# Supplementary material for: Evolutionary diversity in tropical tree communities peaks at intermediate precipitation
Source: Sci Rep. 2020 Jan 24;10:1188. doi: 10.1038/s41598-019-55621-w (PMC6981197; doi:10.1038/s41598-019-55621-w)
Supplement: Supplementary file 2 — Appendix 1 [file 41598_2019_55621_MOESM2_ESM.xlsx]

## Sheet: Appendix 1
	Area code	Locality	Country	State/Province	Longitude (°)	Latitude (°)	Elevation (m)	Domain	Climatic regime	Leaf flush	Vegetation physiognomy	Genus richness	Species richness	Lineage Diversity (sesPD)	mean Lineage Diversity (sesPD 10k trees)	Lineage Diversity (species-level sesPD)	Protection Status	Area loss (Km2)	Mean Annual Precipitation (mm)	Climatic Water Deficit (mm)	Precipitation Seasonality (mm)	Water Deficit Duration (# days)	Mean Annual Temperature (°C)	Mean Minimum Temperature (°C)	Source
	AmzAC001	Mâncio Lima	Brasil	Acre	-73.5064	-7.4547	218	Amazonia	Rain	Evergreen	Broadleaved Forest	236	517	-0.789698	-0.410938	-0.698121	protected	140.231	2453	-30.7083	40	0	25.8	18.6	DALY, D.C. & SILVEIRA, M. 2008. Primeiro catálogo da flora do Acre, Brasil. EDUFA, Editora da Universidade do Acre, Rio Branco, AC, Brasil.
																									OLIVEIRA-FILHO, A.T. 2006-2015. Checklists compiled from herbarium specimens. Royal Botanic Gardens, Kew, U.K.; Jardim Botânico do Rio de Janeiro, Rio de Janeiro, Brazil; Universidade Federal de Minas Gerais, Belo Horizonte, Brazil; New York Botanical Garden, New York, USA; http://www.splink.org.br/ (plus several non-vinculated herbaria).
	AmzAC002	Rodrigues Alves	Brasil	Acre	-73.3769	-7.7592	230	Amazonia	Rain	Evergreen	Broadleaved Forest	230	455	-1.22693	-0.831107	0.0408294	protected	266.264	2255	-55.7083	42	0	25.7	18.5	OLIVEIRA-FILHO, A.T. 2006-2015. Checklists compiled from herbarium specimens. Royal Botanic Gardens, Kew, U.K.; Jardim Botânico do Rio de Janeiro, Rio de Janeiro, Brazil; Universidade Federal de Minas Gerais, Belo Horizonte, Brazil; New York Botanical Garden, New York, USA; http://www.splink.org.br/ (plus several non-vinculated herbaria).
	AmzAC003	Cruzeiro do Sul	Brasil	Acre	-72.4456	-7.9039	193	Amazonia	Rain	Evergreen	Broadleaved Forest	234	543	-0.941215	-0.611588	-1.37894	unprotected	443.404	2119	-81.75	47	5	25.5	18.2	DALY, D.C. & SILVEIRA, M. 2008. Primeiro catálogo da flora do Acre, Brasil. EDUFA, Editora da Universidade do Acre, Rio Branco, AC, Brasil.
	AmzAC004	Tarauacá	Brasil	Acre	-71.2461	-8.0508	240	Amazonia	Rain	Evergreen	Broadleaved Forest	238	481	-0.851907	-0.599455	0.667708	unprotected	746.229	2089	-81.8333	48	0	25.7	18.6	DALY, D.C. & SILVEIRA, M. 2008. Primeiro catálogo da flora do Acre, Brasil. EDUFA, Editora da Universidade do Acre, Rio Branco, AC, Brasil.
	AmzAC005	Feijó	Brasil	Acre	-69.9989	-8.5072	219	Amazonia	Rain	Evergreen	Broadleaved Forest	186	356	-1.12886	-0.737719	-0.379203	unprotected	804.825	2239	-149.292	57	45	25.4	17.7	DALY, D.C. & SILVEIRA, M. 2008. Primeiro catálogo da flora do Acre, Brasil. EDUFA, Editora da Universidade do Acre, Rio Branco, AC, Brasil.
	AmzAC006	Porto Walter	Brasil	Acre	-72.8831	-8.565	226	Amazonia	Rain	Evergreen	Broadleaved Forest	228	473	-0.933353	-0.749527	-0.268152	protected	126.699	1878	-142.333	53	40	25.8	18.4	LOPEZ-GONZALEZ, G.; LEWIS, S.L.; PHILLIPS, O.L. & BURKIT, M. Forest Plots Database. www.forestplots.net. Date of extraction [15 July 2012]
	AmzAC007	Manoel Urbano	Brasil	Acre	-69.2594	-8.7492	210	Amazonia	Rain	Evergreen	Broadleaved Forest	231	473	-0.594767	-0.125424	0.420344	unprotected	221.548	2408	-116.375	58	10	25	16.7	OLIVEIRA-FILHO, A.T. 2006-2015. Checklists compiled from herbarium specimens. Royal Botanic Gardens, Kew, U.K.; Jardim Botânico do Rio de Janeiro, Rio de Janeiro, Brazil; Universidade Federal de Minas Gerais, Belo Horizonte, Brazil; New York Botanical Garden, New York, USA; http://www.splink.org.br/ (plus several non-vinculated herbaria).
	AmzAC008	Marechal Thaumaturgo	Brasil	Acre	-72.2669	-9.0389	279	Amazonia	Rain	Evergreen	Broadleaved Forest	236	499	-1.02421	-0.707537	-0.796237	protected	152.694	1804	-164.333	55	55	25.6	18.1	LOPEZ-GONZALEZ, G.; LEWIS, S.L.; PHILLIPS, O.L. & BURKIT, M. Forest Plots Database. www.forestplots.net. Date of extraction [15 July 2012]
	AmzAC009	Sena Madureira	Brasil	Acre	-68.4986	-9.2108	200	Amazonia	Rain	Evergreen	Broadleaved Forest	250	548	-1.05526	-0.707464	-0.585859	unprotected	1276.02	1975	-153.333	56	50	24.8	16.1	DALY, D.C. & SILVEIRA, M. 2008. Primeiro catálogo da flora do Acre, Brasil. EDUFA, Editora da Universidade do Acre, Rio Branco, AC, Brasil.
	AmzAC010	Santa Rosa do Purus	Brasil	Acre	-70.4219	-9.5208	285	Amazonia	Rain	Evergreen	Broadleaved Forest	222	449	-0.818235	-0.475439	-0.00337287	unprotected	43.2403	1951	-232.833	63	75	25.2	17.1	DALY, D.C. & SILVEIRA, M. 2008. Primeiro catálogo da flora do Acre, Brasil. EDUFA, Editora da Universidade do Acre, Rio Branco, AC, Brasil.
	AmzAC011	Porto Acre	Brasil	Acre	-67.8008	-9.6628	169	Amazonia	Rain	Evergreen	Broadleaved Forest	207	404	-0.935819	-0.540979	0.0928744	unprotected	997.972	1958	-178.417	59	65	25.8	18.1	OLIVEIRA-FILHO, A.T. 2006-2015. Checklists compiled from herbarium specimens. Royal Botanic Gardens, Kew, U.K.; Jardim Botânico do Rio de Janeiro, Rio de Janeiro, Brazil; Universidade Federal de Minas Gerais, Belo Horizonte, Brazil; New York Botanical Garden, New York, USA; http://www.splink.org.br/ (plus several non-vinculated herbaria).
	AmzAC012	Bujari	Brasil	Acre	-68.1522	-9.7614	172	Amazonia	Rain	Evergreen	Broadleaved Forest	206	369	-0.264125	0.0461756	1.60748	unprotected	724.384	1945	-178.458	58	70	25.6	17.8	OLIVEIRA-FILHO, A.T. 2006-2015. Checklists compiled from herbarium specimens. Royal Botanic Gardens, Kew, U.K.; Jardim Botânico do Rio de Janeiro, Rio de Janeiro, Brazil; Universidade Federal de Minas Gerais, Belo Horizonte, Brazil; New York Botanical Garden, New York, USA; http://www.splink.org.br/ (plus several non-vinculated herbaria).
	AmzAC013	Rio Branco	Brasil	Acre	-68.2375	-10.1694	200	Amazonia	Rain	Evergreen	Broadleaved Forest	270	673	0.0188924	0.491796	-0.13006	unprotected	1713.16	1921	-200.708	59	70	25.8	18	DALY, D.C. & SILVEIRA, M. 2008. Primeiro catálogo da flora do Acre, Brasil. EDUFA, Editora da Universidade do Acre, Rio Branco, AC, Brasil.
	AmzAC014	Senador Guiomard	Brasil	Acre	-67.6453	-10.2222	194	Amazonia	Rain	Evergreen	Broadleaved Forest	189	363	-0.576218	-0.180452	-0.248993	unprotected	1143.54	1905	-196.625	59	70	26	18.4	OLIVEIRA-FILHO, A.T. 2006-2015. Checklists compiled from herbarium specimens. Royal Botanic Gardens, Kew, U.K.; Jardim Botânico do Rio de Janeiro, Rio de Janeiro, Brazil; Universidade Federal de Minas Gerais, Belo Horizonte, Brazil; New York Botanical Garden, New York, USA; http://www.splink.org.br/ (plus several non-vinculated herbaria).
	AmzAC015	Capixaba	Brasil	Acre	-67.8428	-10.4894	220	Amazonia	Rain	Evergreen	Broadleaved Forest	187	322	-0.348017	-0.0661041	1.35355	unprotected	592.901	1890	-202.75	59	70	26	18.3	OLIVEIRA-FILHO, A.T. 2006-2015. Checklists compiled from herbarium specimens. Royal Botanic Gardens, Kew, U.K.; Jardim Botânico do Rio de Janeiro, Rio de Janeiro, Brazil; Universidade Federal de Minas Gerais, Belo Horizonte, Brazil; New York Botanical Garden, New York, USA; http://www.splink.org.br/ (plus several non-vinculated herbaria).
	AmzAC016	Xapuri	Brasil	Acre	-68.3069	-10.55	203	Amazonia	Rain	Evergreen	Broadleaved Forest	246	497	-1.00621	-0.577388	0.925963	protected	736.989	1911	-216.208	59	70	26	18.1	DALY, D.C. & SILVEIRA, M. 2008. Primeiro catálogo da flora do Acre, Brasil. EDUFA, Editora da Universidade do Acre, Rio Branco, AC, Brasil.
																									LOPEZ-GONZALEZ, G.; LEWIS, S.L.; PHILLIPS, O.L. & BURKIT, M. Forest Plots Database. www.forestplots.net. Date of extraction [15 July 2012]
																									SILVEIRA, M. 2001. A floresta aberta com bambu no sudoeste da Amazônia: padrões e processos em múltiplas escalas. Tese de Doutorado, Universidade de Brasília, Brasília, DF, Brasil.
	AmzAC017	Brasiléia	Brasil	Acre	-68.9383	-10.7231	280	Amazonia	Rain	Evergreen	Broadleaved Forest	227	458	-1.99354	-1.28153	-0.592819	protected	736.989	1733	-317.667	59	75	25	16.4	LOPEZ-GONZALEZ, G.; LEWIS, S.L.; PHILLIPS, O.L. & BURKIT, M. Forest Plots Database. www.forestplots.net. Date of extraction [15 July 2012]
	AmzAC035	Acrelândia	Brasil	Acre	-66.7733	-9.91	197	Amazonia	Seasonally dry	Evergreen	Broadleaved Forest	219	416	-0.450685	-0.145452	1.2615	unprotected	1036.06	1735	-230.667	66	90	26.3	18.9	DALY, D.C. & SILVEIRA, M. 2008. Primeiro catálogo da flora do Acre, Brasil. EDUFA, Editora da Universidade do Acre, Rio Branco, AC, Brasil.
	AmzAC036	Plácido de Castro	Brasil	Acre	-67.2956	-10.1181	186	Amazonia	Seasonally dry	Evergreen	Broadleaved Forest	215	419	-0.038052	0.309932	0.926229	unprotected	1150.52	1744	-210.625	65	85	26.3	18.9	OLIVEIRA-FILHO, A.T. 2006-2015. Checklists compiled from herbarium specimens. Royal Botanic Gardens, Kew, U.K.; Jardim Botânico do Rio de Janeiro, Rio de Janeiro, Brazil; Universidade Federal de Minas Gerais, Belo Horizonte, Brazil; New York Botanical Garden, New York, USA; http://www.splink.org.br/ (plus several non-vinculated herbaria).
	AmzAM001	Igarapé Pamáali	Brasil	Amazonas	-68.6761	1.5531	133	Amazonia	Rain	Evergreen	Broadleaved Forest	141	257	-1.9292	-1.57018	-2.46671	protected	76.3082	3311	0	27	0	26	20.6	STROPP, J. 2011. Towards an understanding of tree diversity in Amazonian forests. PhD Thesis, Utrecht University, Utrecht, The Netherlands.
																									STROPP, J.; VAN DER SLEEN, P.; ASSUNÇÃO, P.A & SILVA, A.L. 2011. Tree communities of white-sand and terra-firme forests of the upper Rio Negro. Acta Amazonica 41 (4): 521-544.
	AmzAM002	Aldeia Watoriketheri	Brasil	Amazonas	-62.9928	1.4533	91	Amazonia	Rain	Evergreen	Broadleaved Forest	146	256	-1.80513	-1.48778	-1.64848	protected	1126.94	1844	-226.417	53	0	26.9	21.2	OLIVEIRA-FILHO, A.T. 2006-2015. Checklists compiled from herbarium specimens. Royal Botanic Gardens, Kew, U.K.; Jardim Botânico do Rio de Janeiro, Rio de Janeiro, Brazil; Universidade Federal de Minas Gerais, Belo Horizonte, Brazil; New York Botanical Garden, New York, USA; http://www.splink.org.br/ (plus several non-vinculated herbaria).
	AmzAM003	Vila Nova do Rio Xié	Brasil	Amazonas	-67.2058	1.0203	98	Amazonia	Rain	Evergreen	Broadleaved Forest	138	260	-1.04134	-0.73808	-2.28497	protected	76.3082	3175	0	19	0	26.9	21.4	OLIVEIRA-FILHO, A.T. 2006-2015. Checklists compiled from herbarium specimens. Royal Botanic Gardens, Kew, U.K.; Jardim Botânico do Rio de Janeiro, Rio de Janeiro, Brazil; Universidade Federal de Minas Gerais, Belo Horizonte, Brazil; New York Botanical Garden, New York, USA; http://www.splink.org.br/ (plus several non-vinculated herbaria).
	AmzAM004	Missão Salesiana de Maturacá	Brasil	Amazonas	-66.1217	0.6394	98	Amazonia	Rain	Evergreen	Broadleaved Forest	149	256	-2.52056	-2.02753	-2.2832	protected	-11.5111	3052	0	21	0	26.8	21.5	BOUBLI, J.P. 1999. Feeding ecology of black-headed Uacaris, Cacajo melanocehalus melanocephalus, in Pico da Neblina National Park, Brazil. International Journal of Primatology 20 (5): 719-749.
																									BOUBLI, J.P. 2002. Lowland floristic assessment of Pico da Neblina National Park, Brazil. Plant Ecology 160: 149-167.
																									OLIVEIRA-FILHO, A.T. 2006-2015. Checklists compiled from herbarium specimens. Royal Botanic Gardens, Kew, U.K.; Jardim Botânico do Rio de Janeiro, Rio de Janeiro, Brazil; Universidade Federal de Minas Gerais, Belo Horizonte, Brazil; New York Botanical Garden, New York, USA; http://www.splink.org.br/ (plus several non-vinculated herbaria).
	AmzAM005	Iauaretê e Yavareté	Brasil/Colombia	Amazonas/Vaupés	-69.1764	0.6283	133	Amazonia	Rain	Evergreen	Broadleaved Forest	149	273	-2.55512	-2.09914	-2.70736	protected	76.3082	3587	0	21	0	25.6	20.5	BERNAL, R.; GRADSTEIN, S.R. & CELIS, M. (Eds.) 2016. Catálogo de plantas y líquenes de Colombia. Universidad Nacional de Colombia, Bogotá, Colombia.
																									OLIVEIRA-FILHO, A.T. 2006-2015. Checklists compiled from herbarium specimens. Royal Botanic Gardens, Kew, U.K.; Jardim Botânico do Rio de Janeiro, Rio de Janeiro, Brazil; Universidade Federal de Minas Gerais, Belo Horizonte, Brazil; New York Botanical Garden, New York, USA; http://www.splink.org.br/ (plus several non-vinculated herbaria).
	AmzAM006	Nazaré do Cubaté	Brasil	Amazonas	-67.8169	0.5892	101	Amazonia	Rain	Evergreen	Broadleaved Forest	150	258	-2.40495	-1.94095	-2.33755	protected	76.3082	3288	0	19	0	26.3	21	OLIVEIRA-FILHO, A.T. 2006-2015. Checklists compiled from herbarium specimens. Royal Botanic Gardens, Kew, U.K.; Jardim Botânico do Rio de Janeiro, Rio de Janeiro, Brazil; Universidade Federal de Minas Gerais, Belo Horizonte, Brazil; New York Botanical Garden, New York, USA; http://www.splink.org.br/ (plus several non-vinculated herbaria).
	AmzAM007	Boa Vista do Içana	Brasil	Amazonas	-67.3625	0.4794	98	Amazonia	Rain	Evergreen	Broadleaved Forest	144	275	-1.50941	-1.1088	-2.72744	protected	76.3082	2861	0	22	0	26.7	21.5	OLIVEIRA-FILHO, A.T. 2006-2015. Checklists compiled from herbarium specimens. Royal Botanic Gardens, Kew, U.K.; Jardim Botânico do Rio de Janeiro, Rio de Janeiro, Brazil; Universidade Federal de Minas Gerais, Belo Horizonte, Brazil; New York Botanical Garden, New York, USA; http://www.splink.org.br/ (plus several non-vinculated herbaria).
	AmzAM008	Estrada de Cucuí	Brasil	Amazonas	-66.6336	0.3933	91	Amazonia	Rain	Evergreen	Broadleaved Forest	157	294	-1.59041	-1.12402	-2.16044	protected	76.3082	2948	0	25	0	26.7	21.6	STROPP, J. 2011. Towards an understanding of tree diversity in Amazonian forests. PhD Thesis, Utrecht University, Utrecht, The Netherlands.
																									STROPP, J.; VAN DER SLEEN, P.; ASSUNÇÃO, P.A & SILVA, A.L. 2011. Tree communities of white-sand and terra-firme forests of the upper Rio Negro. Acta Amazonica 41 (4): 521-544.
	AmzAM009	Ipanoré	Brasil	Amazonas	-68.6375	0.3164	124	Amazonia	Rain	Evergreen	Broadleaved Forest	157	289	-2.38839	-1.9515	-2.59959	protected	76.3082	3524	0	20	0	25.7	20.6	OLIVEIRA-FILHO, A.T. 2006-2015. Checklists compiled from herbarium specimens. Royal Botanic Gardens, Kew, U.K.; Jardim Botânico do Rio de Janeiro, Rio de Janeiro, Brazil; Universidade Federal de Minas Gerais, Belo Horizonte, Brazil; New York Botanical Garden, New York, USA; http://www.splink.org.br/ (plus several non-vinculated herbaria).
	AmzAM010	Pari-Cachoeira	Brasil	Amazonas	-69.7553	0.2811	136	Amazonia	Rain	Evergreen	Broadleaved Forest	139	233	-1.35434	-0.829276	-1.26604	protected	76.3082	3310	0	21	0	25.6	20.6	OLIVEIRA-FILHO, A.T. 2006-2015. Checklists compiled from herbarium specimens. Royal Botanic Gardens, Kew, U.K.; Jardim Botânico do Rio de Janeiro, Rio de Janeiro, Brazil; Universidade Federal de Minas Gerais, Belo Horizonte, Brazil; New York Botanical Garden, New York, USA; http://www.splink.org.br/ (plus several non-vinculated herbaria).
	AmzAM011	Estrada de Cucuí	Brasil	Amazonas	-66.7653	0.2111	108	Amazonia	Rain	Evergreen	Broadleaved Forest	147	301	-3.66779	-3.1962	-4.94263	protected	76.3082	2907	0	23	0	26.7	21.6	OLIVEIRA-FILHO, A.T. 2006-2015. Checklists compiled from herbarium specimens. Royal Botanic Gardens, Kew, U.K.; Jardim Botânico do Rio de Janeiro, Rio de Janeiro, Brazil; Universidade Federal de Minas Gerais, Belo Horizonte, Brazil; New York Botanical Garden, New York, USA; http://www.splink.org.br/ (plus several non-vinculated herbaria).
	AmzAM012	Serra Camaleão	Brasil	Amazonas	-67.2994	0.1211	132	Amazonia	Rain	Evergreen	Broadleaved Forest	159	287	-1.64462	-1.23392	-1.58178	unprotected	76.3082	2879	0	20	0	26.5	21.4	OLIVEIRA-FILHO, A.T. 2006-2015. Checklists compiled from herbarium specimens. Royal Botanic Gardens, Kew, U.K.; Jardim Botânico do Rio de Janeiro, Rio de Janeiro, Brazil; Universidade Federal de Minas Gerais, Belo Horizonte, Brazil; New York Botanical Garden, New York, USA; http://www.splink.org.br/ (plus several non-vinculated herbaria).
	AmzAM013	São Gabriel da Cachoeira	Brasil	Amazonas	-67.0811	-0.1256	183	Amazonia	Rain	Evergreen	Broadleaved Forest	134	231	-2.10864	-1.82593	-2.38494	unprotected	76.3082	3259	0	19	0	25.9	21	STROPP, J. 2011. Towards an understanding of tree diversity in Amazonian forests. PhD Thesis, Utrecht University, Utrecht, The Netherlands.
																									STROPP, J.; VAN DER SLEEN, P.; ASSUNÇÃO, P.A & SILVA, A.L. 2011. Tree communities of white-sand and terra-firme forests of the upper Rio Negro. Acta Amazonica 41 (4): 521-544.
	AmzAM014	Camanaús	Brasil	Amazonas	-66.9386	-0.1317	96	Amazonia	Rain	Evergreen	Broadleaved Forest	146	272	-1.30182	-0.994675	-1.86879	unprotected	76.3082	2887	0	19	0	26.5	21.6	OLIVEIRA-FILHO, A.T. 2006-2015. Checklists compiled from herbarium specimens. Royal Botanic Gardens, Kew, U.K.; Jardim Botânico do Rio de Janeiro, Rio de Janeiro, Brazil; Universidade Federal de Minas Gerais, Belo Horizonte, Brazil; New York Botanical Garden, New York, USA; http://www.splink.org.br/ (plus several non-vinculated herbaria).
	AmzAM015	Santo Antônio	Brasil	Amazonas	-64.0931	-0.1775	58	Amazonia	Rain	Evergreen	Broadleaved Forest	125	213	-2.00123	-1.67939	-2.38867	unprotected	1126.94	3473	0	19	0	25.6	20.5	OLIVEIRA-FILHO, A.T. 2006-2015. Checklists compiled from herbarium specimens. Royal Botanic Gardens, Kew, U.K.; Jardim Botânico do Rio de Janeiro, Rio de Janeiro, Brazil; Universidade Federal de Minas Gerais, Belo Horizonte, Brazil; New York Botanical Garden, New York, USA; http://www.splink.org.br/ (plus several non-vinculated herbaria).
	AmzAM016	Santa Isabel do Rio Negro	Brasil	Amazonas	-65.0356	-0.3569	60	Amazonia	Rain	Evergreen	Broadleaved Forest	147	266	-0.25519	0.0179158	-1.42108	unprotected	-11.5111	2504	0	22	0	26.7	21.5	OLIVEIRA-FILHO, A.T. 2006-2015. Checklists compiled from herbarium specimens. Royal Botanic Gardens, Kew, U.K.; Jardim Botânico do Rio de Janeiro, Rio de Janeiro, Brazil; Universidade Federal de Minas Gerais, Belo Horizonte, Brazil; New York Botanical Garden, New York, USA; http://www.splink.org.br/ (plus several non-vinculated herbaria).
	AmzAM017	Tapuruquara-Mirim	Brasil	Amazonas	-66.4289	-0.4303	83	Amazonia	Rain	Evergreen	Broadleaved Forest	136	219	-1.97403	-1.56196	-1.45973	protected	76.3082	2832	0	21	0	26.5	21.5	OLIVEIRA-FILHO, A.T. 2006-2015. Checklists compiled from herbarium specimens. Royal Botanic Gardens, Kew, U.K.; Jardim Botânico do Rio de Janeiro, Rio de Janeiro, Brazil; Universidade Federal de Minas Gerais, Belo Horizonte, Brazil; New York Botanical Garden, New York, USA; http://www.splink.org.br/ (plus several non-vinculated herbaria).
	AmzAM018	Santa Isabel do Rio Negro	Brasil	Amazonas	-64.7406	-0.4453	60	Amazonia	Rain	Evergreen	Broadleaved Forest	156	283	-0.387034	-0.00887697	-0.702742	unprotected	-11.5111	2566	0	24	0	26.8	21.6	MONTERO J.C.; PIEDADE, M.F. & WITTMANN, F. 2014. Floristic variation across 600 km of inundation forests (Igapó) along the Negro River, Central Amazonia. Hydrobiologia 729: 229-246.
	AmzAM019	Aldeia Xixuaú-Xiparinã	Brasil	Amazonas/Roraima	-61.5586	-0.7911	43	Amazonia	Rain	Evergreen	Broadleaved Forest	146	234	-1.52818	-1.07428	-0.694318	protected	645.29	2137	-1.75	33	0	27.1	22	OLIVEIRA-FILHO, A.T. 2006-2015. Checklists compiled from herbarium specimens. Royal Botanic Gardens, Kew, U.K.; Jardim Botânico do Rio de Janeiro, Rio de Janeiro, Brazil; Universidade Federal de Minas Gerais, Belo Horizonte, Brazil; New York Botanical Garden, New York, USA; http://www.splink.org.br/ (plus several non-vinculated herbaria).
	AmzAM020	Usina de Pitinga	Brasil	Amazonas	-59.6056	-0.8506	217	Amazonia	Rain	Evergreen	Broadleaved Forest	196	442	-1.03283	-0.537322	-3.12176	unprotected	286.699	2323	-122.458	49	0	26.9	21.8	OLIVEIRA-FILHO, A.T. 2006-2015. Checklists compiled from herbarium specimens. Royal Botanic Gardens, Kew, U.K.; Jardim Botânico do Rio de Janeiro, Rio de Janeiro, Brazil; Universidade Federal de Minas Gerais, Belo Horizonte, Brazil; New York Botanical Garden, New York, USA; http://www.splink.org.br/ (plus several non-vinculated herbaria).
	AmzAM021	Barcelos	Brasil	Amazonas	-65.9217	-1.0319	56	Amazonia	Rain	Evergreen	Broadleaved Forest	181	335	-2.16338	-1.62347	-1.59351	unprotected	-11.5111	2733	0	21	0	26.4	21.2	OLIVEIRA-FILHO, A.T. 2006-2015. Checklists compiled from herbarium specimens. Royal Botanic Gardens, Kew, U.K.; Jardim Botânico do Rio de Janeiro, Rio de Janeiro, Brazil; Universidade Federal de Minas Gerais, Belo Horizonte, Brazil; New York Botanical Garden, New York, USA; http://www.splink.org.br/ (plus several non-vinculated herbaria).
	AmzAM022	Balbina	Brasil	Amazonas	-60.3914	-1.2931	84	Amazonia	Rain	Evergreen	Broadleaved Forest	183	396	-1.56606	-1.03067	-3.50861	protected	2771.32	2543	-66.1667	50	0	27.2	22.2	OLIVEIRA-FILHO, A.T. 2006-2015. Checklists compiled from herbarium specimens. Royal Botanic Gardens, Kew, U.K.; Jardim Botânico do Rio de Janeiro, Rio de Janeiro, Brazil; Universidade Federal de Minas Gerais, Belo Horizonte, Brazil; New York Botanical Garden, New York, USA; http://www.splink.org.br/ (plus several non-vinculated herbaria).
	AmzAM023	Novo Airão	Brasil	Amazonas	-61.2583	-1.7539	44	Amazonia	Rain	Evergreen	Broadleaved Forest	181	396	-1.4062	-1.0085	-3.00058	protected	28.7377	2363	-49.125	41	0	27.1	22.2	MILLIKEN, W. 1998. Structure and composition of one hectare of Central Amazonian terra firme forest. Biotropica 30 (4): 530-537.
	AmzAM024	Balbina	Brasil	Amazonas	-59.2564	-1.7975	174	Amazonia	Rain	Evergreen	Broadleaved Forest	207	472	-2.23672	-1.73014	-3.62772	protected	2771.32	2345	-131.333	50	0	26.9	22	IDESAM 2010. Inventário da flora arbórea da RDS Uatumã. Instituto de Desenvolvimento Sustentável da Amazônia, Manaus, AM, Brasil.
																									KOURY, C.G.G.; GUIMARÃES, E.R. & CENAMO, M.C. (Coords.) 2009. Reserva de Desenvolvimento Sustentável do Uatumã, Série Técnica Planos de Gestão. Secretaria de Estado do Meio Ambiente e Desenvolvimento Sustentável do Amazonas, Manaus, AM, Brasil.
	AmzAM025	Vila Atroari	Brasil	Amazonas	-59.41	-1.9394	152	Amazonia	Rain	Evergreen	Broadleaved Forest	210	459	-1.98428	-1.44785	-2.8773	unprotected	2771.32	2365	-111.292	50	0	26.8	22	OLIVEIRA-FILHO, A.T. 2006-2015. Checklists compiled from herbarium specimens. Royal Botanic Gardens, Kew, U.K.; Jardim Botânico do Rio de Janeiro, Rio de Janeiro, Brazil; Universidade Federal de Minas Gerais, Belo Horizonte, Brazil; New York Botanical Garden, New York, USA; http://www.splink.org.br/ (plus several non-vinculated herbaria).
	AmzAM026	Balbina	Brasil	Amazonas	-60.06	-1.9861	116	Amazonia	Rain	Evergreen	Broadleaved Forest	158	327	-2.56427	-2.07044	-3.6516	unprotected	2771.32	2954	-4.79167	39	0	26.8	22	OLIVEIRA-FILHO, A.T. 2006-2015. Checklists compiled from herbarium specimens. Royal Botanic Gardens, Kew, U.K.; Jardim Botânico do Rio de Janeiro, Rio de Janeiro, Brazil; Universidade Federal de Minas Gerais, Belo Horizonte, Brazil; New York Botanical Garden, New York, USA; http://www.splink.org.br/ (plus several non-vinculated herbaria).
	AmzAM027	Balbina	Brasil	Amazonas	-59.9289	-2.0619	91	Amazonia	Rain	Evergreen	Broadleaved Forest	165	349	-3.03776	-2.59894	-4.52122	protected	2771.32	2855	-6.79167	38	0	27	22.1	OLIVEIRA-FILHO, A.T. 2006-2015. Checklists compiled from herbarium specimens. Royal Botanic Gardens, Kew, U.K.; Jardim Botânico do Rio de Janeiro, Rio de Janeiro, Brazil; Universidade Federal de Minas Gerais, Belo Horizonte, Brazil; New York Botanical Garden, New York, USA; http://www.splink.org.br/ (plus several non-vinculated herbaria).
	AmzAM028	Balbina	Brasil	Amazonas	-59.3192	-2.0703	105	Amazonia	Rain	Evergreen	Broadleaved Forest	196	390	-1.1874	-0.736871	-1.03574	unprotected	2771.32	2274	-132.875	50	0	27.1	22.3	OLIVEIRA-FILHO, A.T. 2006-2015. Checklists compiled from herbarium specimens. Royal Botanic Gardens, Kew, U.K.; Jardim Botânico do Rio de Janeiro, Rio de Janeiro, Brazil; Universidade Federal de Minas Gerais, Belo Horizonte, Brazil; New York Botanical Garden, New York, USA; http://www.splink.org.br/ (plus several non-vinculated herbaria).
	AmzAM029	Novo Airão	Brasil	Amazonas	-61.8122	-2.4258	60	Amazonia	Rain	Evergreen	Broadleaved Forest	178	314	-2.41513	-1.86149	-1.39026	unprotected	28.7377	2542	0	36	0	27	22	OLIVEIRA-FILHO, A.T. 2006-2015. Checklists compiled from herbarium specimens. Royal Botanic Gardens, Kew, U.K.; Jardim Botânico do Rio de Janeiro, Rio de Janeiro, Brazil; Universidade Federal de Minas Gerais, Belo Horizonte, Brazil; New York Botanical Garden, New York, USA; http://www.splink.org.br/ (plus several non-vinculated herbaria).
	AmzAM030	Manaus	Brasil	Amazonas	-60.2406	-2.5742	110	Amazonia	Rain	Evergreen	Broadleaved Forest	191	424	-1.87698	-1.3283	-3.23179	protected	2.53147	2346	-56.25	37	0	27.2	22.4	FORMIGA, K.M. 2004. Avaliação dos parâmetros estruturais, diversidade e similaridade florística de uma floresta de baixio, na ZF2, reserva do Cuieiras, Amazonas, Brasil. Monografia de Graduação, Instituto de Tecnologia do Amazonas/UEA, Manaus, Brasil.
																									OLIVEIRA, A.N. & AMARAL, I.L. 2004. Florística e fitossociologia de uma floresta de vertente na Amazônia Central, Amazonas, Brasil. Acta Amazonica 34 (1): 21-34.
																									OLIVEIRA, A.N.; AMARAL, I.L.; RAMOS, M.B.P.; NOBRE, A.D.; COUTO, L.B. & SAHDO, R.M. 2008. Composição e diversidade florístico-estrutural de um hectare de floresta densa de terra firme na Amazônia Central, Amazonas, Brasil. Acta Amazonica 38 (4): 627-642.
	AmzAM031	Manaus	Brasil	Amazonas	-60.4253	-2.7422	40	Amazonia	Rain	Evergreen	Broadleaved Forest	166	350	-1.45102	-0.925134	-3.07683	protected	2.53147	2551	-90.25	48	0	27.3	22.6	CARNEIRO, V.M.C. 2004. Composição florística e análise estrutural de floresta primária de terra firme na bacia do rio Cuieiras, Manaus-AM. 2004. 67p. Dissertação de Mestrado, Instituto Nacional de Pesquisas da Amazônia (INPA), Manaus, AM, Brasil.
	AmzAM032	Manaus	Brasil	Amazonas	-60.1475	-2.8903	97	Amazonia	Rain	Evergreen	Broadleaved Forest	259	649	-1.59132	-0.968499	-2.61504	protected	2.53147	2235	-126.333	44	0	27.2	22.5	OLIVEIRA-FILHO, A.T. 2006-2015. Checklists compiled from herbarium specimens. Royal Botanic Gardens, Kew, U.K.; Jardim Botânico do Rio de Janeiro, Rio de Janeiro, Brazil; Universidade Federal de Minas Gerais, Belo Horizonte, Brazil; New York Botanical Garden, New York, USA; http://www.splink.org.br/ (plus several non-vinculated herbaria).
	AmzAM033	Manaus	Brasil	Amazonas	-60.2617	-3.0483	67	Amazonia	Rain	Evergreen	Broadleaved Forest	215	527	-1.48692	-0.846325	-3.92059	unprotected	2.53147	2291	-152.167	49	0	27.4	22.8	DINIZ, K.S. & SCUDELLER, V.V. 2005. Estrutura fitossociológica de uma floresta de terra firme na Amazônia Central. Pp. 155-167 in: SANTOS SILVA, E.N.; APRILE, F.M. SCUDELLER, V.V. & MELO, S. (eds). Diversidade biológica e sociocultural do Baixo Rio Negro, Amazônia Central . Editora INPA, Manaus, AM, Brasil.
	AmzAM034	Manaus	Brasil	Amazonas	-59.9594	-3.0911	72	Amazonia	Rain	Evergreen	Broadleaved Forest	303	787	-1.82891	-1.16637	-1.43804	unprotected	2.53147	2150	-182.167	49	0	27.4	22.7	OLIVEIRA-FILHO, A.T. 2006-2015. Checklists compiled from herbarium specimens. Royal Botanic Gardens, Kew, U.K.; Jardim Botânico do Rio de Janeiro, Rio de Janeiro, Brazil; Universidade Federal de Minas Gerais, Belo Horizonte, Brazil; New York Botanical Garden, New York, USA; http://www.splink.org.br/ (plus several non-vinculated herbaria).
	AmzAM035	Iranduba	Brasil	Amazonas	-60.1544	-3.1786	76	Amazonia	Rain	Evergreen	Broadleaved Forest	161	279	-1.24074	-0.844067	-1.13239	protected	54.1581	2193	-181.167	50	0	27.3	22.7	OLIVEIRA-FILHO, A.T. 2006-2015. Checklists compiled from herbarium specimens. Royal Botanic Gardens, Kew, U.K.; Jardim Botânico do Rio de Janeiro, Rio de Janeiro, Brazil; Universidade Federal de Minas Gerais, Belo Horizonte, Brazil; New York Botanical Garden, New York, USA; http://www.splink.org.br/ (plus several non-vinculated herbaria).
	AmzAM134	Nhamundá e Faro	Brasil	Amazonas/Pará	-56.7525	-2.0464	128	Amazonia	Rain	Evergreen	Broadleaved Forest	190	366	-1.04654	-0.569852	-1.0316	unprotected	245.298	2282	-318.417	64	50	27.3	22.8	OLIVEIRA-FILHO, A.T. 2006-2015. Checklists compiled from herbarium specimens. Royal Botanic Gardens, Kew, U.K.; Jardim Botânico do Rio de Janeiro, Rio de Janeiro, Brazil; Universidade Federal de Minas Gerais, Belo Horizonte, Brazil; New York Botanical Garden, New York, USA; http://www.splink.org.br/ (plus several non-vinculated herbaria).
	AmzAM135	Manaus	Brasil	Amazonas	-60.0889	-2.2972	118	Amazonia	Rain	Evergreen	Broadleaved Forest	247	786	-2.88896	-2.26761	-7.50258	protected	2.53147	2584	-13.7917	34	0	27	22.2	OLIVEIRA, A.A. & MORI, S.A. 1999. A central Amazonian terra firme forest. I. High tree species richness on poor soils. Biodiversity and Conservation 8(9): 1219-1244.
																									OLIVEIRA, A.A. 1997. Diversidade, estrutura e dinâmica do componente arbóreo de uma floresta de terra firme de Manaus, Amazonas. Tese de Doutorado, Universidade de São Paulo, São Paulo, SP, Brasil.
																									PDBFF 1979-2015. Projeto Dinâmica Biológica de Fragmentos Florestais. Instituto Nacional de Pesquisas da Amazônia (INPA), Manaus, AM, Brasil, e Smithsonian Institution (SI), Washington D.C., USA.
																									RANKIN-DE MERONA, J.M., PRANCE, G.T., HUTCHINGS, R.W., SILVA, M.F., RODRIGUES, W.A. & UEHLING, M.E. 1992. Preliminary results of a large-scale tree inventory of upland rain forest in the Central Amazon. Acta Amazonica 22:493-534.
																									SILVA, K.E. 2010. Florística e estrutura espacial: 15 hectares de parcelas permanentes na floresta densa de terra firme na Amazônia central. Tese de Doutorado, Universidade Federal de Viçosa, Viçosa, MG, Brasil.
																									SILVA, K.E.; MARTINS, S.V.; RIBEIRO, C.A.A.S.; SANTOS, N.T.; AZEVEDO, C.P.; MATOS, F.D.A. & AMARAL, I.L. 2011. Floristic composition and similarity of 15 hectares in Central Amazon, Brazil. Journal of Tropical Biology 59 (4): 1927-1938.
																									SPOSITO, T.C.; MATZER, T.I.; AMARAL, I.L.; OLIVEIRA, A.C. HORTA, M.; CLARK, D.A. & CLARK, D.B. 2007. Dynamic and structure of tropical forest in South and Central America: na across-site analyses of one hectare plots, Pp. 23-30. In: The third TEAM network science meeting. Panamá. The tropical ecology assessment and monitoring network. Panamá, Panamá.
	AmzAM136	Rio Preto da Eva	Brasil	Amazonas	-59.9647	-2.4089	133	Amazonia	Rain	Evergreen	Broadleaved Forest	182	462	-2.94941	-2.59217	-6.33698	unprotected	-0.00812505	2459	-17.625	33	0	26.9	22.1	PDBFF 1979-2015. Projeto Dinâmica Biológica de Fragmentos Florestais. Instituto Nacional de Pesquisas da Amazônia (INPA), Manaus, AM, Brasil, e Smithsonian Institution (SI), Washington D.C., USA.
	AmzAM137	Rio Preto da Eva	Brasil	Amazonas	-59.7211	-2.4444	124	Amazonia	Rain	Evergreen	Broadleaved Forest	221	664	-3.76051	-3.17454	-7.99113	unprotected	-0.00812505	2401	-40.625	36	0	26.9	22.2	PDBFF 1979-2015. Projeto Dinâmica Biológica de Fragmentos Florestais. Instituto Nacional de Pesquisas da Amazônia (INPA), Manaus, AM, Brasil, e Smithsonian Institution (SI), Washington D.C., USA.
																									PITMAN , N.C.A.; GUEVARA-A., J.E.; AULESTIA , M.; CERÓN, C.E.; NEILL, D.A.; PALACIOS, W.; RIVAS-TORRES, G.; SILMAN, M.R. & TERBORGH, J.W. 2014. Distribution and abundance of tree species in swamp forests of Amazonian Ecuador. Ecography 37 (9): 902-915.
	AmzAM138	Serra de Parintins	Brasil	Amazonas/Pará	-56.4369	-2.4494	121	Amazonia	Rain	Evergreen	Broadleaved Forest	175	295	-0.673326	-0.262969	0.349666	unprotected	953.006	2295	-291.333	60	35	27.2	22.7	OLIVEIRA-FILHO, A.T. & CASTRO, F.L. 1988. Viagem à Boca da Valéria e Serra de Parintins, notas de campo não publicadas. Lavras, MG, Brasil.
																									OLIVEIRA-FILHO, A.T. 2006-2015. Checklists compiled from herbarium specimens. Royal Botanic Gardens, Kew, U.K.; Jardim Botânico do Rio de Janeiro, Rio de Janeiro, Brazil; Universidade Federal de Minas Gerais, Belo Horizonte, Brazil; New York Botanical Garden, New York, USA; http://www.splink.org.br/ (plus several non-vinculated herbaria).
	AmzAM139	São Sebastião do Uatumã	Brasil	Amazonas	-57.9247	-2.4728	62	Amazonia	Rain	Evergreen	Broadleaved Forest	204	471	-3.48616	-2.93279	-4.83687	unprotected	68.912	2091	-199.333	53	0	27.2	22.5	AMARAL, I.L.; MATOS, D.A. & LIMA, J. 2000. Composição florística e parâmetros estruturais de um hectare de floresta densa de terra firme no rio Uatumã, Amazônia, Brasil. Acta Amazonica 30 (3): 377-392
																									MATOS, F.D.A. & AMARAL, I.L. 1999. Análise ecológica de um hectare em floresta ombrófila densa de terra-firme, Estrada da Várzea, Amazonas, Brasil. Acta Amazonica 29 (3): 365-379.
	AmzAM140	Lago Amanã	Brasil	Amazonas	-64.7039	-2.4789	62	Amazonia	Rain	Evergreen	Broadleaved Forest	166	345	-1.08214	-0.730257	-2.63	protected	282.491	3300	0	23	0	26.6	21.5	MACHADO, K.S.S. 2010. Estrutura e composição florística de uma floresta de terra firme na Reserva de Desenvolvimento Sustentável Amanã, Amazônia central. Dissertação de Mestrado, INPA, Manaus, AM, Brasil.
																									SOUZA, L.L. 2005. Levantamento Botânico na Reserva de Desenvolvimento Sustentável Amanã. Scientific Report, Projeto Corredores Ecológicos, Tefé, AM, Brazil.
	AmzAM141	Manaus	Brasil	Amazonas	-59.9983	-2.5394	109	Amazonia	Rain	Evergreen	Broadleaved Forest	260	802	-3.55149	-2.88061	-7.12748	unprotected	-0.00812505	2306	-34.25	32	0	27	22.2	FERREIRA, C.A.C. 1997. Variação florística e fisionômica da vegetação de transição de campina, campinarana e floresta de terra firme na Amazônia Central, Manaus. Dissertação de Mestrado, Universidade Federal de Pernambuco, Recife, PE, Brasil.
																									MATOS, F.D.A. 2006. Estimativa de biomassa e carbono em floresta ombrófila densa de terra firme na Amazônia Central, Manaus-AM, Brasil, por meio de dados de satélites de média e alta resolução espacial.Tese de Doutorado, Universidade Federal do Paraná, Curitiba, PR, Brasil.
																									SILVA, K.E.; MATOS, F.D.A. & FERREIRA, M.M. 2008. Composição florística e fitossociologia de espécies arbóreas do Parque Fenológico da Embrapa Amazônia Ocidental. Acta Amazonica 38 (2): 213-222.
	AmzAM142	Manaus	Brasil	Amazonas	-60.0967	-2.6531	109	Amazonia	Rain	Evergreen	Broadleaved Forest	241	631	-3.21719	-2.51886	-4.9956	unprotected	2.53147	2191	-59.25	35	0	27.1	22.4	HIGUCHI, N., JARDIM, F.C.S. & SANTOS, J. 1985. Bacia 3. Inventário florestal comercial. Acta Amazonica 15 (3-4): 327-369.
																									JARDIM, F.C.S. & HOSOKAWA, R.T. 1986/1987. Estrutura da floresta equatorial úmida da Estação Experimental de Silvicultura Tropical do INPA. Acta Amazonica 16/17: 408-502.
																									LIMA, A.J.N.; TEIXEIRA, L.M.;CARNEIRO, V.M.C.; SANTOS, J. & HIGUCHI, N. 2007. Análise da estrutura e do estoque de fitomassa de uma floresta secundária da região de Manaus AM, dez anos após corte raso seguido de fogo. Acta Amazonica 37 (1): 49-54.
																									PORTO, M.L.; LONGHI, H.M.; CITADINI, V.; RAMOS, R.F. & MARIATH, J.E.A. 1976. Levantamento fitossociológico em área de "mata-de-baixio" na Estação Experimental de Silvicultura Tropical - INPA - Manaus - Amazonas. Acta Amazonica 6 (3): 301-318.
	AmzAM143	Itapiranga	Brasil	Amazonas	-58.1247	-2.7169	97	Amazonia	Rain	Evergreen	Broadleaved Forest	185	369	-0.480057	-0.0304664	-1.28723	unprotected	59.8641	2166	-159.083	51	0	27	22.2	OLIVEIRA-FILHO, A.T. 2006-2015. Checklists compiled from herbarium specimens. Royal Botanic Gardens, Kew, U.K.; Jardim Botânico do Rio de Janeiro, Rio de Janeiro, Brazil; Universidade Federal de Minas Gerais, Belo Horizonte, Brazil; New York Botanical Garden, New York, USA; http://www.splink.org.br/ (plus several non-vinculated herbaria).
	AmzAM144	Manaus	Brasil	Amazonas	-60.1889	-2.7406	97	Amazonia	Rain	Evergreen	Broadleaved Forest	258	619	-1.41765	-0.811876	-2.05136	protected	2.53147	2258	-87.2917	39	0	27.2	22.4	OLIVEIRA-FILHO, A.T. 2006-2015. Checklists compiled from herbarium specimens. Royal Botanic Gardens, Kew, U.K.; Jardim Botânico do Rio de Janeiro, Rio de Janeiro, Brazil; Universidade Federal de Minas Gerais, Belo Horizonte, Brazil; New York Botanical Garden, New York, USA; http://www.splink.org.br/ (plus several non-vinculated herbaria).
	AmzAM145	Manaus	Brasil	Amazonas	-59.9492	-2.7558	110	Amazonia	Rain	Evergreen	Broadleaved Forest	217	507	-1.94916	-1.34524	-3.65725	unprotected	2.53147	2208	-87.2917	37	0	27	22.3	OLIVEIRA-FILHO, A.T. 2006-2015. Checklists compiled from herbarium specimens. Royal Botanic Gardens, Kew, U.K.; Jardim Botânico do Rio de Janeiro, Rio de Janeiro, Brazil; Universidade Federal de Minas Gerais, Belo Horizonte, Brazil; New York Botanical Garden, New York, USA; http://www.splink.org.br/ (plus several non-vinculated herbaria).
	AmzAM146	Rio Preto da Eva	Brasil	Amazonas	-59.7583	-2.7578	101	Amazonia	Rain	Evergreen	Broadleaved Forest	211	505	-2.1055	-1.43734	-3.97759	unprotected	-0.00812505	2266	-79.2917	37	0	27.1	22.3	OLIVEIRA-FILHO, A.T. 2006-2015. Checklists compiled from herbarium specimens. Royal Botanic Gardens, Kew, U.K.; Jardim Botânico do Rio de Janeiro, Rio de Janeiro, Brazil; Universidade Federal de Minas Gerais, Belo Horizonte, Brazil; New York Botanical Garden, New York, USA; http://www.splink.org.br/ (plus several non-vinculated herbaria).
	AmzAM147	Rio Preto da Eva	Brasil	Amazonas	-59.4011	-2.8072	109	Amazonia	Rain	Evergreen	Broadleaved Forest	188	377	-1.74674	-1.12013	-2.19452	unprotected	-0.00812505	2376	-63.5833	40	0	27	22.2	OLIVEIRA-FILHO, A.T. 2006-2015. Checklists compiled from herbarium specimens. Royal Botanic Gardens, Kew, U.K.; Jardim Botânico do Rio de Janeiro, Rio de Janeiro, Brazil; Universidade Federal de Minas Gerais, Belo Horizonte, Brazil; New York Botanical Garden, New York, USA; http://www.splink.org.br/ (plus several non-vinculated herbaria).
	AmzAM148	Silves a Itacoatiara	Brasil	Amazonas	-58.7067	-2.8847	117	Amazonia	Rain	Evergreen	Broadleaved Forest	178	380	-1.33669	-0.839591	-3.09785	unprotected	65.512	2177	-140.333	52	0	26.8	21.8	OLIVEIRA-FILHO, A.T. 2006-2015. Checklists compiled from herbarium specimens. Royal Botanic Gardens, Kew, U.K.; Jardim Botânico do Rio de Janeiro, Rio de Janeiro, Brazil; Universidade Federal de Minas Gerais, Belo Horizonte, Brazil; New York Botanical Garden, New York, USA; http://www.splink.org.br/ (plus several non-vinculated herbaria).
	AmzAM149	Itacoatiara	Brasil	Amazonas	-58.7506	-2.9406	79	Amazonia	Rain	Evergreen	Broadleaved Forest	228	526	-2.36142	-1.70909	-3.09017	unprotected	65.512	2165	-139.333	52	0	26.7	21.8	OLIVEIRA-FILHO, A.T. 2006-2015. Checklists compiled from herbarium specimens. Royal Botanic Gardens, Kew, U.K.; Jardim Botânico do Rio de Janeiro, Rio de Janeiro, Brazil; Universidade Federal de Minas Gerais, Belo Horizonte, Brazil; New York Botanical Garden, New York, USA; http://www.splink.org.br/ (plus several non-vinculated herbaria).
	AmzAM150	Manaus	Brasil	Amazonas	-59.9294	-2.9694	108	Amazonia	Rain	Evergreen	Broadleaved Forest	344	1324	-1.65905	-0.987334	-5.94665	unprotected	2.53147	2185	-137.292	44	0	27.2	22.4	BRITO, J.M. 2010. Estrutura e composição florística de uma floresta de baixio de terra firme da Reserva Adolpho Ducke, Amazônia Central. Dissertação de Mestrado, INPA, Manaus, AM, Brasil.
																									PINHEIRO, E.S.P.; MARTINOT, J.F.M.; CAVALCANTE, D.G.; MACEDO, M.A.; NASCIMENTO, A.Z.A.; & MARQUES, J.P.C. 2010. Paisagem, estrutura e composição florística de um parque urbano em Manaus, Amazonas, Brasil. Rodriguésia 61 (3): 531-549.
																									PRANCE, G.T. 1990. Floristic composition of the forests of central Amazonian Brazil. Pp. 112-140 in GENTRY, A.H. (ed.). Four Neotropical rain forests. Yale University Press, New Haven, CN, USA.
																									PRANCE, G.T.; RODRIGUES, W.A. & SILVA, M.F. 1976. Inventário florestal de um hectare de mata de terra firme, km 30 da Estrada Manaus - Itacoatara. Acta Amazonica 6: 9-35.
																									RIBEIRO, J.E.L.S.; HOPKINS, M.J.G.; VICENTINI, A.; SOTHERS, C.A.; COSTA, M.A.S.; BRITO, J.M.; SOUZA, M.A.D.; MARTINS, L.H.P.; LOHMANN, L.G.; ASSUNÇÃO, P.A.C.L.; PEREIRA, E.C.; SILVA, C.F.; MESQUITA, M.R. & PROCÓPIO, L.C. 1999. Flora da Reserva Ducke: guia de identificação das plantas vasculares de uma floresta de terra-firme na Amazônia Central. INPA/DFID, Manaus, AM.
																									TELLO, J.C.R.; IRMÃO, M.N.; VIANA, Á.L.; BEZERRA, S.A.S. & CASTRO, J.P. 2008. Composição florística e estrutura fitossociológica da floresta ombrófila densa sub montana (Platô) face à elaboração do plano de gestão ambiental da área verde do Campus da Universidade Federal do Amazonas. Revista Forestal Venezolana 52 (2): 149-158.
	AmzAM151	Uarini	Brasil	Amazonas	-65.2269	-2.9867	83	Amazonia	Rain	Evergreen	Broadleaved Forest	175	336	-2.01269	-1.64407	-2.26308	protected	110.735	3046	0	25	0	26.5	21.4	OLIVEIRA-FILHO, A.T. 2006-2015. Checklists compiled from herbarium specimens. Royal Botanic Gardens, Kew, U.K.; Jardim Botânico do Rio de Janeiro, Rio de Janeiro, Brazil; Universidade Federal de Minas Gerais, Belo Horizonte, Brazil; New York Botanical Garden, New York, USA; http://www.splink.org.br/ (plus several non-vinculated herbaria).
	AmzAM152	Manacapuru	Brasil	Amazonas	-60.6611	-3.1797	74	Amazonia	Rain	Evergreen	Broadleaved Forest	181	333	-1.39632	-0.838208	-0.918455	protected	299.449	2427	-135.042	51	0	27.1	22.4	OLIVEIRA-FILHO, A.T. 2006-2015. Checklists compiled from herbarium specimens. Royal Botanic Gardens, Kew, U.K.; Jardim Botânico do Rio de Janeiro, Rio de Janeiro, Brazil; Universidade Federal de Minas Gerais, Belo Horizonte, Brazil; New York Botanical Garden, New York, USA; http://www.splink.org.br/ (plus several non-vinculated herbaria).
	AmzAM153	Alvarães	Brasil	Amazonas	-64.7797	-3.2764	70	Amazonia	Rain	Evergreen	Broadleaved Forest	164	310	-0.964203	-0.607687	-1.27439	unprotected	12.2133	2570	-0.625	29	0	26.9	21.8	OLIVEIRA-FILHO, A.T. 2006-2015. Checklists compiled from herbarium specimens. Royal Botanic Gardens, Kew, U.K.; Jardim Botânico do Rio de Janeiro, Rio de Janeiro, Brazil; Universidade Federal de Minas Gerais, Belo Horizonte, Brazil; New York Botanical Garden, New York, USA; http://www.splink.org.br/ (plus several non-vinculated herbaria).
	AmzAM154	Tefé	Brasil	Amazonas	-64.6047	-3.4261	74	Amazonia	Rain	Evergreen	Broadleaved Forest	196	396	-1.56485	-1.05934	-1.28017	unprotected	16.1772	2402	-14.625	31	0	26.8	21.7	BLACK, G.A.; DOBZHANSKY, T.H. & PAVAN, C. 1950. Some attempts to estimate species diversity and population density of trees in Amazonian forests. Botanical Gazette 111 (4): 413-425.
	AmzAM155	Maués	Brasil	Amazonas	-57.6278	-3.4361	51	Amazonia	Rain	Evergreen	Broadleaved Forest	211	407	-1.38727	-0.932447	-0.766269	unprotected	224.463	2129	-97.4167	37	0	27.2	22.2	OLIVEIRA-FILHO, A.T. 2006-2015. Checklists compiled from herbarium specimens. Royal Botanic Gardens, Kew, U.K.; Jardim Botânico do Rio de Janeiro, Rio de Janeiro, Brazil; Universidade Federal de Minas Gerais, Belo Horizonte, Brazil; New York Botanical Garden, New York, USA; http://www.splink.org.br/ (plus several non-vinculated herbaria).
	AmzAM156	Careiro da Várzea	Brasil	Amazonas	-60.0489	-3.4761	42	Amazonia	Rain	Evergreen	Broadleaved Forest	154	288	-1.12896	-0.696375	-1.71314	unprotected	186.934	2153	-168.083	47	0	27.3	22.6	OLIVEIRA-FILHO, A.T. 2006-2015. Checklists compiled from herbarium specimens. Royal Botanic Gardens, Kew, U.K.; Jardim Botânico do Rio de Janeiro, Rio de Janeiro, Brazil; Universidade Federal de Minas Gerais, Belo Horizonte, Brazil; New York Botanical Garden, New York, USA; http://www.splink.org.br/ (plus several non-vinculated herbaria).
	AmzAM157	Juruá	Brasil	Amazonas	-66.0283	-3.4883	81	Amazonia	Rain	Evergreen	Broadleaved Forest	167	370	-1.69112	-1.21487	-3.52053	unprotected	5.62776	2930	0	29	0	26.1	20.9	SILVA, A.S.L.; LISBOA, P.L.B. & MACIEL, U.N. 1992. Diversidade florística e estrutura em floresta densa da bacia do rio Juruá - AM. Boletim do Museu Paraense Emílio Goeldi - Série Botânica 8(2): 203-258.
	AmzAM158	Careiro Castanho	Brasil	Amazonas	-60.2914	-3.7942	43	Amazonia	Rain	Evergreen	Broadleaved Forest	172	334	-2.43723	-1.95511	-2.93312	unprotected	186.934	2162	-133.958	43	0	27.2	22.4	OLIVEIRA-FILHO, A.T. 2006-2015. Checklists compiled from herbarium specimens. Royal Botanic Gardens, Kew, U.K.; Jardim Botânico do Rio de Janeiro, Rio de Janeiro, Brazil; Universidade Federal de Minas Gerais, Belo Horizonte, Brazil; New York Botanical Garden, New York, USA; http://www.splink.org.br/ (plus several non-vinculated herbaria).
	AmzAM159	Careiro	Brasil	Amazonas	-60.6664	-4.0789	45	Amazonia	Rain	Evergreen	Broadleaved Forest	161	321	-0.934741	-0.563811	-2.66174	unprotected	186.934	2238	-103.125	41	0	27	22.1	OLIVEIRA-FILHO, A.T. 2006-2015. Checklists compiled from herbarium specimens. Royal Botanic Gardens, Kew, U.K.; Jardim Botânico do Rio de Janeiro, Rio de Janeiro, Brazil; Universidade Federal de Minas Gerais, Belo Horizonte, Brazil; New York Botanical Garden, New York, USA; http://www.splink.org.br/ (plus several non-vinculated herbaria).
	AmzAM160	Coari	Brasil	Amazonas	-62.3903	-4.1633	57	Amazonia	Rain	Evergreen	Broadleaved Forest	163	299	-1.62733	-1.2679	-1.8332	unprotected	134.276	2522	-44.125	41	0	26.5	21.6	HAUGAASEN, T. & PERES, C.A. 2006. Floristic, edaphic and structural characteristics of flooded and unflooded forests in the lower Rio Purus region of central Amazonia, Brazil. Acta Amazonica 36 (1): 25-35.
	AmzAM161	Coari	Brasil	Amazonas	-63.1722	-4.2211	64	Amazonia	Rain	Evergreen	Broadleaved Forest	200	420	-1.74995	-1.18917	-1.98821	unprotected	134.276	2291	-74.625	42	0	26.3	21.4	OLIVEIRA-FILHO, A.T. 2006-2015. Checklists compiled from herbarium specimens. Royal Botanic Gardens, Kew, U.K.; Jardim Botânico do Rio de Janeiro, Rio de Janeiro, Brazil; Universidade Federal de Minas Gerais, Belo Horizonte, Brazil; New York Botanical Garden, New York, USA; http://www.splink.org.br/ (plus several non-vinculated herbaria).
	AmzAM162	Borba	Brasil	Amazonas	-59.5036	-4.4197	52	Amazonia	Rain	Evergreen	Broadleaved Forest	228	489	-0.276063	0.244463	-0.43447	unprotected	156.358	2052	-71.75	33	0	27	21.6	OLIVEIRA-FILHO, A.T. 2006-2015. Checklists compiled from herbarium specimens. Royal Botanic Gardens, Kew, U.K.; Jardim Botânico do Rio de Janeiro, Rio de Janeiro, Brazil; Universidade Federal de Minas Gerais, Belo Horizonte, Brazil; New York Botanical Garden, New York, USA; http://www.splink.org.br/ (plus several non-vinculated herbaria).
	AmzAM163	Tefé	Brasil	Amazonas	-65.5319	-4.5053	67	Amazonia	Rain	Evergreen	Broadleaved Forest	176	342	-1.57018	-1.13968	-1.51536	unprotected	16.1772	2646	-11.9167	38	0	26.6	21.4	OLIVEIRA-FILHO, A.T. 2006-2015. Checklists compiled from herbarium specimens. Royal Botanic Gardens, Kew, U.K.; Jardim Botânico do Rio de Janeiro, Rio de Janeiro, Brazil; Universidade Federal de Minas Gerais, Belo Horizonte, Brazil; New York Botanical Garden, New York, USA; http://www.splink.org.br/ (plus several non-vinculated herbaria).
	AmzAM164	Borba	Brasil	Amazonas	-61.1964	-4.5786	48	Amazonia	Rain	Evergreen	Broadleaved Forest	150	307	-1.76447	-1.43843	-3.1805	unprotected	156.358	2564	-68.25	41	0	26.8	21.7	OLIVEIRA-FILHO, A.T. 2006-2015. Checklists compiled from herbarium specimens. Royal Botanic Gardens, Kew, U.K.; Jardim Botânico do Rio de Janeiro, Rio de Janeiro, Brazil; Universidade Federal de Minas Gerais, Belo Horizonte, Brazil; New York Botanical Garden, New York, USA; http://www.splink.org.br/ (plus several non-vinculated herbaria).
	AmzAM165	Maués	Brasil	Amazonas	-57.4806	-4.6083	65	Amazonia	Rain	Evergreen	Broadleaved Forest	191	341	-0.805631	-0.303831	0.0957826	protected	224.463	2263	-124.125	51	0	27.1	21.1	OLIVEIRA-FILHO, A.T. 2006-2015. Checklists compiled from herbarium specimens. Royal Botanic Gardens, Kew, U.K.; Jardim Botânico do Rio de Janeiro, Rio de Janeiro, Brazil; Universidade Federal de Minas Gerais, Belo Horizonte, Brazil; New York Botanical Garden, New York, USA; http://www.splink.org.br/ (plus several non-vinculated herbaria).
	AmzAM166	Carauari	Brasil	Amazonas	-66.9369	-4.8539	94	Amazonia	Rain	Evergreen	Broadleaved Forest	188	380	-1.79451	-1.36557	-2.38995	unprotected	125.467	2586	-12.875	37	0	26.2	20.8	INPA 2011. Dados inéditos da Coordenação de Pesquisas em Biologia Aquática (CPBO), Instituto de Pesquisas da Amazônia, Manaus, Brasil.
	AmzAM167	Coari	Brasil	Amazonas	-65.2689	-4.8747	87	Amazonia	Rain	Evergreen	Broadleaved Forest	229	587	-1.87202	-1.33119	-3.84199	unprotected	134.276	2644	-34	40	0	26.5	21.1	AMARAL, I.L. 1996. Diversidade florística em floresta de terra firme, na região de Urucu, AM. Dissertação de mestrado, Instituto Nacional de Pesquisas da Amazônia e Fundação Universidade do Amazonas, Manaus, AM, Brasil.
																									LIMA-FILHO, D.A.; MATOS, F.D.A; AMARAL, I.L.; REVILLA, J.; COÊLHO, L.S.; RAMOS, J.F. & SANTOS, J.L. 2001. Inventário florístico de floresta ombrófila densa de terra firme na região do Rio Urucu, Amazonas, Brasil. Acta Amazonica 31 (4): 565-579.
																									PERES, C.A. 1994. Primate response to phenological changes in an Amazonian terra firme forest. Biotropica 26 (2): 98-112.
	AmzAM168	Novo Aripuanã	Brasil	Amazonas	-60.1331	-5.2581	52	Amazonia	Rain	Evergreen	Broadleaved Forest	177	307	0.879335	1.18583	1.5403	unprotected	501.144	2388	-110	46	0	26.8	21	JARDIM, F.C.S. & FERNANDES, N.P. 1984. Inventário florestal do projeto Esperança - Novo Aripuanã. Relatório Técnico, Instituto Nacional de Pesquisas da Amazonia. Manaus, AM, Brasil. Manaus, 1984.
	AmzAM169	Tapauá	Brasil	Amazonas	-62.1022	-5.4436	66	Amazonia	Rain	Evergreen	Broadleaved Forest	150	276	-0.920182	-0.274379	-1.55603	protected	140.902	2585	-91.5833	48	0	26.4	21	OLIVEIRA-FILHO, A.T. 2006-2015. Checklists compiled from herbarium specimens. Royal Botanic Gardens, Kew, U.K.; Jardim Botânico do Rio de Janeiro, Rio de Janeiro, Brazil; Universidade Federal de Minas Gerais, Belo Horizonte, Brazil; New York Botanical Garden, New York, USA; http://www.splink.org.br/ (plus several non-vinculated herbaria).
	AmzAM170	Manicoré	Brasil	Amazonas	-61.1914	-5.7669	62	Amazonia	Rain	Evergreen	Broadleaved Forest	194	361	-0.396532	0.0355948	0.219725	unprotected	697.035	2551	-112.25	49	0	26.6	20.9	OLIVEIRA-FILHO, A.T. 2006-2015. Checklists compiled from herbarium specimens. Royal Botanic Gardens, Kew, U.K.; Jardim Botânico do Rio de Janeiro, Rio de Janeiro, Brazil; Universidade Federal de Minas Gerais, Belo Horizonte, Brazil; New York Botanical Garden, New York, USA; http://www.splink.org.br/ (plus several non-vinculated herbaria).
	AmzAM171	Manicoré	Brasil	Amazonas	-62.5633	-6.1011	67	Amazonia	Rain	Evergreen	Broadleaved Forest	155	306	-0.127183	0.237226	-1.43812	unprotected	697.035	2559	-141.167	54	15	26.4	20.4	OLIVEIRA-FILHO, A.T. 2006-2015. Checklists compiled from herbarium specimens. Royal Botanic Gardens, Kew, U.K.; Jardim Botânico do Rio de Janeiro, Rio de Janeiro, Brazil; Universidade Federal de Minas Gerais, Belo Horizonte, Brazil; New York Botanical Garden, New York, USA; http://www.splink.org.br/ (plus several non-vinculated herbaria).
	AmzAM172	Itamarati	Brasil	Amazonas	-68.2567	-6.3542	147	Amazonia	Rain	Evergreen	Broadleaved Forest	180	390	-1.31757	-0.929558	-2.75112	unprotected	124.355	2535	-72.7917	50	0	25.6	19.1	LIMA, R.B.A.; SILVA, J.A.; MARANGON, L.C.; FERREIRA, R.L.C. & SILVA, R.S.S. 2011. Sucessão ecológica de um trecho de Floresta Ombrófila Densa de Terras Baixas, Carauari, Amazonas. Pesquisa Florestal Brasileira 31 (67): 161-172.
	AmzAM173	Eirunepé	Brasil	Amazonas	-69.9831	-6.5264	222	Amazonia	Rain	Evergreen	Broadleaved Forest	194	357	-0.598393	-0.357203	0.298146	unprotected	101.167	2455	-43.75	43	0	25.5	18.8	OLIVEIRA-FILHO, A.T. 2006-2015. Checklists compiled from herbarium specimens. Royal Botanic Gardens, Kew, U.K.; Jardim Botânico do Rio de Janeiro, Rio de Janeiro, Brazil; Universidade Federal de Minas Gerais, Belo Horizonte, Brazil; New York Botanical Garden, New York, USA; http://www.splink.org.br/ (plus several non-vinculated herbaria).
	AmzAM174	Tapauá	Brasil	Amazonas	-66.9381	-6.8069	92	Amazonia	Rain	Evergreen	Broadleaved Forest	170	357	-0.509722	-0.0585879	-1.73749	protected	-25.4885	2493	-86.0417	51	0	26.1	19.5	OLIVEIRA-FILHO, A.T. 2006-2015. Checklists compiled from herbarium specimens. Royal Botanic Gardens, Kew, U.K.; Jardim Botânico do Rio de Janeiro, Rio de Janeiro, Brazil; Universidade Federal de Minas Gerais, Belo Horizonte, Brazil; New York Botanical Garden, New York, USA; http://www.splink.org.br/ (plus several non-vinculated herbaria).
	AmzAM175	Humaitá	Brasil	Amazonas	-63.0575	-6.8897	63	Amazonia	Rain	Evergreen	Broadleaved Forest	204	433	0.00502015	0.336468	-0.571232	unprotected	-9.05956	2341	-187.167	56	50	26.4	19.9	OLIVEIRA-FILHO, A.T. 2006-2015. Checklists compiled from herbarium specimens. Royal Botanic Gardens, Kew, U.K.; Jardim Botânico do Rio de Janeiro, Rio de Janeiro, Brazil; Universidade Federal de Minas Gerais, Belo Horizonte, Brazil; New York Botanical Garden, New York, USA; http://www.splink.org.br/ (plus several non-vinculated herbaria).
	AmzAM176	Guajará	Brasil	Amazonas	-72.7561	-7.3106	210	Amazonia	Rain	Evergreen	Broadleaved Forest	202	391	-0.70474	-0.353374	-0.532979	unprotected	216.903	2279	-45.625	41	0	25.5	18.4	OLIVEIRA-FILHO, A.T. 2006-2015. Checklists compiled from herbarium specimens. Royal Botanic Gardens, Kew, U.K.; Jardim Botânico do Rio de Janeiro, Rio de Janeiro, Brazil; Universidade Federal de Minas Gerais, Belo Horizonte, Brazil; New York Botanical Garden, New York, USA; http://www.splink.org.br/ (plus several non-vinculated herbaria).
	AmzAM177	Humaitá	Brasil	Amazonas	-62.8381	-7.4164	64	Amazonia	Rain	Evergreen	Broadleaved Forest	213	432	-0.601083	-0.0173721	-0.342694	protected	-9.05956	2232	-223.208	59	60	26.4	19.4	FOTOPOULOS, I.G. 2006. Fitossociologia de um trecho da floresta de terra firme na Amazônia Ocidental – Terra Indígena Nove de Janeiro/AM, Brasil. Dissertação de Mestrado, Universidade Federal e Rondônia, Porto Velho, RO, Brasil.
	AmzAM178	Lábrea	Brasil	Amazonas	-64.6653	-7.4431	96	Amazonia	Rain	Evergreen	Broadleaved Forest	182	355	-0.858536	-0.532016	-0.933594	unprotected	3435.79	2334	-169.25	56	55	26.3	19.6	PEREIRA, N.W.V.; VENTURIN, N.; MACHADO, E.L.M.; SCOLFORO, J.R.S.; MACEDO, R.L.G. & D’Oliveira, M.V. 2005. Análise das variações temporais na florística e estrutura da comunidade arbórea de uma floresta explorada. Cerne 11 (3): 263-282.
	AmzAM179	Canutama	Brasil	Amazonas	-63.8481	-7.4803	87	Amazonia	Rain	Evergreen	Broadleaved Forest	192	399	0.227292	0.692443	-0.93353	unprotected	535.285	2249	-202.958	60	60	26.3	19.4	OLIVEIRA-FILHO, A.T. 2006-2015. Checklists compiled from herbarium specimens. Royal Botanic Gardens, Kew, U.K.; Jardim Botânico do Rio de Janeiro, Rio de Janeiro, Brazil; Universidade Federal de Minas Gerais, Belo Horizonte, Brazil; New York Botanical Garden, New York, USA; http://www.splink.org.br/ (plus several non-vinculated herbaria).
	AmzAM180	Envira	Brasil	Amazonas	-69.9353	-7.6647	190	Amazonia	Rain	Evergreen	Broadleaved Forest	172	348	-0.527381	-0.31578	-1.88121	unprotected	179.609	2445	-84.8333	52	5	25.5	18.4	OLIVEIRA-FILHO, A.T. 2006-2015. Checklists compiled from herbarium specimens. Royal Botanic Gardens, Kew, U.K.; Jardim Botânico do Rio de Janeiro, Rio de Janeiro, Brazil; Universidade Federal de Minas Gerais, Belo Horizonte, Brazil; New York Botanical Garden, New York, USA; http://www.splink.org.br/ (plus several non-vinculated herbaria).
	AmzAM181	Pauini	Brasil	Amazonas	-67.0803	-7.6711	133	Amazonia	Rain	Evergreen	Broadleaved Forest	166	337	-0.48263	-0.102727	-2.04345	unprotected	130.532	2363	-129.958	55	20	25.8	18.8	OLIVEIRA-FILHO, A.T. 2006-2015. Checklists compiled from herbarium specimens. Royal Botanic Gardens, Kew, U.K.; Jardim Botânico do Rio de Janeiro, Rio de Janeiro, Brazil; Universidade Federal de Minas Gerais, Belo Horizonte, Brazil; New York Botanical Garden, New York, USA; http://www.splink.org.br/ (plus several non-vinculated herbaria).
	AmzAM182	Lábrea	Brasil	Amazonas	-65.2194	-8.0364	90	Amazonia	Rain	Evergreen	Broadleaved Forest	163	307	-0.388273	0.124807	-1.59223	protected	3435.79	1996	-197.75	58	65	26.3	19.5	OLIVEIRA-FILHO, A.T. 2006-2015. Checklists compiled from herbarium specimens. Royal Botanic Gardens, Kew, U.K.; Jardim Botânico do Rio de Janeiro, Rio de Janeiro, Brazil; Universidade Federal de Minas Gerais, Belo Horizonte, Brazil; New York Botanical Garden, New York, USA; http://www.splink.org.br/ (plus several non-vinculated herbaria).
	AmzAM183	Canutama	Brasil	Amazonas	-64.0961	-8.1867	93	Amazonia	Rain	Evergreen	Broadleaved Forest	185	377	0.638273	1.15132	-0.575367	unprotected	535.285	2156	-215.833	62	65	26.2	19.3	OLIVEIRA-FILHO, A.T. 2006-2015. Checklists compiled from herbarium specimens. Royal Botanic Gardens, Kew, U.K.; Jardim Botânico do Rio de Janeiro, Rio de Janeiro, Brazil; Universidade Federal de Minas Gerais, Belo Horizonte, Brazil; New York Botanical Garden, New York, USA; http://www.splink.org.br/ (plus several non-vinculated herbaria).
	AmzAM184	Boca do Acre	Brasil	Amazonas	-67.5244	-9.1578	150	Amazonia	Rain	Evergreen	Broadleaved Forest	166	337	0.199704	0.715437	-0.930705	unprotected	1608.1	2048	-176.417	60	50	25.7	18.2	OLIVEIRA-FILHO, A.T. 2006-2015. Checklists compiled from herbarium specimens. Royal Botanic Gardens, Kew, U.K.; Jardim Botânico do Rio de Janeiro, Rio de Janeiro, Brazil; Universidade Federal de Minas Gerais, Belo Horizonte, Brazil; New York Botanical Garden, New York, USA; http://www.splink.org.br/ (plus several non-vinculated herbaria).
	AmzAM275	Apuí	Brasil	Amazonas	-59.5075	-7.0403	232	Amazonia	Rain	Evergreen	Broadleaved Forest	183	98	-1.24921	-0.770892	-0.631841	unprotected	1421.45	2147	-220.792	56	60	25.9	18.2	OLIVEIRA-FILHO, A.T. 2006-2015. Checklists compiled from herbarium specimens. Royal Botanic Gardens, Kew, U.K.; Jardim Botânico do Rio de Janeiro, Rio de Janeiro, Brazil; Universidade Federal de Minas Gerais, Belo Horizonte, Brazil; New York Botanical Garden, New York, USA; http://www.splink.org.br/ (plus several non-vinculated herbaria).
	AmzAM276	Barra de São Manoel	Brasil	Amazonas/Pará/Mato Grosso	-58.1625	-7.3453	167	Amazonia	Rain	Evergreen	Broadleaved Forest	188	247	0.670789	1.03125	0.624168	unprotected	1421.45	2327	-247.458	64	65	26.5	17.7	OLIVEIRA-FILHO, A.T. 2006-2015. Checklists compiled from herbarium specimens. Royal Botanic Gardens, Kew, U.K.; Jardim Botânico do Rio de Janeiro, Rio de Janeiro, Brazil; Universidade Federal de Minas Gerais, Belo Horizonte, Brazil; New York Botanical Garden, New York, USA; http://www.splink.org.br/ (plus several non-vinculated herbaria).
	AmzAM277	Apuí	Brasil	Amazonas	-60.6236	-7.4961	93	Amazonia	Rain	Evergreen	Broadleaved Forest	168	58	-1.57787	-1.05545	-1.84403	unprotected	1421.45	2600	-214.708	58	60	26.2	18.7	OLIVEIRA-FILHO, A.T. 2006-2015. Checklists compiled from herbarium specimens. Royal Botanic Gardens, Kew, U.K.; Jardim Botânico do Rio de Janeiro, Rio de Janeiro, Brazil; Universidade Federal de Minas Gerais, Belo Horizonte, Brazil; New York Botanical Garden, New York, USA; http://www.splink.org.br/ (plus several non-vinculated herbaria).
	AmzAM278	Santo Antônio do Matupi	Brasil	Amazonas	-61.3375	-7.8831	97	Amazonia	Rain	Evergreen	Broadleaved Forest	180	345	0.325302	0.782755	0.266532	unprotected	697.035	2484	-246.583	66	70	26	18.4	OLIVEIRA-FILHO, A.T. 2006-2015. Checklists compiled from herbarium specimens. Royal Botanic Gardens, Kew, U.K.; Jardim Botânico do Rio de Janeiro, Rio de Janeiro, Brazil; Universidade Federal de Minas Gerais, Belo Horizonte, Brazil; New York Botanical Garden, New York, USA; http://www.splink.org.br/ (plus several non-vinculated herbaria).
	AmzAM279	Terra Indígena Tenharim	Brasil	Amazonas	-62.1836	-7.9094	104	Amazonia	Rain	Evergreen	Broadleaved Forest	167	272	0.106114	0.511758	0.231701	protected	-9.05956	2166	-247.125	66	75	26.1	18.7	OLIVEIRA-FILHO, A.T. 2006-2015. Checklists compiled from herbarium specimens. Royal Botanic Gardens, Kew, U.K.; Jardim Botânico do Rio de Janeiro, Rio de Janeiro, Brazil; Universidade Federal de Minas Gerais, Belo Horizonte, Brazil; New York Botanical Garden, New York, USA; http://www.splink.org.br/ (plus several non-vinculated herbaria).
	AmzAM285	Vila Bittencourt	Brasil/Colombia	Amazonas/Amazonas	-69.4147	-1.4144	89	Amazonia	Rain	Evergreen	Broadleaved Forest	168	572	-2.36898	-2.0341	-3.41465	unprotected	61.1613	3382	0	22	0	25.8	20.7	OLIVEIRA-FILHO, A.T. 2006-2015. Checklists compiled from herbarium specimens. Royal Botanic Gardens, Kew, U.K.; Jardim Botânico do Rio de Janeiro, Rio de Janeiro, Brazil; Universidade Federal de Minas Gerais, Belo Horizonte, Brazil; New York Botanical Garden, New York, USA; http://www.splink.org.br/ (plus several non-vinculated herbaria).
	AmzAM286	Maraã	Brasil	Amazonas	-65.5622	-1.8303	69	Amazonia	Rain	Evergreen	Broadleaved Forest	142	311	-0.772302	-0.393774	-2.43098	unprotected	282.491	2831	0	22	0	26.1	20.9	FINE, P.V.A.; GARCÍA-VILLACORTA, R.; PITMAN, N.C.A.; MESONES, I. & KEMBEL, S.W. 2010. A floristic study of the white-sand forests of Peru. Annals of the Missouri Botanical Garden 97 (3): 283-305.
	AmzAM287	Esec Juami-Japurá	Brasil	Amazonas	-68.1247	-1.9533	104	Amazonia	Rain	Evergreen	Broadleaved Forest	163	285	-1.83487	-1.35794	-2.30493	protected	61.1613	3439	0	14	0	25.6	20.5	OLIVEIRA-FILHO, A.T. 2006-2015. Checklists compiled from herbarium specimens. Royal Botanic Gardens, Kew, U.K.; Jardim Botânico do Rio de Janeiro, Rio de Janeiro, Brazil; Universidade Federal de Minas Gerais, Belo Horizonte, Brazil; New York Botanical Garden, New York, USA; http://www.splink.org.br/ (plus several non-vinculated herbaria).
	AmzAM288	Fonte Boa	Brasil	Amazonas	-66.035	-2.5364	79	Amazonia	Rain	Evergreen	Broadleaved Forest	170	379	-1.52383	-1.05752	-2.74967	unprotected	155.283	2781	0	26	0	25.7	20.3	OLIVEIRA-FILHO, A.T. 2006-2015. Checklists compiled from herbarium specimens. Royal Botanic Gardens, Kew, U.K.; Jardim Botânico do Rio de Janeiro, Rio de Janeiro, Brazil; Universidade Federal de Minas Gerais, Belo Horizonte, Brazil; New York Botanical Garden, New York, USA; http://www.splink.org.br/ (plus several non-vinculated herbaria).
	AmzAM289	Jutaí	Brasil	Amazonas	-66.7442	-2.7972	82	Amazonia	Rain	Evergreen	Broadleaved Forest	164	278	-1.54311	-1.21171	-2.04671	unprotected	101.167	2941	0	20	0	25.6	20.3	OLIVEIRA-FILHO, A.T. 2006-2015. Checklists compiled from herbarium specimens. Royal Botanic Gardens, Kew, U.K.; Jardim Botânico do Rio de Janeiro, Rio de Janeiro, Brazil; Universidade Federal de Minas Gerais, Belo Horizonte, Brazil; New York Botanical Garden, New York, USA; http://www.splink.org.br/ (plus several non-vinculated herbaria).
	AmzAM290	Tonantins	Brasil	Amazonas	-67.7961	-2.8283	104	Amazonia	Rain	Evergreen	Broadleaved Forest	153	329	-0.385734	-0.000509062	0.535829	unprotected	33.7464	3083	0	18	0	25.5	20.3	FREITAS, L.A. 1996a. Caracterización florística y estructural de cuatro comunidades boscosas de la llanura aluvial inundable en la zona de Jenaro Herrera, Amazonía Peruana. Documento Técnico Nº 21. Instituto de Investigaciones de la Amazonía Peruana, Iquitos, Perú.
	AmzAM291	Esec Jutaí-Solimões	Brasil	Amazonas	-67.7944	-3.3603	84	Amazonia	Rain	Evergreen	Broadleaved Forest	177	121	-1.51536	-1.12753	-1.61462	protected	101.167	2833	0	23	0	25.6	20.4	OLIVEIRA-FILHO, A.T. 2006-2015. Checklists compiled from herbarium specimens. Royal Botanic Gardens, Kew, U.K.; Jardim Botânico do Rio de Janeiro, Rio de Janeiro, Brazil; Universidade Federal de Minas Gerais, Belo Horizonte, Brazil; New York Botanical Garden, New York, USA; http://www.splink.org.br/ (plus several non-vinculated herbaria).
	AmzAM292	São Paulo de Olivença	Brasil	Amazonas	-68.9475	-3.5347	118	Amazonia	Rain	Evergreen	Broadleaved Forest	253	109	-1.12462	-0.654892	-0.708251	unprotected	66.452	2694	0	25	0	25.5	20.2	OLIVEIRA-FILHO, A.T. 2006-2015. Checklists compiled from herbarium specimens. Royal Botanic Gardens, Kew, U.K.; Jardim Botânico do Rio de Janeiro, Rio de Janeiro, Brazil; Universidade Federal de Minas Gerais, Belo Horizonte, Brazil; New York Botanical Garden, New York, USA; http://www.splink.org.br/ (plus several non-vinculated herbaria).
	AmzAM293	Tabatinga	Brasil	Amazonas	-69.5533	-4.0081	98	Amazonia	Rain	Evergreen	Broadleaved Forest	162	122	-1.18842	-0.679579	-1.83872	protected	73.372	2585	0	27	0	25.8	20.1	FREITAS, L.A. 1996b. Caracterización florística y estructural de cuatro comunidades boscosas de terraza baja en la zona de Jenaro Herrera, Amazonía Peruana. Documento Técnico Nº 26. Instituto de Investigaciones de la Amazonía Peruana, Iquitos, Perú.
	AmzAM294	Benjamim Constant	Brasil	Amazonas	-70.1281	-4.4322	109	Amazonia	Rain	Evergreen	Broadleaved Forest	173	110	-1.73396	-1.42464	-0.111424	unprotected	37.6201	2717	0	29	0	25.7	19.7	HONORIO, E.; PENNINGTON, T.R.; FREITAS, L.A.; NEBEL, G. & BAKER, T. 2008. Análisis de la composición florística de los bosques de Jenaro Herrera, Loreto, Perú. Revista Peruana de Biología 15 (1): 53-6
	AmzAM295	Estirão do Equador	Brasil/Perú	Amazonas/Loreto	-71.6267	-4.5339	112	Amazonia	Rain	Evergreen	Broadleaved Forest	184	111	-2.00837	-1.63238	-2.46796	unprotected	247.806	2520	0	23	0	26	20.1	OLIVEIRA-FILHO, A.T. 2006-2015. Checklists compiled from herbarium specimens. Royal Botanic Gardens, Kew, U.K.; Jardim Botânico do Rio de Janeiro, Rio de Janeiro, Brazil; Universidade Federal de Minas Gerais, Belo Horizonte, Brazil; New York Botanical Garden, New York, USA; http://www.splink.org.br/ (plus several non-vinculated herbaria).
	AmzAM296	Jutaí	Brasil	Amazonas	-68.1536	-4.6697	91	Amazonia	Rain	Evergreen	Broadleaved Forest	148	105	-1.98784	-1.44072	-2.44381	protected	101.167	2601	-1.33334	34	0	25.9	20.3	OLIVEIRA-FILHO, A.T. 2006-2015. Checklists compiled from herbarium specimens. Royal Botanic Gardens, Kew, U.K.; Jardim Botânico do Rio de Janeiro, Rio de Janeiro, Brazil; Universidade Federal de Minas Gerais, Belo Horizonte, Brazil; New York Botanical Garden, New York, USA; http://www.splink.org.br/ (plus several non-vinculated herbaria).
	AmzAM297	Atalaia do Norte	Brasil	Amazonas	-72.1028	-5.3561	111	Amazonia	Rain	Evergreen	Broadleaved Forest	168	122	-2.08095	-1.63021	-2.27143	protected	247.806	2444	0	30	0	26	19.9	OLIVEIRA-FILHO, A.T. 2006-2015. Checklists compiled from herbarium specimens. Royal Botanic Gardens, Kew, U.K.; Jardim Botânico do Rio de Janeiro, Rio de Janeiro, Brazil; Universidade Federal de Minas Gerais, Belo Horizonte, Brazil; New York Botanical Garden, New York, USA; http://www.splink.org.br/ (plus several non-vinculated herbaria).
	AmzAP020	Oiapoque e Saint Georges de l’Oyapock	Brasil/France	Amapá/Guyane Française	-51.8028	3.8672	43	Amazonia	Rain	Evergreen	Broadleaved Forest	192	365	-1.1535	-0.594004	-0.98005	unprotected	185.725	3338	-206.167	61	35	25.8	20	OLIVEIRA-FILHO, A.T. 2006-2015. Checklists compiled from herbarium specimens. Royal Botanic Gardens, Kew, U.K.; Jardim Botânico do Rio de Janeiro, Rio de Janeiro, Brazil; Universidade Federal de Minas Gerais, Belo Horizonte, Brazil; New York Botanical Garden, New York, USA; http://www.splink.org.br/ (plus several non-vinculated herbaria).
	AmzAP021	Calçoene	Brasil	Amapá	-51.3819	2.8639	91	Amazonia	Rain	Evergreen	Broadleaved Forest	160	297	-0.3755	0.179187	-1.15167	unprotected	228.191	3242	-259.417	62	40	26	20.5	OLIVEIRA-FILHO, A.T. 2006-2015. Checklists compiled from herbarium specimens. Royal Botanic Gardens, Kew, U.K.; Jardim Botânico do Rio de Janeiro, Rio de Janeiro, Brazil; Universidade Federal de Minas Gerais, Belo Horizonte, Brazil; New York Botanical Garden, New York, USA; http://www.splink.org.br/ (plus several non-vinculated herbaria).
	AmzAP022	Oiapoque	Brasil	Amapá	-51.9453	2.7586	146	Amazonia	Rain	Evergreen	Broadleaved Forest	158	311	-0.693047	-0.246765	-1.73636	protected	185.725	2448	-225.333	51	0	25.6	20	BERNARD, E. 2008. Estudos botânicos rápidos no Parque Nacional Montanhas do Tumucumaque. Pp 78-93 In: BERNARD, E. (ed.) Inventários Biológicos Rápidos no Parque Nacional Montanhas do Tumucumaque, Amapá, Brasil. RAP Bulletin of Biological Assessment 48. Conservation International, Arlington, VA, USA.
	AmzAP023	Calçoene	Brasil	Amapá	-51.5978	2.3006	269	Amazonia	Rain	Evergreen	Broadleaved Forest	189	343	-0.861582	-0.444085	0.0608276	unprotected	228.191	2953	-247.458	59	15	25.3	20	OLIVEIRA-FILHO, A.T. 2006-2015. Checklists compiled from herbarium specimens. Royal Botanic Gardens, Kew, U.K.; Jardim Botânico do Rio de Janeiro, Rio de Janeiro, Brazil; Universidade Federal de Minas Gerais, Belo Horizonte, Brazil; New York Botanical Garden, New York, USA; http://www.splink.org.br/ (plus several non-vinculated herbaria).
	AmzAP024	Calçoene	Brasil	Amapá	-51.9756	1.9397	161	Amazonia	Rain	Evergreen	Broadleaved Forest	179	340	-0.274198	0.125208	-0.740819	protected	228.191	2625	-233.625	53	0	25.6	20.5	OLIVEIRA-FILHO, A.T. 2006-2015. Checklists compiled from herbarium specimens. Royal Botanic Gardens, Kew, U.K.; Jardim Botânico do Rio de Janeiro, Rio de Janeiro, Brazil; Universidade Federal de Minas Gerais, Belo Horizonte, Brazil; New York Botanical Garden, New York, USA; http://www.splink.org.br/ (plus several non-vinculated herbaria).
	AmzAP025	Serra do Navio	Brasil	Amapá	-52.7319	1.8331	176	Amazonia	Rain	Evergreen	Broadleaved Forest	199	345	-1.22572	-0.764166	0.497574	protected	29.0095	2416	-213.792	50	0	25.5	20.4	BERNARD, E. 2008. Estudos botânicos rápidos no Parque Nacional Montanhas do Tumucumaque. Pp 78-93 In: BERNARD, E. (ed.) Inventários Biológicos Rápidos no Parque Nacional Montanhas do Tumucumaque, Amapá, Brasil. RAP Bulletin of Biological Assessment 48. Conservation International, Arlington, VA, USA.
	AmzAP026	Serra do Navio	Brasil	Amapá	-52.4828	1.6017	144	Amazonia	Rain	Evergreen	Broadleaved Forest	181	368	-0.908757	-0.526675	-1.94327	protected	8.72156	2448	-211.875	49	0	25.8	20.8	BERNARD, E. 2008. Estudos botânicos rápidos no Parque Nacional Montanhas do Tumucumaque. Pp 78-93 In: BERNARD, E. (ed.) Inventários Biológicos Rápidos no Parque Nacional Montanhas do Tumucumaque, Amapá, Brasil. RAP Bulletin of Biological Assessment 48. Conservation International, Arlington, VA, USA.
	AmzAP027	Tartarugalzinho	Brasil	Amapá	-51.3814	1.3931	137	Amazonia	Rain	Evergreen	Broadleaved Forest	169	322	-2.2921	-1.76612	-2.78937	unprotected	-162.689	2516	-306.792	58	45	26	21.4	PEREIRA, L.A.; SENA, K.S.; SANTOS, M.R.; COSTA NETO, S.V. 2007. Aspectos florísticos da FLONA do Amapá e sua importância na conservação da biodiversidade. Revista Brasileira de Biociências 5 (2): 693-695.
	AmzAP028	Pracuuba	Brasil	Amapá	-51.9275	1.3908	154	Amazonia	Rain	Evergreen	Broadleaved Forest	185	350	-0.545957	-0.0877042	-0.62967	protected	228.191	2503	-225	50	0	26	21.2	BERNARD, E. 2008. Estudos botânicos rápidos no Parque Nacional Montanhas do Tumucumaque. Pp 78-93 In: BERNARD, E. (ed.) Inventários Biológicos Rápidos no Parque Nacional Montanhas do Tumucumaque, Amapá, Brasil. RAP Bulletin of Biological Assessment 48. Conservation International, Arlington, VA, USA.
	AmzAP029	Pedra Branca do Amapari	Brasil	Amapá	-52.6017	1.1108	211	Amazonia	Rain	Evergreen	Broadleaved Forest	191	373	-1.00992	-0.625351	-1.12483	protected	29.0095	2427	-207	47	0	25.8	21	OLIVEIRA-FILHO, A.T. 2006-2015. Checklists compiled from herbarium specimens. Royal Botanic Gardens, Kew, U.K.; Jardim Botânico do Rio de Janeiro, Rio de Janeiro, Brazil; Universidade Federal de Minas Gerais, Belo Horizonte, Brazil; New York Botanical Garden, New York, USA; http://www.splink.org.br/ (plus several non-vinculated herbaria).
	AmzAP030	Porto Grande	Brasil	Amapá	-51.7956	0.6144	137	Amazonia	Rain	Evergreen	Broadleaved Forest	206	424	-1.03549	-0.520633	-1.43393	unprotected	57.2553	2389	-219.042	49	0	26.3	22	OLIVEIRA-FILHO, A.T. 2006-2015. Checklists compiled from herbarium specimens. Royal Botanic Gardens, Kew, U.K.; Jardim Botânico do Rio de Janeiro, Rio de Janeiro, Brazil; Universidade Federal de Minas Gerais, Belo Horizonte, Brazil; New York Botanical Garden, New York, USA; http://www.splink.org.br/ (plus several non-vinculated herbaria).
	AmzAP031	Laranjal do Jari	Brasil	Amapá/Pará	-53.0842	0.2806	155	Amazonia	Rain	Evergreen	Broadleaved Forest	183	379	-1.68819	-1.29346	-2.7022	protected	84.9757	2348	-235	50	0	26.3	21.7	PEREIRA, L.A.; PINTO SOBRINHO, F.A. & COSTA NETO, S.V. 2011. Florística e estrutura de uma mata de terra firme na Reserva de Desenvolvimento Sustentável Rio Iratapuru, Amapá, Amazônia Oriental, Brasil. Revista Floresta 41 (1): 113-122.
	AmzAP032	Macapá	Brasil	Amapá	-51.6164	0.1472	30	Amazonia	Rain	Evergreen	Broadleaved Forest	184	364	-0.794819	-0.379136	-1.44127	unprotected	79.7449	2298	-306.792	58	50	26.9	22.5	MORI, S.A.; RABELO, B.V.; TSOU, C.; DALY, D. 1989. Composition and structure of an Eastern Amazonian forest at Camaipi, Amapá, Brazil. Boletim do Museu Paraense Emílio Goeldi, Série Botânica 5 (1): 3-18.
	AmzAP033	Macapá	Brasil	Amapá	-51.1353	-0.0375	21	Amazonia	Rain	Evergreen	Broadleaved Forest	131	217	-0.860122	-0.470834	-0.954643	unprotected	185.771	2477	-351.917	65	60	27	22.8	OLIVEIRA-FILHO, A.T. 2006-2015. Checklists compiled from herbarium specimens. Royal Botanic Gardens, Kew, U.K.; Jardim Botânico do Rio de Janeiro, Rio de Janeiro, Brazil; Universidade Federal de Minas Gerais, Belo Horizonte, Brazil; New York Botanical Garden, New York, USA; http://www.splink.org.br/ (plus several non-vinculated herbaria).
	AmzAP034	Mazagão	Brasil	Amapá	-52.0353	-0.1797	92	Amazonia	Rain	Evergreen	Broadleaved Forest	189	388	-0.657178	-0.0333962	-1.40099	unprotected	79.7449	2315	-264.5	54	40	26.4	21.9	OLIVEIRA-FILHO, A.T. 2006-2015. Checklists compiled from herbarium specimens. Royal Botanic Gardens, Kew, U.K.; Jardim Botânico do Rio de Janeiro, Rio de Janeiro, Brazil; Universidade Federal de Minas Gerais, Belo Horizonte, Brazil; New York Botanical Garden, New York, USA; http://www.splink.org.br/ (plus several non-vinculated herbaria).
	AmzAP035	Laranjal do Jari e Monte Dourado	Brasil	Amapá/Pará	-52.4081	-0.8264	43	Amazonia	Rain	Evergreen	Broadleaved Forest	206	433	-1.6113	-1.16521	-2.39446	unprotected	69.6585	2313	-242.458	54	15	26.6	21.8	RABELO, F.G.; MATOS, M.L. & GEMAQUE, R.C.R. 2001. Levantamento florístico na microbacia do igarapé Arapiranga. SEMA, Macapá, AP, Brasil.
	AmzAP036	Mazagão	Brasil	Amapá	-51.8942	-0.8297	27	Amazonia	Rain	Evergreen	Broadleaved Forest	183	361	0.100295	0.621983	-0.609835	protected	79.7449	2427	-206.875	52	10	27	22.3	ALMEIDA, S.S.; SILVA, M.S. & ROSA, N.A. 1995. Análise fitossociológica e uso de recursos vegetais na Reserva Extrativista do Cajari, Amapá. Boletim do Museu Paraense Emilio Goeldi, Serie Botânica 11 (1): 61-74.
	AmzBO001	Santa Rosa del Abuná	Bolivia	Pando	-67.4481	-10.6069	151	Amazonia	Rain	Evergreen	Broadleaved Forest	209	398	-0.375126	-0.0171494	0.392203	unprotected	NA	1833	-222.125	59	75	26.3	18.5	MOSTACEDO, B.M.; BALCAZAR, J. & MONTERO, J.C. 2006. Tipos de bosque, diversidad y composición florística en la Amazonia sudoeste de Bolivia. Ecología en Bolivia 41(2): 99-116.
	AmzBO002	Aeropista América	Bolivia	Pando	-66.7278	-10.7636	165	Amazonia	Rain	Evergreen	Broadleaved Forest	223	426	-0.378888	0.119301	0.82497	unprotected	NA	1782	-263.25	58	75	26.3	18	PHILLIPS, O. & MILLER, J.S. 2002. Global patterns of plant diversity: Alwyn H. Gentry's Forest Transect Data Set, Missouri Botanical Press. Saint Louis, MO, USA.
	AmzBO003	Puerto Rico	Bolivia	Pando	-67.7867	-10.995	241	Amazonia	Rain	Evergreen	Broadleaved Forest	248	517	-1.01926	-0.541915	0.241606	unprotected	NA	1802	-243.375	59	70	25.8	17.8	MOSTACEDO, B.M.; BALCAZAR, J. & MONTERO, J.C. 2006. Tipos de bosque, diversidad y composición florística en la Amazonia sudoeste de Bolivia. Ecología en Bolivia 41(2): 99-116.
	AmzBO004	Cobija y Epitaciolândia	Bolivia/Brasil	Pando/Acre	-68.6897	-11.1492	298	Amazonia	Rain	Evergreen	Broadleaved Forest	207	400	-0.227144	0.264722	0.243702	unprotected	NA	1726	-314.917	60	75	25	16.5	OLIVEIRA-FILHO, A.T. 2006-2015. Checklists compiled from herbarium specimens. Royal Botanic Gardens, Kew, U.K.; Jardim Botânico do Rio de Janeiro, Rio de Janeiro, Brazil; Universidade Federal de Minas Gerais, Belo Horizonte, Brazil; New York Botanical Garden, New York, USA; http://www.splink.org.br/ (plus several non-vinculated herbaria).
	AmzBO005	Conquista	Bolivia	Pando	-67.4058	-11.2842	204	Amazonia	Rain	Evergreen	Broadleaved Forest	230	436	-1.12322	-0.479522	0.914896	unprotected	NA	1724	-260.5	59	70	26.1	17.9	MOSTACEDO, B.M.; BALCAZAR, J. & MONTERO, J.C. 2006. Tipos de bosque, diversidad y composición florística en la Amazonia sudoeste de Bolivia. Ecología en Bolivia 41(2): 99-116.
	AmzBO006	Chivesito	Bolivia	Pando	-68.8289	-11.6056	271	Amazonia	Rain	Evergreen	Broadleaved Forest	229	461	-0.745094	-0.202606	0.544416	unprotected	NA	1810	-291	59	60	25.1	16.4	ALVERSON, W.S., MOSKOVITS, D.K. & SHOPLAND, J.M. (Eds.). 2000. Rapid Biological Inventories, Report 1. Bolivia: Río Tahuamanu, Pando. The Field Museum of Natural History, Chicago, Illinois, U.S.A.
	AmzBO007	Reserva Manuripí-Heath	Bolivia	Pando	-68.1686	-11.6614	245	Amazonia	Rain	Evergreen	Broadleaved Forest	247	520	-0.33738	0.239368	0.328984	protected	NA	1764	-285.875	59	70	25.7	17.3	MOSTACEDO, B.M.; BALCAZAR, J. & MONTERO, J.C. 2006. Tipos de bosque, diversidad y composición florística en la Amazonia sudoeste de Bolivia. Ecología en Bolivia 41(2): 99-116.
	AmzBO008	Blanca Flor	Bolivia	Pando	-67.1728	-11.7058	196	Amazonia	Rain	Evergreen	Broadleaved Forest	206	378	-0.353731	0.167401	1.09844	protected	NA	1643	-291.583	61	70	26.1	17.7	ALVERSON, W.S. (Ed.). 2003. Rapid Biological Inventories, Report 5: Bolivia: Madre de Dios, Pando. Rapid Biological Inventories Report 05. The Field Museum of Natural History, Chicago, Illinois, U.S.A.
	AmzBO009	Pacaguaras	Bolivia	La Paz	-67.8919	-12.9931	195	Amazonia	Rain	Evergreen	Broadleaved Forest	214	427	-0.39227	0.0964048	0.319168	unprotected	NA	1812	-281.042	57	0	25.2	15.7	COMISKEY, J.A.; DALLMEIER, F. & AYMARD, G. 2000. Floristic composition and diversity of forested habitats in the Estación Biológica del Beni, Amazonian Bolivia. In: Pp. 89-112 HERRERA-MACBRYDE, O.; DALLMEIER, F.; MACBRYDE, B.; COMISKEY, J.A. & MIRANDA, C. (Eds.) Biodiversity, Conservation and Management in the Region of the Beni Biological Station Biosphere Reserve, Bolivia. SI/MAB Series, 4.
																									MORAES-R., M.; RIBERA, M.O. & VILLANUEVA, E. 2000. La vegetación de la Reserva de la Biosfera Estación Biológica del Beni y su importancia para la conservación. In: Pp. 59-73 HERRERA-MACBRYDE, O.; DALLMEIER, F.; MACBRYDE, B.; COMISKEY, J.A. & MIRANDA, C. (Eds.) Biodiversity, Conservation and Management in the Region of the Beni Biological Station Biosphere Reserve, SI/MAB Series, 4, La Paz, Boliv…
	AmzBO010	Estacion Biosferica del Beni	Bolivia	Beni	-66.3181	-14.7297	196	Amazonia	Rain	Evergreen	Broadleaved Forest	209	388	0.310496	0.969825	1.81926	protected	NA	1812	-271.417	59	0	25.9	17.8	OLIVEIRA-FILHO, A.T. 2006-2015. Checklists compiled from herbarium specimens. Royal Botanic Gardens, Kew, U.K.; Jardim Botânico do Rio de Janeiro, Rio de Janeiro, Brazil; Universidade Federal de Minas Gerais, Belo Horizonte, Brazil; New York Botanical Garden, New York, USA; http://www.splink.org.br/ (plus several non-vinculated herbaria).
	AmzBO011	San Ignacio de Moxos	Bolivia	Beni	-65.5847	-14.9758	173	Amazonia	Rain	Evergreen	Broadleaved Forest	174	297	0.464034	0.895815	1.18066	unprotected	NA	1819	-298.333	58	15	25.5	16.1	COMISKEY, J.A.; DALLMEIER, F. & AYMARD, G. 2000. Floristic composition and diversity of forested habitats in the Estación Biológica del Beni, Amazonian Bolivia. In: Pp. 89-112 HERRERA-MACBRYDE, O.; DALLMEIER, F.; MACBRYDE, B.; COMISKEY, J.A. & MIRANDA, C. (Eds.) Biodiversity, Conservation and Management in the Region of the Beni Biological Station Biosphere Reserve, Bolivia. SI/MAB Series, 4.
																									OLIVEIRA-FILHO, A.T. 2006-2015. Checklists compiled from herbarium specimens. Royal Botanic Gardens, Kew, U.K.; Jardim Botânico do Rio de Janeiro, Rio de Janeiro, Brazil; Universidade Federal de Minas Gerais, Belo Horizonte, Brazil; New York Botanical Garden, New York, USA; http://www.splink.org.br/ (plus several non-vinculated herbaria).
	AmzBO046	Concesión Forestal Mabet	Bolivia	Pando	-66.8889	-10.0664	146	Amazonia	Seasonally dry	Evergreen	Broadleaved Forest	212	384	-0.0853529	0.292349	1.62285	unprotected	1036.06	1611	-227.667	69	105	26.5	19.2	OLIVEIRA-FILHO, A.T. 2006-2015. Checklists compiled from herbarium specimens. Royal Botanic Gardens, Kew, U.K.; Jardim Botânico do Rio de Janeiro, Rio de Janeiro, Brazil; Universidade Federal de Minas Gerais, Belo Horizonte, Brazil; New York Botanical Garden, New York, USA; http://www.splink.org.br/ (plus several non-vinculated herbaria).
	AmzBO047	Puerto Manu	Bolivia	Pando	-66.4872	-10.1044	131	Amazonia	Seasonally dry	Evergreen	Broadleaved Forest	191	321	-0.680864	-0.238945	1.50098	unprotected	NA	1735	-259.792	66	90	26.3	18.9	MOSTACEDO, B.M.; BALCAZAR, J. & MONTERO, J.C. 2006. Tipos de bosque, diversidad y composición florística en la Amazonia sudoeste de Bolivia. Ecología en Bolivia 41(2): 99-116.
	AmzBO048	Puerto Consuelo	Bolivia	Pando	-65.5981	-10.5239	148	Amazonia	Seasonally dry	Evergreen	Broadleaved Forest	191	352	8.78e-06	0.407783	0.650644	unprotected	NA	1637	-335.292	68	100	26.6	19.1	LOPEZ-GONZALEZ, G.; LEWIS, S.L.; PHILLIPS, O.L. & BURKIT, M. Forest Plots Database. www.forestplots.net. Date of extraction [15 July 2012]
	AmzBO049	Colonia Fortaleza	Bolivia	Pando	-66.155	-10.5239	138	Amazonia	Seasonally dry	Evergreen	Broadleaved Forest	192	320	0.136701	0.537729	2.12075	unprotected	NA	1729	-311.292	67	90	26.5	18.5	MOSTACEDO, B.M.; BALCAZAR, J. & MONTERO, J.C. 2006. Tipos de bosque, diversidad y composición florística en la Amazonia sudoeste de Bolivia. Ecología en Bolivia 41(2): 99-116.
	AmzBO050	Yata	Bolivia	Beni	-65.715	-10.9711	169	Amazonia	Seasonally dry	Evergreen	Broadleaved Forest	198	358	-0.435838	-0.0633693	0.830223	unprotected	NA	1663	-332.375	69	95	26.5	18.7	LOPEZ-GONZALEZ, G.; LEWIS, S.L.; PHILLIPS, O.L. & BURKIT, M. Forest Plots Database. www.forestplots.net. Date of extraction [15 July 2012]
	AmzBO051	Vaca Díez	Bolivia	Beni	-65.9925	-11.5764	168	Amazonia	Seasonally dry	Evergreen	Broadleaved Forest	139	218	0.625975	0.973805	1.38232	unprotected	NA	1536	-353.5	68	95	26.4	18.2	OLIVEIRA-FILHO, A.T. 2006-2015. Checklists compiled from herbarium specimens. Royal Botanic Gardens, Kew, U.K.; Jardim Botânico do Rio de Janeiro, Rio de Janeiro, Brazil; Universidade Federal de Minas Gerais, Belo Horizonte, Brazil; New York Botanical Garden, New York, USA; http://www.splink.org.br/ (plus several non-vinculated herbaria).
	AmzBO065	Reserva Iténez	Bolivia	Beni	-63.4967	-12.9653	169	Amazonia	Seasonally dry	Evergreen	Broadleaved Forest	150	252	0.564708	0.871717	0.758521	protected	NA	1491	-450.125	72	100	25.3	16.5	JØRGENSEN, P.M.; NEE, M.H. & Beck, S.G. (eds.) 2014. Catálogo de las Plantas Vasculares de Bolivia. Monographs in Systematic Botany from the Missouri Botanical Garden. 127 (1–2): i–viii, 1–1744. Missouri Botanical Garden Press, St. Louis, MO, U.S.A.
																									OLIVEIRA-FILHO, A.T. 2006-2015. Checklists compiled from herbarium specimens. Royal Botanic Gardens, Kew, U.K.; Jardim Botânico do Rio de Janeiro, Rio de Janeiro, Brazil; Universidade Federal de Minas Gerais, Belo Horizonte, Brazil; New York Botanical Garden, New York, USA; http://www.splink.org.br/ (plus several non-vinculated herbaria).
	AmzBO066	Lago Bella Vista	Bolivia	Santa Cruz	-61.5594	-13.6089	181	Amazonia	Seasonally dry	Evergreen	Broadleaved Forest	156	242	0.539678	0.847198	2.27629	protected	NA	1562	-450.375	73	100	24	14.2	JØRGENSEN, P.M.; NEE, M.H. & Beck, S.G. (eds.) 2014. Catálogo de las Plantas Vasculares de Bolivia. Monographs in Systematic Botany from the Missouri Botanical Garden. 127 (1–2): i–viii, 1–1744. Missouri Botanical Garden Press, St. Louis, MO, U.S.A.
																									OLIVEIRA-FILHO, A.T. 2006-2015. Checklists compiled from herbarium specimens. Royal Botanic Gardens, Kew, U.K.; Jardim Botânico do Rio de Janeiro, Rio de Janeiro, Brazil; Universidade Federal de Minas Gerais, Belo Horizonte, Brazil; New York Botanical Garden, New York, USA; http://www.splink.org.br/ (plus several non-vinculated herbaria).
	AmzBO067	Piso Firme	Bolivia	Beni	-61.7689	-13.6222	180	Amazonia	Seasonally dry	Evergreen	Broadleaved Forest	185	309	1.52219	1.90864	3.4707	unprotected	NA	1522	-457.917	73	100	24.2	14.3	KILLEEN, T.J. & SCHULENBERG, T. S. 1998. Rapid Biological Inventories, Report 10: Bolivia: A Biological Assessment of the Parque Nacional Noel Kempff Mercado, Bolivia. Conservation International Rapid Assessment Program, Washington., U.S.A.
	AmzBO068	Reserva Rios Blanco y Negro	Bolivia	Beni	-62.3794	-14.0842	176	Amazonia	Seasonally dry	Evergreen	Broadleaved Forest	164	263	-0.679666	-0.201945	0.754086	protected	NA	1444	-531.417	72	100	24.9	15.5	JØRGENSEN, P.M.; NEE, M.H. & Beck, S.G. (eds.) 2014. Catálogo de las Plantas Vasculares de Bolivia. Monographs in Systematic Botany from the Missouri Botanical Garden. 127 (1–2): i–viii, 1–1744. Missouri Botanical Garden Press, St. Louis, MO, U.S.A.
																									OLIVEIRA-FILHO, A.T. 2006-2015. Checklists compiled from herbarium specimens. Royal Botanic Gardens, Kew, U.K.; Jardim Botânico do Rio de Janeiro, Rio de Janeiro, Brazil; Universidade Federal de Minas Gerais, Belo Horizonte, Brazil; New York Botanical Garden, New York, USA; http://www.splink.org.br/ (plus several non-vinculated herbaria).
	AmzBO069	Noel Kempf	Bolivia	Santa Cruz	-61.1439	-14.4042	187	Amazonia	Seasonally dry	Evergreen	Broadleaved Forest	134	217	-0.115224	0.226109	0.455077	protected	NA	1457	-489.125	72	100	24.2	13.7	KILLEEN, T.J. & SCHULENBERG, T. S. 1998. Rapid Biological Inventories, Report 10: Bolivia: A Biological Assessment of the Parque Nacional Noel Kempff Mercado, Bolivia. Conservation International Rapid Assessment Program, Washington., U.S.A.
																									LOPEZ-GONZALEZ, G.; LEWIS, S.L.; PHILLIPS, O.L. & BURKIT, M. Forest Plots Database. www.forestplots.net. Date of extraction [15 July 2012]
																									PANFIL, S.T. 1992. Late Holocene forest and savanna diversity and dynamics across an Amazonian ecotone. PhD Thesis, University of Georgia, Athens, Georgia, USA.
	AmzBO070	Noel Kempf	Bolivia	Santa Cruz	-61.0239	-14.7597	199	Amazonia	Seasonally dry	Evergreen	Broadleaved Forest	127	171	0.88828	1.17455	2.93938	protected	NA	1377	-524.333	71	110	24.3	13.7	KILLEEN, T.J. & SCHULENBERG, T. S. 1998. Rapid Biological Inventories, Report 10: Bolivia: A Biological Assessment of the Parque Nacional Noel Kempff Mercado, Bolivia. Conservation International Rapid Assessment Program, Washington., U.S.A.
	AmzBO071	José Miguel de Velasco	Bolivia	Santa Cruz	-61.2214	-14.9997	190	Amazonia	Seasonally dry	Evergreen	Broadleaved Forest	134	190	1.55165	1.73276	3.21523	unprotected	NA	1311	-552.5	71	110	24.3	13.5	KILLEEN, T.J. & SCHULENBERG, T. S. 1998. Rapid Biological Inventories, Report 10: Bolivia: A Biological Assessment of the Parque Nacional Noel Kempff Mercado, Bolivia. Conservation International Rapid Assessment Program, Washington., U.S.A.
																									PANFIL, S.T. 1992. Late Holocene forest and savanna diversity and dynamics across an Amazonian ecotone. PhD Thesis, University of Georgia, Athens, Georgia, USA.
	AmzCL001	Puerto Inírida	Colombia	Guainía	-67.7875	3.7436	118	Amazonia	Rain	Evergreen	Broadleaved Forest	173	294	-0.968139	-0.543446	0.301088	unprotected	NA	2929	-158.125	57	0	27.1	21.9	LÓPEZ, D.C. (Ed.) 2007. Flora del Escudo Guayanés en Inírida (Guainía, Colombia). Instituto Amazónico de Investigaciones Científicas; SINCHI. Bogotá, Colombia.
	AmzCL002	Güérima	Colombia	Vichada	-70.3611	3.6481	163	Amazonia	Rain	Evergreen	Broadleaved Forest	138	234	-1.28701	-0.953013	-0.647399	unprotected	NA	2726	-195.333	54	35	26.8	21.6	BERNAL, R.; GRADSTEIN, S.R. & CELIS, M. (Eds.) 2016. Catálogo de plantas y líquenes de Colombia. Universidad Nacional de Colombia, Bogotá, Colombia.
																									OLIVEIRA-FILHO, A.T. 2006-2015. Checklists compiled from herbarium specimens. Royal Botanic Gardens, Kew, U.K.; Jardim Botânico do Rio de Janeiro, Rio de Janeiro, Brazil; Universidade Federal de Minas Gerais, Belo Horizonte, Brazil; New York Botanical Garden, New York, USA; http://www.splink.org.br/ (plus several non-vinculated herbaria).
	AmzCL003	Puerto Venado	Colombia	Guainía	-67.9689	3.4389	113	Amazonia	Rain	Evergreen	Broadleaved Forest	202	382	-2.67121	-2.1606	-1.77174	unprotected	NA	3012	-100.625	52	0	26.9	21.6	LÓPEZ, D.C. (Ed.) 2007. Flora del Escudo Guayanés en Inírida (Guainía, Colombia). Instituto Amazónico de Investigaciones Científicas; SINCHI. Bogotá, Colombia.
	AmzCL004	El Zancudo	Colombia	Guainía	-69.3453	2.7169	172	Amazonia	Rain	Evergreen	Broadleaved Forest	184	328	-1.58782	-1.1188	-0.732719	protected	NA	3135	-44.4167	42	0	26.3	21.1	BERNAL, R.; GRADSTEIN, S.R. & CELIS, M. (Eds.) 2016. Catálogo de plantas y líquenes de Colombia. Universidad Nacional de Colombia, Bogotá, Colombia.
																									OLIVEIRA-FILHO, A.T. 2006-2015. Checklists compiled from herbarium specimens. Royal Botanic Gardens, Kew, U.K.; Jardim Botânico do Rio de Janeiro, Rio de Janeiro, Brazil; Universidade Federal de Minas Gerais, Belo Horizonte, Brazil; New York Botanical Garden, New York, USA; http://www.splink.org.br/ (plus several non-vinculated herbaria).
	AmzCL005	La Macarena	Colombia	Meta	-73.4411	2.4478	248	Amazonia	Rain	Evergreen	Broadleaved Forest	195	414	-0.498384	-0.0291287	-1.53861	protected	NA	2471	-145.917	48	25	26.8	20.7	BERNAL, R.; GRADSTEIN, S.R. & CELIS, M. (Eds.) 2016. Catálogo de plantas y líquenes de Colombia. Universidad Nacional de Colombia, Bogotá, Colombia.
																									OLIVEIRA-FILHO, A.T. 2006-2015. Checklists compiled from herbarium specimens. Royal Botanic Gardens, Kew, U.K.; Jardim Botânico do Rio de Janeiro, Rio de Janeiro, Brazil; Universidade Federal de Minas Gerais, Belo Horizonte, Brazil; New York Botanical Garden, New York, USA; http://www.splink.org.br/ (plus several non-vinculated herbaria).
	AmzCL006	Pana Pana	Colombia	Guainía	-69.1028	2.2953	182	Amazonia	Rain	Evergreen	Broadleaved Forest	181	350	-0.627056	-0.215077	-1.11379	protected	NA	3259	0	36	0	26.1	20.7	BERNAL, R.; GRADSTEIN, S.R. & CELIS, M. (Eds.) 2016. Catálogo de plantas y líquenes de Colombia. Universidad Nacional de Colombia, Bogotá, Colombia.
																									ETTER, A. 2001. Puinawai y Nukak. Caracterización ecológica general de dos Reservas Nacionales Naturales de la Amazonia colombiana. Instituto de Estudios Ambientales para el Desarrollo IDEADE. Bogotá, Colombia.
																									OLIVEIRA-FILHO, A.T. 2006-2015. Checklists compiled from herbarium specimens. Royal Botanic Gardens, Kew, U.K.; Jardim Botânico do Rio de Janeiro, Rio de Janeiro, Brazil; Universidade Federal de Minas Gerais, Belo Horizonte, Brazil; New York Botanical Garden, New York, USA; http://www.splink.org.br/ (plus several non-vinculated herbaria).
	AmzCL007	La Macarena	Colombia	Meta	-73.7653	2.2758	254	Amazonia	Rain	Evergreen	Broadleaved Forest	186	412	-1.50048	-1.28495	-3.7139	unprotected	NA	2464	-128.917	46	15	26.4	20.3	BERNAL, R.; GRADSTEIN, S.R. & CELIS, M. (Eds.) 2016. Catálogo de plantas y líquenes de Colombia. Universidad Nacional de Colombia, Bogotá, Colombia.
																									OLIVEIRA-FILHO, A.T. 2006-2015. Checklists compiled from herbarium specimens. Royal Botanic Gardens, Kew, U.K.; Jardim Botânico do Rio de Janeiro, Rio de Janeiro, Brazil; Universidade Federal de Minas Gerais, Belo Horizonte, Brazil; New York Botanical Garden, New York, USA; http://www.splink.org.br/ (plus several non-vinculated herbaria).
	AmzCL008	Nukak Tunahi	Colombia	Guaviare	-72.0417	1.9697	197	Amazonia	Rain	Evergreen	Broadleaved Forest	134	239	-0.333676	0.0674882	-1.32346	protected	NA	2570	-113.333	48	20	27.4	21.6	ETTER, A. 2001. Puinawai y Nukak. Caracterización ecológica general de dos Reservas Nacionales Naturales de la Amazonia colombiana. Instituto de Estudios Ambientales para el Desarrollo IDEADE. Bogotá, Colombia.
																									OLIVEIRA-FILHO, A.T. 2006-2015. Checklists compiled from herbarium specimens. Royal Botanic Gardens, Kew, U.K.; Jardim Botânico do Rio de Janeiro, Rio de Janeiro, Brazil; Universidade Federal de Minas Gerais, Belo Horizonte, Brazil; New York Botanical Garden, New York, USA; http://www.splink.org.br/ (plus several non-vinculated herbaria).
	AmzCL009	San Felipe	Colombia/Venezuela	Guainía/Amazonas	-67.0886	1.9147	116	Amazonia	Rain	Evergreen	Broadleaved Forest	151	269	-0.59151	-0.240949	-1.23154	unprotected	NA	3446	0	24	0	26.2	19.3	BERNAL, R.; GRADSTEIN, S.R. & CELIS, M. (Eds.) 2016. Catálogo de plantas y líquenes de Colombia. Universidad Nacional de Colombia, Bogotá, Colombia.
																									OLIVEIRA-FILHO, A.T. 2006-2015. Checklists compiled from herbarium specimens. Royal Botanic Gardens, Kew, U.K.; Jardim Botânico do Rio de Janeiro, Rio de Janeiro, Brazil; Universidade Federal de Minas Gerais, Belo Horizonte, Brazil; New York Botanical Garden, New York, USA; http://www.splink.org.br/ (plus several non-vinculated herbaria).
	AmzCL010	Isana	Colombia/Brasil	Guainía/Vaupés/Amazonas	-69.8475	1.7156	173	Amazonia	Rain	Evergreen	Broadleaved Forest	165	279	-1.00033	-0.426559	-0.249127	unprotected	NA	3259	0	33	0	25.9	20.8	BERNAL, R.; GRADSTEIN, S.R. & CELIS, M. (Eds.) 2016. Catálogo de plantas y líquenes de Colombia. Universidad Nacional de Colombia, Bogotá, Colombia.
																									OLIVEIRA-FILHO, A.T. 2006-2015. Checklists compiled from herbarium specimens. Royal Botanic Gardens, Kew, U.K.; Jardim Botânico do Rio de Janeiro, Rio de Janeiro, Brazil; Universidade Federal de Minas Gerais, Belo Horizonte, Brazil; New York Botanical Garden, New York, USA; http://www.splink.org.br/ (plus several non-vinculated herbaria).
	AmzCL011	Chiribiquete	Colombia	Guaviare	-72.9894	1.5992	248	Amazonia	Rain	Evergreen	Broadleaved Forest	163	273	-0.640897	-0.290898	-0.0313265	protected	NA	2415	-121.708	47	20	26.7	20.7	BERNAL, R.; GRADSTEIN, S.R. & CELIS, M. (Eds.) 2016. Catálogo de plantas y líquenes de Colombia. Universidad Nacional de Colombia, Bogotá, Colombia.
																									OLIVEIRA-FILHO, A.T. 2006-2015. Checklists compiled from herbarium specimens. Royal Botanic Gardens, Kew, U.K.; Jardim Botânico do Rio de Janeiro, Rio de Janeiro, Brazil; Universidade Federal de Minas Gerais, Belo Horizonte, Brazil; New York Botanical Garden, New York, USA; http://www.splink.org.br/ (plus several non-vinculated herbaria).
	AmzCL012	Mitú	Colombia	Vaupés	-70.1906	1.2631	192	Amazonia	Rain	Evergreen	Broadleaved Forest	210	378	-1.38931	-0.968361	0.717093	unprotected	NA	3306	0	31	0	25.9	20.8	BERNAL, R.; GRADSTEIN, S.R. & CELIS, M. (Eds.) 2016. Catálogo de plantas y líquenes de Colombia. Universidad Nacional de Colombia, Bogotá, Colombia.
																									IGAC. 1996. Aspectos ambientales para el ordenamiento territorial del municipio de Mitú (departamento del Vaupés). Instituto Subdirección de Agrología. Instituto Geográfico Agustín Codazzi IGAC, Bogotá. Colombia.
																									OLIVEIRA-FILHO, A.T. 2006-2015. Checklists compiled from herbarium specimens. Royal Botanic Gardens, Kew, U.K.; Jardim Botânico do Rio de Janeiro, Rio de Janeiro, Brazil; Universidade Federal de Minas Gerais, Belo Horizonte, Brazil; New York Botanical Garden, New York, USA; http://www.splink.org.br/ (plus several non-vinculated herbaria).
	AmzCL013	Carurú	Colombia	Vaupés	-71.0003	0.8731	221	Amazonia	Rain	Evergreen	Broadleaved Forest	171	339	-1.76332	-1.17407	-2.04608	unprotected	NA	3010	-1.54166	31	0	26.1	20.9	BERNAL, R.; GRADSTEIN, S.R. & CELIS, M. (Eds.) 2016. Catálogo de plantas y líquenes de Colombia. Universidad Nacional de Colombia, Bogotá, Colombia.
																									OLIVEIRA-FILHO, A.T. 2006-2015. Checklists compiled from herbarium specimens. Royal Botanic Gardens, Kew, U.K.; Jardim Botânico do Rio de Janeiro, Rio de Janeiro, Brazil; Universidade Federal de Minas Gerais, Belo Horizonte, Brazil; New York Botanical Garden, New York, USA; http://www.splink.org.br/ (plus several non-vinculated herbaria).
	AmzCL014	Chiribiquete	Colombia	Caquetá	-72.6756	0.5925	196	Amazonia	Rain	Evergreen	Broadleaved Forest	184	371	-0.798596	-0.495833	-1.20675	protected	NA	2849	-49.5417	34	0	26.7	21.1	CORTÉS, R., FRANCO, P. & CHURIO J.O.R. 1998. La flora vascular de la Sierra de Chiribiquete, Colombia. Caldasia 20 (2): 103-141.
	AmzCL015	Raudal de Jirijirimo	Colombia	Vaupés/Amazonas	-70.9422	0.0403	158	Amazonia	Rain	Evergreen	Broadleaved Forest	162	309	-0.93054	-0.670653	-1.28604	unprotected	NA	3107	0	26	0	26.2	20.9	BERNAL, R.; GRADSTEIN, S.R. & CELIS, M. (Eds.) 2016. Catálogo de plantas y líquenes de Colombia. Universidad Nacional de Colombia, Bogotá, Colombia.
																									OLIVEIRA-FILHO, A.T. 2006-2015. Checklists compiled from herbarium specimens. Royal Botanic Gardens, Kew, U.K.; Jardim Botânico do Rio de Janeiro, Rio de Janeiro, Brazil; Universidade Federal de Minas Gerais, Belo Horizonte, Brazil; New York Botanical Garden, New York, USA; http://www.splink.org.br/ (plus several non-vinculated herbaria).
	AmzCL016	Raudal Angostura	Colombia	Caquetá	-72.7053	-0.1694	191	Amazonia	Rain	Evergreen	Broadleaved Forest	209	435	-2.44948	-1.92353	-2.28896	unprotected	NA	2860	-30.5833	34	0	26.4	20.8	DUQUE, A.; CÁRDENAS, D. & RODRÍGUEZ, N. 2003. Dominancia florística y variabilidad estructural en bosques de tierra firme en el noroccidente de la Amazonía colombiana. Caldasia 25 (1): 139-152.
																									SÁENZ, M.S. 1997. Catalogo preliminar comentado de la flora del Medio Caquetá. Estudios em la Amazonia Colombiana XII. Tropenbos Colombia, Bogotá, Colombia.
	AmzCL017	Cañón de Araracuara	Colombia	Caquetá/Amazonas	-72.3986	-0.5825	242	Amazonia	Rain	Evergreen	Broadleaved Forest	200	421	-1.45544	-1.17768	-1.58713	unprotected	NA	2940	-15.5417	31	0	26.5	21	DUIVENVOORDEN, J.F. & LIPS, J.M., 1995. A land-ecological study of soils, vegetation and plant diversity in Colombian Amazonia. The Tropenbos Foundation, Wageningen, The Netherlands.
																									DUIVENVOORDEN, J.F. 1994. Vascular plant species counts in the rain forests of the middle Caquetá area, Colombian Amazonia. Biodiversity and Conservation 3: 685-715.
																									LOPEZ-GONZALEZ, G.; LEWIS, S.L.; PHILLIPS, O.L. & BURKIT, M. Forest Plots Database. www.forestplots.net. Date of extraction [15 July 2012]
																									SÁENZ, M.S. 1997. Catalogo preliminar comentado de la flora del Medio Caquetá. Estudios em la Amazonia Colombiana XII. Tropenbos Colombia, Bogotá, Colombia.
	AmzCL078	Cartagena del Chairá	Colombia	Caquetá	-74.9078	1.2819	272	Amazonia	Rain	Evergreen	Broadleaved Forest	189	451	-1.18036	-1.0032	-1.30284	unprotected	NA	2839	-42.625	38	0	25.6	20.3	SALDARRIAGA, J.G. & VAN DER HAMMEN, T. (Eds.) 1993. Aspectos ambientales para el ordenamiento territorial del Occidente del departamento del Caquetá, Tomos 1. Instituto Geográfico Agustín Codazzi, Bogotá, Colombia.
	AmzCL079	Solano Caquetá	Colombia	Caquetá	-75.1414	0.7411	237	Amazonia	Rain	Evergreen	Broadleaved Forest	183	483	-0.186383	0.017495	0.101017	unprotected	NA	2817	-34.5833	35	0	25.7	20.4	SALDARRIAGA, J.G. & VAN DER HAMMEN, T. (Eds.) 1993. Aspectos ambientales para el ordenamiento territorial del Occidente del departamento del Caquetá, Tomos 1. Instituto Geográfico Agustín Codazzi, Bogotá, Colombia.
	AmzCL080	Puerto Asís	Colombia	Putumayo	-76.3853	0.5772	265	Amazonia	Rain	Evergreen	Broadleaved Forest	210	317	-0.651079	-0.400871	-1.1672	unprotected	NA	3861	0	22	0	24.9	19.7	BERNAL, R.; GRADSTEIN, S.R. & CELIS, M. (Eds.) 2016. Catálogo de plantas y líquenes de Colombia. Universidad Nacional de Colombia, Bogotá, Colombia.
																									OLIVEIRA-FILHO, A.T. 2006-2015. Checklists compiled from herbarium specimens. Royal Botanic Gardens, Kew, U.K.; Jardim Botânico do Rio de Janeiro, Rio de Janeiro, Brazil; Universidade Federal de Minas Gerais, Belo Horizonte, Brazil; New York Botanical Garden, New York, USA; http://www.splink.org.br/ (plus several non-vinculated herbaria).
	AmzCL081	Parque Nacional La Paya	Colombia	Putumayo	-75.3225	0.3058	219	Amazonia	Rain	Evergreen	Broadleaved Forest	224	440	0.483376	0.75156	0.342479	protected	NA	2794	0	31	0	25.7	20.4	BERNAL, R.; GRADSTEIN, S.R. & CELIS, M. (Eds.) 2016. Catálogo de plantas y líquenes de Colombia. Universidad Nacional de Colombia, Bogotá, Colombia.
																									OLIVEIRA-FILHO, A.T. 2006-2015. Checklists compiled from herbarium specimens. Royal Botanic Gardens, Kew, U.K.; Jardim Botânico do Rio de Janeiro, Rio de Janeiro, Brazil; Universidade Federal de Minas Gerais, Belo Horizonte, Brazil; New York Botanical Garden, New York, USA; http://www.splink.org.br/ (plus several non-vinculated herbaria).
	AmzCL082	Puerto Leguízamo	Colombia/Perú	Putumayo/Loreto	-74.8072	-0.1456	188	Amazonia	Rain	Evergreen	Broadleaved Forest	166	437	0.252694	0.432465	-0.197169	unprotected	NA	2977	-7.58334	35	0	26.3	20.6	OLIVEIRA-FILHO, A.T. 2006-2015. Checklists compiled from herbarium specimens. Royal Botanic Gardens, Kew, U.K.; Jardim Botânico do Rio de Janeiro, Rio de Janeiro, Brazil; Universidade Federal de Minas Gerais, Belo Horizonte, Brazil; New York Botanical Garden, New York, USA; http://www.splink.org.br/ (plus several non-vinculated herbaria).
	AmzCL083	Peña Roja	Colombia	Amazonas	-72.0772	-0.6586	183	Amazonia	Rain	Evergreen	Broadleaved Forest	207	453	-1.62803	-1.36747	-1.43252	unprotected	NA	2931	0	27	0	26.5	21.1	DUIVENVOORDEN, J.F. & LIPS, J.M., 1995. A land-ecological study of soils, vegetation and plant diversity in Colombian Amazonia. The Tropenbos Foundation, Wageningen, The Netherlands.
																									DUIVENVOORDEN, J.F. 1994. Vascular plant species counts in the rain forests of the middle Caquetá area, Colombian Amazonia. Biodiversity and Conservation 3: 685-715.
																									DUQUE, A.; CAVELIER, J. & POSADA, A. 2003. Strategies of tree occupation at a local scale in terra firme forests in the Colombian Amazon. Biotropica 35(1): 20-27.
																									LONDOÑO-VEGA, A.C. & ALVAREZ-DÁVILA, E. 1997. Composición florística de dos bosques (tierra firme y varzea) en la región de Araracuara, Amazonía colombiana. Caldasia 19 (3): 431-463.
																									LONDOÑO-VEGA, A.C. 2011. Flora and dynamics of an upland and a floodplain forest in Peña Roja, Colombian Amazonia. PhD Thesis, Universiteit van Amsterdam, The Netherlands.
																									SÁENZ, M.S. 1997. Catalogo preliminar comentado de la flora del Medio Caquetá. Estudios em la Amazonia Colombiana XII. Tropenbos Colombia, Bogotá, Colombia.
	AmzCL084	Chanaumes	Colombia	Amazonas	-71.9219	-0.8122	173	Amazonia	Rain	Evergreen	Broadleaved Forest	205	425	-1.54577	-1.24691	-1.69814	unprotected	NA	2928	0	24	0	26.4	21	DUIVENVOORDEN, J.F. & LIPS, J.M., 1995. A land-ecological study of soils, vegetation and plant diversity in Colombian Amazonia. The Tropenbos Foundation, Wageningen, The Netherlands.
																									DUIVENVOORDEN, J.F. 1994. Vascular plant species counts in the rain forests of the middle Caquetá area, Colombian Amazonia. Biodiversity and Conservation 3: 685-715.
																									DUQUE, A.; CAVELIER, J. & POSADA, A. 2003. Strategies of tree occupation at a local scale in terra firme forests in the Colombian Amazon. Biotropica 35(1): 20-27.
																									SÁENZ, M.S. 1997. Catalogo preliminar comentado de la flora del Medio Caquetá. Estudios em la Amazonia Colombiana XII. Tropenbos Colombia, Bogotá, Colombia.
	AmzCL085	Bajo Río Metá	Colombia	Amazonas	-71.6317	-0.8686	164	Amazonia	Rain	Evergreen	Broadleaved Forest	200	414	-0.779148	-0.550479	-2.35626	unprotected	NA	2942	0	21	0	26.4	21	DUIVENVOORDEN, J.F. & LIPS, J.M., 1995. A land-ecological study of soils, vegetation and plant diversity in Colombian Amazonia. The Tropenbos Foundation, Wageningen, The Netherlands.
																									DUIVENVOORDEN, J.F. 1994. Vascular plant species counts in the rain forests of the middle Caquetá area, Colombian Amazonia. Biodiversity and Conservation 3: 685-715.
																									DUQUE, A.; CAVELIER, J. & POSADA, A. 2003. Strategies of tree occupation at a local scale in terra firme forests in the Colombian Amazon. Biotropica 35(1): 20-27.
																									DUQUE, A.; SÁNCHEZ, M.; CAVELIER, J. & DUIVENVOORDEN, J.F. 2002. Different floristic patterns of woody understory and canopy plants in Colombian Amazonia. Journal of Tropical Ecology 18: 499-595.
																									SÁENZ, M.S. 1997. Catalogo preliminar comentado de la flora del Medio Caquetá. Estudios em la Amazonia Colombiana XII. Tropenbos Colombia, Bogotá, Colombia.
	AmzCL086	Estación Biológica Caparú	Colombia	Vaupés	-69.5142	-1.0753	97	Amazonia	Rain	Evergreen	Broadleaved Forest	201	476	-1.218	-0.775049	-1.45877	protected	NA	3260	0	20	0	25.7	20.6	BERNAL, R.; GRADSTEIN, S.R. & CELIS, M. (Eds.) 2016. Catálogo de plantas y líquenes de Colombia. Universidad Nacional de Colombia, Bogotá, Colombia.
																									CANO, A. & STEVENSON, P.R. 2008. Diversidad y composición florística de tres tipos de bosque en la Estación Biológica Caparú, Vaupés. Colombia Forestal 12: 63-80.
																									OLIVEIRA-FILHO, A.T. 2006-2015. Checklists compiled from herbarium specimens. Royal Botanic Gardens, Kew, U.K.; Jardim Botânico do Rio de Janeiro, Rio de Janeiro, Brazil; Universidade Federal de Minas Gerais, Belo Horizonte, Brazil; New York Botanical Garden, New York, USA; http://www.splink.org.br/ (plus several non-vinculated herbaria).
	AmzCL087	Santa Isabel del Caquetá	Colombia	Amazonas	-71.0772	-1.0961	118	Amazonia	Rain	Evergreen	Broadleaved Forest	193	467	-2.29732	-1.87917	-2.91214	unprotected	NA	2990	0	17	0	26.2	21	DUIVENVOORDEN, J.F. & LIPS, J.M., 1995. A land-ecological study of soils, vegetation and plant diversity in Colombian Amazonia. The Tropenbos Foundation, Wageningen, The Netherlands.
																									DUIVENVOORDEN, J.F. 1994. Vascular plant species counts in the rain forests of the middle Caquetá area, Colombian Amazonia. Biodiversity and Conservation 3: 685-715.
																									DUQUE, A.; CAVELIER, J. & POSADA, A. 2003. Strategies of tree occupation at a local scale in terra firme forests in the Colombian Amazon. Biotropica 35(1): 20-27.
																									SÁENZ, M.S. 1997. Catalogo preliminar comentado de la flora del Medio Caquetá. Estudios em la Amazonia Colombiana XII. Tropenbos Colombia, Bogotá, Colombia.
	AmzCL088	La Pedrera	Colombia	Amazonas	-69.5908	-1.3475	101	Amazonia	Rain	Evergreen	Broadleaved Forest	199	494	-1.45194	-1.18186	-3.09151	unprotected	NA	3300	0	22	0	25.7	20.6	FINE, P.V.A.; GARCÍA-VILLACORTA, R.; PITMAN, N.C.A.; MESONES, I. & KEMBEL, S.W. 2010. A floristic study of the white-sand forests of Peru. Annals of the Missouri Botanical Garden 97 (3): 283-305.
	AmzCL089	Corregimiento La Chorrera	Colombia	Amazonas	-72.7986	-1.4625	168	Amazonia	Rain	Evergreen	Broadleaved Forest	226	421	-0.410995	-0.0788137	-0.112584	unprotected	NA	2739	0	18	0	26.3	20.8	BERNAL, R.; GRADSTEIN, S.R. & CELIS, M. (Eds.) 2016. Catálogo de plantas y líquenes de Colombia. Universidad Nacional de Colombia, Bogotá, Colombia.
																									OLIVEIRA-FILHO, A.T. 2006-2015. Checklists compiled from herbarium specimens. Royal Botanic Gardens, Kew, U.K.; Jardim Botânico do Rio de Janeiro, Rio de Janeiro, Brazil; Universidade Federal de Minas Gerais, Belo Horizonte, Brazil; New York Botanical Garden, New York, USA; http://www.splink.org.br/ (plus several non-vinculated herbaria).
	AmzCL090	Parque Amacayacu	Colombia	Amazonas	-70.2447	-3.2297	108	Amazonia	Rain	Evergreen	Broadleaved Forest	241	409	-0.0275311	0.283744	1.55281	protected	NA	2832	0	21	0	25.8	20.3	LLERAS, A.R. & CRUZ, A.P. 2005. Florula del Parque Nacional Natural Amacayacu, Amazonas, Colombia. Monographs in Systematic Botany Vol. 99, Missouri Botanical Garden Press & Amazon Conservation Association, Saint Louis, Missouri, U.S.A.
																									RUDAS-L., A. & PRIETO-C., A. 1998. Análisis florístico del Parque Nacional Natural Amacayacu e Isla Mocagua, Amazonas (Colombia). Caldasia 20 (2): 142-172.
	AmzCL091	Parque Amacayacu	Colombia	Amazonas	-70.1786	-3.7586	139	Amazonia	Rain	Evergreen	Broadleaved Forest	205	108	-1.22354	-0.806455	-0.93949	protected	NA	2786	0	23	0	25.8	20.1	LLERAS, A.R. & CRUZ, A.P. 2005. Florula del Parque Nacional Natural Amacayacu, Amazonas, Colombia. Monographs in Systematic Botany Vol. 99, Missouri Botanical Garden Press & Amazon Conservation Association, Saint Louis, Missouri, U.S.A.
																									RUDAS-L., A. & PRIETO-C., A. 1998. Análisis florístico del Parque Nacional Natural Amacayacu e Isla Mocagua, Amazonas (Colombia). Caldasia 20 (2): 142-172.
	AmzCL092	Letícia y Tabatinga	Colombia/Brasil	Amazonas/Amazonas	-69.9189	-4.1153	106	Amazonia	Rain	Evergreen	Broadleaved Forest	196	170	-0.617771	-0.351716	-1.32926	unprotected	NA	2874	0	25	0	25.9	20.1	BERNAL, R.; GRADSTEIN, S.R. & CELIS, M. (Eds.) 2016. Catálogo de plantas y líquenes de Colombia. Universidad Nacional de Colombia, Bogotá, Colombia.
																									OLIVEIRA-FILHO, A.T. 2006-2015. Checklists compiled from herbarium specimens. Royal Botanic Gardens, Kew, U.K.; Jardim Botânico do Rio de Janeiro, Rio de Janeiro, Brazil; Universidade Federal de Minas Gerais, Belo Horizonte, Brazil; New York Botanical Garden, New York, USA; http://www.splink.org.br/ (plus several non-vinculated herbaria).
	AmzEC001	Cuyabeno	Ecuador	Sucumbíos	-75.1878	-0.0178	241	Amazonia	Rain	Evergreen	Broadleaved Forest	197	402	0.257213	0.423532	-0.173001	protected	NA	2675	0	31	0	25.9	20.4	CERÓN, C.E. & REYES, C.I. 2003. Predominio de Burseraceae en 1 ha. de bosque colinado, Reserva de Producción Faunística Cuyabeno, Ecuador. Cinchonia 4 (1): 47-60.
																									CERÓN, C.E.; REYES, C.; TONATO, L.; GREFA, A. & MENDUA, M. 2006. Estructura, composición y etnobotánica del sendero “Ccottacco shaiqui,” Cuyabeno-Ecuador. Cinchonia 7 (1): 82-114.
	AmzEC002	Dureno	Ecuador	Sucumbíos	-76.7025	-0.035	289	Amazonia	Rain	Evergreen	Broadleaved Forest	204	383	-1.29968	-1.1501	-0.0537848	unprotected	NA	3551	0	18	0	24.8	19.4	BORMAN, R.; VRIESENDORP, C.; ALVERSON, W.S.; MOSKOVITS, D.K.; STOTZ, D.F. & DEL CAMPO, A. 2007. Rapid Biological and Social Inventories, Report 19: Ecuador: Territorio Cofan Dureno. The Field Museum of Natural History, Chicago, Illinois, U.S.A.
	AmzEC003	Güeppí	Ecuador/Perú	Sucumbíos/Loreto	-75.5217	-0.11	212	Amazonia	Rain	Evergreen	Broadleaved Forest	197	428	0.206215	0.374553	-1.18706	unprotected	NA	2741	0	28	0	25.8	20.4	CERÓN, C.E., MONTALVO, C. & REYES, C.I. 2003. El bosque de tierra firme, moretal, igapó y ripario em la cuenca del Río Güeppi, Sucumbíos-Ecuador. Cinchonia 4 (1): 80-110.
	AmzEC004	Cuyabeno	Ecuador	Sucumbíos	-75.6758	-0.1772	245	Amazonia	Rain	Evergreen	Broadleaved Forest	194	335	-0.300872	-0.149775	1.39889	protected	NA	2842	0	26	0	25.6	20.2	ALVERSON, W.S.; VRIESENDORP, C.; DEL CAMPO, A.; MOSKOVITS, D.K.; STOTZ, D.F.; FOSTER, R.B. & RANDALL, B.A. (Eds.) 2008. Rapid Biological and Social Inventories, Report 20: Ecuador, Perú: Cuyabeno-Güeppi. The Field Museum of Natural History, Chicago, Illinois, U.S.A.
	AmzEC005	Limoncocha	Ecuador	Sucumbíos	-76.61	-0.3372	251	Amazonia	Rain	Evergreen	Broadleaved Forest	193	352	0.0565389	0.312348	0.772305	unprotected	NA	3316	0	15	0	24.8	19.4	CERÓN, C.E. & MONTALVO, C. 2000. Reserva Biológica Limoncocha. formaciones vegetales, diversidad y etnobotánica. Cinchonia 1 (1): 1-13.
																									CERÓN, C.E.; MONTALVO, C.; REYES, C. I. & ANDI, D. 2005. Etnobotánica Quichua em Limoncocha, Sucumbíos, Ecuador. Cinchonia 6 (1): 29-55.
	AmzEC006	Coca	Ecuador	Orellana	-77.0356	-0.4481	287	Amazonia	Rain	Evergreen	Broadleaved Forest	191	363	-0.444754	-0.264368	0.0467458	unprotected	NA	3352	0	18	0	24.7	19.3	OLIVEIRA-FILHO, A.T. 2006-2015. Checklists compiled from herbarium specimens. Royal Botanic Gardens, Kew, U.K.; Jardim Botânico do Rio de Janeiro, Rio de Janeiro, Brazil; Universidade Federal de Minas Gerais, Belo Horizonte, Brazil; New York Botanical Garden, New York, USA; http://www.splink.org.br/ (plus several non-vinculated herbaria).
	AmzEC007	Cuyabeno	Ecuador/Perú	Sucumbíos/Loreto	-75.3375	-0.4653	201	Amazonia	Rain	Evergreen	Broadleaved Forest	210	425	0.216389	0.531554	0.439764	protected	NA	2661	0	28	0	26	20.4	ALVERSON, W.S.; VRIESENDORP, C.; DEL CAMPO, A.; MOSKOVITS, D.K.; STOTZ, D.F.; FOSTER, R.B. & RANDALL, B.A. (Eds.) 2008. Rapid Biological and Social Inventories, Report 20: Ecuador, Perú: Cuyabeno-Güeppi. The Field Museum of Natural History, Chicago, Illinois, U.S.A.
	AmzEC008	Shipati	Ecuador	Orellana	-76.54	-0.5131	262	Amazonia	Rain	Evergreen	Broadleaved Forest	177	379	-0.937182	-0.633583	-2.23797	protected	NA	3253	0	17	0	24.6	19.1	PITMAN, N.C.A. 2014. Plot data of Peruvian lowland rain forests in Madre de Dios and Cuzco (data provided by the author).
	AmzEC009	Eden	Ecuador	Orellana	-76.055	-0.5281	234	Amazonia	Rain	Evergreen	Broadleaved Forest	183	344	0.631159	0.845894	0.650821	unprotected	NA	3024	0	19	0	25.3	19.8	OLIVEIRA-FILHO, A.T. 2006-2015. Checklists compiled from herbarium specimens. Royal Botanic Gardens, Kew, U.K.; Jardim Botânico do Rio de Janeiro, Rio de Janeiro, Brazil; Universidade Federal de Minas Gerais, Belo Horizonte, Brazil; New York Botanical Garden, New York, USA; http://www.splink.org.br/ (plus several non-vinculated herbaria).
	AmzEC010	Añangu	Ecuador	Orellana	-76.4392	-0.5439	261	Amazonia	Rain	Evergreen	Broadleaved Forest	208	453	-1.20901	-0.946308	-1.74511	protected	NA	3173	0	16	0	25	19.6	BALSLEV, H.; LUTEYN, J.; ØLLGAARD, B. & HOLM-NIELSEN, L.B. 1987. Composition and structure of adjacent unflooded and floodplain forest in Amazonian Ecuador. Opera Botanica, 92, 37-57.
																									CERÓN, C.E. & REYES, C. 2007. Parches de bosque y etnobotánica Shuar en Palora, Morona Santiago–Ecuador. Cinchonia 8 (1): 66-83.
																									KORNING, J.; THOMSEN, K. & OLLGAARD, B. 1991. Composition and structure of a species rich Amazonian rain forest obtained by two different sample methods. Nordic Journal of Botany 11 (1): 103-10.
	AmzEC011	Eden	Ecuador	Orellana	-76.1267	-0.6131	238	Amazonia	Rain	Evergreen	Broadleaved Forest	246	583	0.210954	0.587371	-0.813749	unprotected	NA	3024	0	19	0	25.3	19.8	PITMAN , N.C.A.; GUEVARA-A., J.E.; AULESTIA , M.; CERÓN, C.E.; NEILL, D.A.; PALACIOS, W.; RIVAS-TORRES, G.; SILMAN, M.R. & TERBORGH, J.W. 2014. Distribution and abundance of tree species in swamp forests of Amazonian Ecuador. Ecography 37 (9): 902-915.
	AmzEC012	Bogí	Ecuador	Orellana	-76.4922	-0.6847	305	Amazonia	Rain	Evergreen	Broadleaved Forest	245	598	-0.0656957	0.339715	-1.07172	protected	NA	3177	0	16	0	24.9	19.5	PITMAN, N.C.A. 2014. Plot data of Peruvian lowland rain forests in Madre de Dios and Cuzco (data provided by the author).
																									REVELO, N. 2011. Descripción de la vegetación. Pp. 7-18 In: ALBUJA-V., L. (Ed.). Fauna de Guiyero, Parque Nacional Yasuní. Ecofondo-Ecuador, Quito, Ecuador.
	AmzEC013	Yasuní	Ecuador	Orellana	-76.3994	-0.6853	250	Amazonia	Rain	Evergreen	Broadleaved Forest	309	838	0.559646	0.935854	0.256015	protected	NA	3117	0	17	0	25.1	19.6	BALSLEV, H.; LUTEYN, J.; ØLLGAARD, B. & HOLM-NIELSEN, L.B. 1987. Composition and structure of adjacent unflooded and floodplain forest in Amazonian Ecuador. Opera Botanica, 92, 37-57.
																									CERÓN, C.E. & REYES, C. 2007. Parches de bosque y etnobotánica Shuar en Palora, Morona Santiago–Ecuador. Cinchonia 8 (1): 66-83.
																									http://www.tropicos.org/NameSearch.aspx?projectid=2&listid=7373 (access on January 2015)
																									PEÑAHERRERA, S.A.S. & ASANZA, J.L.J. 2004. Vegetation composition on one hectar of terra firme forest in Yasuni National Park, Ecuador. Lyonia: Volume 7(1), 63-82 p.
																									PITMAN, N.C.A. 2000. A large-scale inventory of two Amazonian tree communities. PhD. Thesis, Duke University, Durham, North Carolina, U.S.A.
																									ROMOLEROUX, K.; FOSTER, R.; VALENCIA, R.; CONDIT, R.; BALSLEV, H.; & LOSOS, E. 1997. Árboles y arbustos (dap? 1 cm) encontrados en dos hectáreas de un bosque de la Amazonía ecuatoriana. Pp. 189-213 In: VALENCIA, R. & BALSLEV, H. (Eds.). Estudios sobre diversidad y ecología de plantas, Memórias del II Congreso Ecuatoriano de Botánica. Pontifícia Universidad Católica del Ecuador, Quito, Ecuador.
																									VALENCIA, R.; FOSTER, R.B.; VILLA, G.; CONDIT, R.; SVENNING, J.C.; HERNANDEZ, C.; ROMOLEROUX, K.; LOSOS, E.; MAGARD, E. & BALSLEV, H. 2004. Tree species distributions and local habitat variation in the Amazon: large forest plot in eastern Ecuador. Journal of Ecology 92 (2): 214-229.
	AmzEC014	Dicaro	Ecuador	Orellana	-76.2197	-0.9042	240	Amazonia	Rain	Evergreen	Broadleaved Forest	247	627	-0.51944	-0.199905	-2.18882	unprotected	NA	3016	0	19	0	25.1	19.6	PITMAN , N.C.A.; GUEVARA-A., J.E.; AULESTIA , M.; CERÓN, C.E.; NEILL, D.A.; PALACIOS, W.; RIVAS-TORRES, G.; SILMAN, M.R. & TERBORGH, J.W. 2014. Distribution and abundance of tree species in swamp forests of Amazonian Ecuador. Ecography 37 (9): 902-915.
	AmzEC015	Shiripuno	Ecuador	Orellana	-76.9825	-1.0158	289	Amazonia	Rain	Evergreen	Broadleaved Forest	213	502	-0.262194	0.0698494	-1.71796	unprotected	NA	3205	0	20	0	24.7	19.2	CERÓN, C.E. & MONTALVO, C.A. 1997. Composición y estructura de una hectarea de bosque en la Amazonia Ecuatoriana - con información etnobotánica de los Huaorani. Pp. 153-172 In: VALENCIA, R. & BALSLEV, H. (Eds.). Estudios sobre diversidad de plantas. Memorias del I Congreso Ecuatoriano de Botánica. Pontificia Universidad Católica del Ecuador, Quito.
																									CERÓN, C.E. & MONTALVO, C.A. 2000. Aspectos botánicos del bosque primario entre los ríos Tiputini y Tivacuno, Parque Nacional Yasuní. Cinchonia 1 (1): 20-40.
																									CERÓN, C.E. & MONTALVO, C.G. 2002. Etnobotánica Huaorani de Tivacuno-Tiputini, Parque Nacional Yasuní. Cinchonia 3 (1): 64-94.
																									PITMAN , N.C.A.; GUEVARA-A., J.E.; AULESTIA , M.; CERÓN, C.E.; NEILL, D.A.; PALACIOS, W.; RIVAS-TORRES, G.; SILMAN, M.R. & TERBORGH, J.W. 2014. Distribution and abundance of tree species in swamp forests of Amazonian Ecuador. Ecography 37 (9): 902-915.
																									PITMAN, N.C.A. 2014. Plot data of Peruvian lowland rain forests in Madre de Dios and Cuzco (data provided by the author).
	AmzEC016	Quehueiri-ono	Ecuador	Napo	-77.1647	-1.02	295	Amazonia	Rain	Evergreen	Broadleaved Forest	203	426	-0.078069	0.0477264	-0.354076	unprotected	NA	3219	0	23	0	24.5	19	CERÓN, C.E. & MONTALVO, C.G. 1998. Etnobotánica de los Huaorani de Quehueiri-ono, Napo, Ecuador. Ediciones Abya Yala, Quito, Ecuador.
																									MONTALVO, C.G. & CERÓN, C.E. 2000. Diversidad vegetal em la Comunidad Huaorani de Quehueiri-ono, cuenca del Río Shiripuno. Cinchonia 1 (1): 71-89.
	AmzEC017	Kawimeno	Ecuador	Orellana	-75.7878	-1.0353	212	Amazonia	Rain	Evergreen	Broadleaved Forest	214	468	-0.917178	-0.653157	-1.58213	protected	NA	2785	0	22	0	25.5	19.9	CERÓN, C.E. & REYES, C.I. 2007. La flora en cuatro tipos de bosque, Añangu, Parque Nacional Yasuní, Ecuador. Cinchonia 8 (1): 54-65.
	AmzEC018	Alto Curaray	Ecuador	Pastaza	-76.7983	-1.4086	266	Amazonia	Rain	Evergreen	Broadleaved Forest	244	519	0.186292	0.455684	0.900608	unprotected	NA	3253	0	19	0	24.8	19.3	OLIVEIRA-FILHO, A.T. 2006-2015. Checklists compiled from herbarium specimens. Royal Botanic Gardens, Kew, U.K.; Jardim Botânico do Rio de Janeiro, Rio de Janeiro, Brazil; Universidade Federal de Minas Gerais, Belo Horizonte, Brazil; New York Botanical Garden, New York, USA; http://www.splink.org.br/ (plus several non-vinculated herbaria).
	AmzEC019	Base Lorocachi	Ecuador	Pastaza	-75.9939	-1.6217	229	Amazonia	Rain	Evergreen	Broadleaved Forest	230	480	0.288038	0.476626	0.532091	unprotected	NA	2902	0	18	0	25.5	19.9	OLIVEIRA-FILHO, A.T. 2006-2015. Checklists compiled from herbarium specimens. Royal Botanic Gardens, Kew, U.K.; Jardim Botânico do Rio de Janeiro, Rio de Janeiro, Brazil; Universidade Federal de Minas Gerais, Belo Horizonte, Brazil; New York Botanical Garden, New York, USA; http://www.splink.org.br/ (plus several non-vinculated herbaria).
	AmzEC020	Chumbintza	Ecuador	Pastaza	-76.6578	-2.3858	263	Amazonia	Rain	Evergreen	Broadleaved Forest	222	486	-1.14703	-0.972722	-1.12791	unprotected	NA	2967	0	16	0	25.4	19.8	OLIVEIRA-FILHO, A.T. 2006-2015. Checklists compiled from herbarium specimens. Royal Botanic Gardens, Kew, U.K.; Jardim Botânico do Rio de Janeiro, Rio de Janeiro, Brazil; Universidade Federal de Minas Gerais, Belo Horizonte, Brazil; New York Botanical Garden, New York, USA; http://www.splink.org.br/ (plus several non-vinculated herbaria).
	AmzEC021	Territorio Achuar	Ecuador	Morona-Santiago	-77.205	-2.4914	289	Amazonia	Rain	Evergreen	Broadleaved Forest	226	495	-2.11002	-1.82444	-1.60931	unprotected	NA	2819	0	13	0	25.3	19.8	OLIVEIRA-FILHO, A.T. 2006-2015. Checklists compiled from herbarium specimens. Royal Botanic Gardens, Kew, U.K.; Jardim Botânico do Rio de Janeiro, Rio de Janeiro, Brazil; Universidade Federal de Minas Gerais, Belo Horizonte, Brazil; New York Botanical Garden, New York, USA; http://www.splink.org.br/ (plus several non-vinculated herbaria).
	AmzGF005	Sinnamary	France	Guyane Française	-53.0503	5.2767	56	Amazonia	Rain	Evergreen	Broadleaved Forest	198	415	-2.14924	-1.5583	-2.62472	unprotected	NA	2794	-164.375	52	0	25.8	21.4	LESCURE, J.C. & BOULET, R. 1985. Relationships Between Soil and Vegetation in a Tropical Rain Forest in French Guiana. Biotropica 17 (2): 155-164.
																									PÉLISSIER, P.; DRAY, S. & SABATIER, D. 2002. Within-plot relationships between tree species occurrences and hydrological soil constraints: An example in French Guiana investigated through canonical correlation analysis. Plant Ecology 162 (2): 143-156.
																									SABATIER, G.; GRIMALDI, M.; PRÉVOST, M.-F.; GUILLAUME, J.; GODRON, M.; DOSSO, M. & CURMI, P. 1997. The influence of soil cover organization on the floristic and structural heterogeneity of a Guianan rain forest. Plant Ecology 131 (1): 81-108.
	AmzGF007	Cacao	France	Guyane Française	-52.3319	4.5636	59	Amazonia	Rain	Evergreen	Broadleaved Forest	202	401	-0.704758	-0.287552	-0.78043	unprotected	NA	3793	-81.7917	46	0	25.9	21.3	EK, R.C.; BORDENAVE, B.G.; SLUITER, R. & VAN DER KNAAP, E. 2002. The floristic composition and vegetation structure of the Trésor Reserve, French Guyana. Universiteit Utrecht, Utrecht, The Netherlands.
																									TER STEEGE, H.; SABATIER, D.; MOLINO, J.F.; BÁNKI, O.; PRÉVOST, M.-F.; PELISSIER, R. 2003. Report of the establishment of a permanent one-hectare plot in Réserve Naturelle Volontaire Trésor. NHN-Utrecht Branch, Utrecht University, The Netherlands.
	AmzGF008	Station de Nouragues	France	Guyane Française	-52.8311	3.9408	99	Amazonia	Rain	Evergreen	Broadleaved Forest	230	541	-1.28763	-0.620694	-2.67866	unprotected	NA	3044	-132.833	49	0	25.2	19.9	New York Botanical Garden, French Guianan e-Flora Project (http://sweetgum.nybg.org/fg/nouraguesfamilies.html. Acess on 02 Jul. 2016.
	AmzGF009	Maripasoula	France	Guyane Française	-53.8528	3.6489	143	Amazonia	Rain	Evergreen	Broadleaved Forest	201	376	-0.796854	-0.169527	0.0606004	unprotected	NA	2394	-173.667	45	0	25.1	20.2	GIRAULT, R.; QUENETTE, G. & SILLAND, P. 2012. Réalisation d’inventaires naturalistes dans le cadre de la modernisation de la ZNIEFF de type II n°68 -Monts Atachi-Bakka. Sepanguy (Nature Guyanaise), Cayenne, France.
	AmzGF010	Saül	France	Guyane Française	-53.1697	3.4983	185	Amazonia	Rain	Evergreen	Broadleaved Forest	224	494	0.447762	1.00443	-0.517683	unprotected	NA	2419	-161.625	45	0	24.7	19.3	CLARKE, H.D. & FUNK, V.A. 2005. Using checklists and collections data to investigate plant diversity: II. An analysis of five florulas from northeastern South America. Proceedings of the Academy of Natural Sciences of Philadelphia 154 (1): 29-37.
																									CLARKE, H.D.; FUNK, V.A. & HOLLOWELL, T. 2001. Using checklists and collections data to investigate plant diversity. I: A comparative checklist of the plant diversity of the Iwokrama Forest, Guyana. Sida, Botanical Miscellany 21: 1-86.
	AmzGN009	Waramuri Mission	Guyana	Barima-Waini	-58.9567	7.6044	21	Amazonia	Rain	Evergreen	Broadleaved Forest	177	311	0.87617	1.24412	1.2525	unprotected	NA	2544	-35.375	41	0	26.8	22.8	VAN ANDEL, T. 2001. Floristic composition and diversity of mixed primary and secondary forests in northwest Guyana. Biodiversity and Conservation 10 (10): 1645-1682.
	AmzGN010	Kariako	Guyana	Barima-Waini	-59.7317	7.4219	53	Amazonia	Rain	Evergreen	Broadleaved Forest	167	309	0.397836	0.737252	-0.284311	unprotected	NA	2442	-33.4583	36	0	26.3	21.8	VAN ANDEL, T. 2001. Floristic composition and diversity of mixed primary and secondary forests in northwest Guyana. Biodiversity and Conservation 10 (10): 1645-1682.
	AmzGN011	Sakaika Falls	Guyana	Cuyuni-Mazaruni	-60.865	6.6694	204	Amazonia	Rain	Evergreen	Broadleaved Forest	173	305	-1.38104	-0.944132	-0.543193	unprotected	NA	1633	-170.5	35	0	25.8	20.3	Guyana Forestry Commission (GFC) 2012. (data provided by G.E.Wakami).
	AmzGN012	Peters Mine	Guyana	Cuyuni-Mazaruni	-59.3567	6.2331	196	Amazonia	Rain	Evergreen	Broadleaved Forest	174	320	-0.491763	-0.0471198	-0.704958	unprotected	NA	2298	-56.7083	35	0	25.9	21.4	Guyana Forestry Commission (GFC) 2012. (data provided by G.E.Wakami).
	AmzGN013	Moraballi Creek	Guyana	Upper Demerara-Berbice	-57.4692	6.2044	30	Amazonia	Rain	Evergreen	Broadleaved Forest	186	367	-1.22878	-0.765988	-1.31218	unprotected	NA	2317	-372.875	34	0	26.2	22	DAVIS, T.A.W. & RICHARDS, P.W. 1934. The vegetation of Moraballi Creek, British Guiana: an ecological study of a limited area of tropical rain forest. Part II. Journal of Ecology 22 (2): 106-155.
	AmzGN014	Kaieteur Gorge	Guyana	Potaro-Siparuni	-59.3828	5.2622	198	Amazonia	Rain	Evergreen	Broadleaved Forest	166	302	-1.39145	-0.776179	-1.48167	unprotected	NA	2876	-50.5833	43	0	25.4	20.3	CLARKE, H.D. & FUNK, V.A. 2005. Using checklists and collections data to investigate plant diversity: II. An analysis of five florulas from northeastern South America. Proceedings of the Academy of Natural Sciences of Philadelphia 154 (1): 29-37.
																									CLARKE, H.D.; FUNK, V.A. & HOLLOWELL, T. 2001. Using checklists and collections data to investigate plant diversity. I: A comparative checklist of the plant diversity of the Iwokrama Forest, Guyana. Sida, Botanical Miscellany 21: 1-86.
																									KELLOFF, C.L. & FUNK, V. 1998. Preliminary checklist of the plants of Kaieteur National Park, Guyana. Biological Diversity of the Guianas Program, Smithsonian Institution, Washington, DC, USA.
	AmzGN015	Mabura Hill	Guyana	Upper Demerara-Berbice	-58.8008	5.2161	88	Amazonia	Rain	Evergreen	Broadleaved Forest	206	429	-0.457664	0.0225385	-0.46665	unprotected	NA	2789	-66.9583	43	0	26.7	21.6	CLARKE, H.D. & FUNK, V.A. 2005. Using checklists and collections data to investigate plant diversity: II. An analysis of five florulas from northeastern South America. Proceedings of the Academy of Natural Sciences of Philadelphia 154 (1): 29-37.
																									CLARKE, H.D.; FUNK, V.A. & HOLLOWELL, T. 2001. Using checklists and collections data to investigate plant diversity. I: A comparative checklist of the plant diversity of the Iwokrama Forest, Guyana. Sida, Botanical Miscellany 21: 1-86.
																									EK, R.C. & TER STEEGE, H. 1998. The Flora of the Mabura Hill Area, Guyana. Botanische Jahrbücher für Systematik, Pflanzengeschichte und Pflanzengeographie 120: 461-502.
																									TER STEEGE, H.; BOOT, R.; BROUWER, L.; HAMMOND, D.; VAN DER HOUT, P.; JETTEN, V.G.; KHAN, Z.; POLAK, A.M.; RAAIMAKERS, D. & ZAGT, R. 1996.Ecology and logging in a tropical rain forest in Guyana. The Tropenbos Foundation, Wageningen, The Netherlands.
																									TER STEEGE, H.; JETTEN, V.G.; POLAK, A.M. & WERGER, M. 1993. Tropical rain forest types and soil factors in a watershed area in Guyana. Journal of Vegetation Science 4 (5): 705-716.
	AmzGN016	Upper Demerara	Guyana	Upper Demerara-Berbice	-58.6039	5.0261	81	Amazonia	Rain	Evergreen	Broadleaved Forest	184	368	-0.544492	0.0563226	-1.02736	unprotected	NA	2634	-80.7083	46	0	26.6	21.5	VAN DER HOUT, P. 1999. Reduced Impact logging in the tropical rain forest of Guyana - Ecological, economic and silvicultural consequences. Tropenbos, Guyana Series 6, Georgetown, Guyana.
	AmzGN017	Iwokrama	Guyana	Potaro-Siparuni	-58.9039	4.2453	103	Amazonia	Rain	Evergreen	Broadleaved Forest	197	402	-1.47354	-0.860825	-1.69415	protected	NA	1868	-360.167	64	15	26.9	21.7	CLARKE, H.D. & FUNK, V.A. 2005. Using checklists and collections data to investigate plant diversity: II. An analysis of five florulas from northeastern South America. Proceedings of the Academy of Natural Sciences of Philadelphia 154 (1): 29-37.
																									CLARKE, H.D.; FUNK, V.A. & HOLLOWELL, T. 2001. Using checklists and collections data to investigate plant diversity. I: A comparative checklist of the plant diversity of the Iwokrama Forest, Guyana. Sida, Botanical Miscellany 21: 1-86.
	AmzGN018	Oronoque Falls	Guyana	East Berbice-Correntine	-57.4319	2.7689	223	Amazonia	Rain	Evergreen	Broadleaved Forest	168	300	-0.173711	0.228471	-0.417707	unprotected	NA	1937	-316.625	66	50	26.6	21.3	Guyana Forestry Commission (GFC) 2012. (data provided by G.E.Wakami).
	AmzGN019	Biloku	Guyana	Upper Takutu-Upper Essequibo	-58.5469	1.765	274	Amazonia	Rain	Evergreen	Broadleaved Forest	181	318	-0.994855	-0.510983	-0.102012	protected	NA	1863	-392.417	65	10	26.5	21.2	Guyana Forestry Commission (GFC) 2012. (data provided by G.E.Wakami).
	AmzGN046	Annai	Guyana	Upper Takutu-Upper Essequibo	-59.1769	3.9944	239	Amazonia	Seasonally dry	Evergreen	Broadleaved Forest	174	277	-0.700375	-0.415052	1.01421	unprotected	NA	1599	-588.375	77	98	27.2	22	Guyana Forestry Commission (GFC) 2012. (data provided by G.E.Wakami).
	AmzMA009	Maracaçumé	Brasil	Maranhão	-45.9075	-1.8781	64	Amazonia	Rain	Evergreen	Broadleaved Forest	197	368	0.130154	0.505062	0.703552	unprotected	279.294	2542	-297.583	62	40	26.7	21.7	OLIVEIRA-FILHO, A.T. 2006-2015. Checklists compiled from herbarium specimens. Royal Botanic Gardens, Kew, U.K.; Jardim Botânico do Rio de Janeiro, Rio de Janeiro, Brazil; Universidade Federal de Minas Gerais, Belo Horizonte, Brazil; New York Botanical Garden, New York, USA; http://www.splink.org.br/ (plus several non-vinculated herbaria).
	AmzMA010	Nova Olinda do Maranhão	Brasil	Maranhão	-46.0122	-2.7269	118	Amazonia	Rain	Evergreen	Broadleaved Forest	188	353	0.560387	0.883667	0.362339	protected	401.63	2295	-346.333	68	63	26.8	21.7	OLIVEIRA-FILHO, A.T. 2006-2015. Checklists compiled from herbarium specimens. Royal Botanic Gardens, Kew, U.K.; Jardim Botânico do Rio de Janeiro, Rio de Janeiro, Brazil; Universidade Federal de Minas Gerais, Belo Horizonte, Brazil; New York Botanical Garden, New York, USA; http://www.splink.org.br/ (plus several non-vinculated herbaria).
	AmzMA016	Santa Helena	Brasil	Maranhão	-45.3089	-2.3864	31	Amazonia	Seasonally dry	Evergreen	Broadleaved Forest	113	183	-0.83058	-0.591721	-1.84419	protected	534.607	2339	-507.917	77	95	27.1	22.5	BALÉE, W. 1986. Análise preliminar de inventário florestal e a etnobotânica Ka'apor (Maranhão). Boletim do Museu Paraense Emílio Goeldi, série Botânica 2: 141-167.
	AmzMA017	São Luís	Brasil	Maranhão	-44.2536	-2.5744	29	Amazonia	Seasonally dry	Evergreen	Broadleaved Forest	152	249	-0.383507	0.00510504	0.51486	protected	71.6842	1796	-614.542	88	125	27	22.7	MUNIZ, F.H.; CESAR, O. & MONTEIRO, R. 1994. Aspectos florísticos quantitativos e comparativos da vegetação arbórea da Reserva Florestal do Sacavém, São Luís, Maranhão, Brasil. Acta Amazônica 24 (34): 189-218.
	AmzMA018	Pinheiro	Brasil	Maranhão	-45.1206	-2.6531	31	Amazonia	Seasonally dry	Evergreen	Broadleaved Forest	125	197	-1.4447	-1.09029	-0.956166	protected	370.744	1869	-557	81	120	27.1	22.6	OLIVEIRA-FILHO, A.T. 2006-2015. Checklists compiled from herbarium specimens. Royal Botanic Gardens, Kew, U.K.; Jardim Botânico do Rio de Janeiro, Rio de Janeiro, Brazil; Universidade Federal de Minas Gerais, Belo Horizonte, Brazil; New York Botanical Garden, New York, USA; http://www.splink.org.br/ (plus several non-vinculated herbaria).
	AmzMA019	São Luís	Brasil	Maranhão	-44.2944	-2.7347	22	Amazonia	Seasonally dry	Evergreen	Broadleaved Forest	146	224	-0.097349	0.282527	0.869604	unprotected	71.6842	1737	-615.708	86	125	27.1	22.6	OLIVEIRA-FILHO, A.T. 2006-2015. Checklists compiled from herbarium specimens. Royal Botanic Gardens, Kew, U.K.; Jardim Botânico do Rio de Janeiro, Rio de Janeiro, Brazil; Universidade Federal de Minas Gerais, Belo Horizonte, Brazil; New York Botanical Garden, New York, USA; http://www.splink.org.br/ (plus several non-vinculated herbaria).
	AmzMA020	Araguanã	Brasil	Maranhão	-45.9644	-3.0411	74	Amazonia	Seasonally dry	Evergreen	Broadleaved Forest	124	196	-0.403309	-0.217757	-0.107337	protected	401.63	2047	-436.292	73	85	26.9	21.7	OLIVEIRA-FILHO, A.T. 2006-2015. Checklists compiled from herbarium specimens. Royal Botanic Gardens, Kew, U.K.; Jardim Botânico do Rio de Janeiro, Rio de Janeiro, Brazil; Universidade Federal de Minas Gerais, Belo Horizonte, Brazil; New York Botanical Garden, New York, USA; http://www.splink.org.br/ (plus several non-vinculated herbaria).
	AmzMA021	Zé Doca	Brasil	Maranhão	-45.7044	-3.2572	72	Amazonia	Seasonally dry	Evergreen	Broadleaved Forest	155	254	0.270545	0.569421	0.579968	unprotected	761.01	1891	-538	83	120	27.1	21.6	OLIVEIRA-FILHO, A.T. 2006-2015. Checklists compiled from herbarium specimens. Royal Botanic Gardens, Kew, U.K.; Jardim Botânico do Rio de Janeiro, Rio de Janeiro, Brazil; Universidade Federal de Minas Gerais, Belo Horizonte, Brazil; New York Botanical Garden, New York, USA; http://www.splink.org.br/ (plus several non-vinculated herbaria).
	AmzMA022	Monção	Brasil	Maranhão	-45.1958	-3.4483	25	Amazonia	Seasonally dry	Evergreen	Broadleaved Forest	164	288	0.0751762	0.254673	0.222732	protected	586.954	1838	-588.375	84	125	27.3	21.8	OLIVEIRA-FILHO, A.T. 2006-2015. Checklists compiled from herbarium specimens. Royal Botanic Gardens, Kew, U.K.; Jardim Botânico do Rio de Janeiro, Rio de Janeiro, Brazil; Universidade Federal de Minas Gerais, Belo Horizonte, Brazil; New York Botanical Garden, New York, USA; http://www.splink.org.br/ (plus several non-vinculated herbaria).
	AmzMA023	Itapecuru-Mirim	Brasil	Maranhão	-44.4419	-3.4961	47	Amazonia	Seasonally dry	Evergreen	Broadleaved Forest	165	243	-0.746779	-0.284744	1.40165	unprotected	129.79	1647	-647.708	83	140	27.2	21.7	OLIVEIRA-FILHO, A.T. 2006-2015. Checklists compiled from herbarium specimens. Royal Botanic Gardens, Kew, U.K.; Jardim Botânico do Rio de Janeiro, Rio de Janeiro, Brazil; Universidade Federal de Minas Gerais, Belo Horizonte, Brazil; New York Botanical Garden, New York, USA; http://www.splink.org.br/ (plus several non-vinculated herbaria).
	AmzMA024	Santa Inês	Brasil	Maranhão	-45.4425	-3.6611	25	Amazonia	Seasonally dry	Evergreen	Broadleaved Forest	142	210	-1.01633	-0.723625	1.07773	unprotected	120.6	1860	-583.292	84	130	27.4	21.6	OLIVEIRA-FILHO, A.T. 2006-2015. Checklists compiled from herbarium specimens. Royal Botanic Gardens, Kew, U.K.; Jardim Botânico do Rio de Janeiro, Rio de Janeiro, Brazil; Universidade Federal de Minas Gerais, Belo Horizonte, Brazil; New York Botanical Garden, New York, USA; http://www.splink.org.br/ (plus several non-vinculated herbaria).
	AmzMA025	Buriticupu	Brasil	Maranhão	-46.2597	-3.8856	127	Amazonia	Seasonally dry	Evergreen	Broadleaved Forest	147	250	0.873172	1.09538	0.2744	protected	1631.84	1661	-566.75	83	140	26.8	20.8	MUNIZ, F.H. 2008. Padrões de floração e frutificação de árvores da Amazônia Maranhense. Acta Amazonica 38 (4): 617 - 626.
	AmzMA026	Santa Luzia do Maranhão	Brasil	Maranhão	-45.7044	-3.9492	49	Amazonia	Seasonally dry	Evergreen	Broadleaved Forest	130	197	-2.07781	-1.84468	-0.737289	unprotected	1707.81	1699	-605.125	85	140	27.3	21.5	OLIVEIRA-FILHO, A.T. 2006-2015. Checklists compiled from herbarium specimens. Royal Botanic Gardens, Kew, U.K.; Jardim Botânico do Rio de Janeiro, Rio de Janeiro, Brazil; Universidade Federal de Minas Gerais, Belo Horizonte, Brazil; New York Botanical Garden, New York, USA; http://www.splink.org.br/ (plus several non-vinculated herbaria).
	AmzMA027	Bacabal	Brasil	Maranhão	-44.7161	-4.2875	38	Amazonia	Seasonally dry	Evergreen	Broadleaved Forest	124	187	-1.63912	-1.2578	-0.567822	unprotected	297.717	1626	-728.917	94	155	27.4	21.2	OLIVEIRA-FILHO, A.T. 2006-2015. Checklists compiled from herbarium specimens. Royal Botanic Gardens, Kew, U.K.; Jardim Botânico do Rio de Janeiro, Rio de Janeiro, Brazil; Universidade Federal de Minas Gerais, Belo Horizonte, Brazil; New York Botanical Garden, New York, USA; http://www.splink.org.br/ (plus several non-vinculated herbaria).
	AmzMA028	Codó	Brasil	Maranhão	-43.8142	-4.5844	105	Amazonia	Seasonally dry	Evergreen	Broadleaved Forest	120	184	-0.296749	0.000486702	0.304659	unprotected	769.844	1495	-820.125	90	155	27.2	20.4	GAMA, J.R.V.; SOUZA, A.L.; CALEGÁRIO, N. & LANA, G.C. 2007. Fitossociologia de duas fitocenoses de floresta ombrófila aberta no município de Codó, estado do Maranhão. Revista Árvore 31 (3): 465-477.
	AmzMA029	Santo Antônio dos Lopes	Brasil	Maranhão	-44.4392	-4.7275	128	Amazonia	Seasonally dry	Evergreen	Broadleaved Forest	97	134	-1.11264	-0.81308	-0.169098	unprotected	151.83	1509	-748.208	94	150	27	20.3	OLIVEIRA-FILHO, A.T. 2006-2015. Checklists compiled from herbarium specimens. Royal Botanic Gardens, Kew, U.K.; Jardim Botânico do Rio de Janeiro, Rio de Janeiro, Brazil; Universidade Federal de Minas Gerais, Belo Horizonte, Brazil; New York Botanical Garden, New York, USA; http://www.splink.org.br/ (plus several non-vinculated herbaria).
	AmzMA030	Açailândia	Brasil	Maranhão	-47.7367	-4.7342	272	Amazonia	Seasonally dry	Evergreen	Broadleaved Forest	168	289	-1.33659	-1.04633	-0.336871	unprotected	1800.18	1526	-549.833	91	130	25.8	18.9	GLERUM, B.B. & SMIT, G. 1965. Inventários florestais na Amazônia IX: Pesquisa combinada floresta-solo no Pará-Maranhão (Área: margens da rodovia Belém-Brasília, entre São Miguel do Guamá e Imperatriz). SPEVEA, Rio de Janeiro, RJ, Brasil.
	AmzMA031	Arame	Brasil	Maranhão	-46.0608	-4.8792	277	Amazonia	Seasonally dry	Evergreen	Broadleaved Forest	135	207	-0.947731	-0.676346	0.0118681	protected	1727.66	1257	-648.292	85	140	25.9	18.6	OLIVEIRA-FILHO, A.T. 2006-2015. Checklists compiled from herbarium specimens. Royal Botanic Gardens, Kew, U.K.; Jardim Botânico do Rio de Janeiro, Rio de Janeiro, Brazil; Universidade Federal de Minas Gerais, Belo Horizonte, Brazil; New York Botanical Garden, New York, USA; http://www.splink.org.br/ (plus several non-vinculated herbaria).
	AmzMA032	Tuntum	Brasil	Maranhão	-44.7036	-5.1433	121	Amazonia	Seasonally dry	Evergreen	Broadleaved Forest	99	140	-0.677093	-0.493392	-0.221363	unprotected	885.714	1412	-719.375	91	150	27.1	20	OLIVEIRA-FILHO, A.T. 2006-2015. Checklists compiled from herbarium specimens. Royal Botanic Gardens, Kew, U.K.; Jardim Botânico do Rio de Janeiro, Rio de Janeiro, Brazil; Universidade Federal de Minas Gerais, Belo Horizonte, Brazil; New York Botanical Garden, New York, USA; http://www.splink.org.br/ (plus several non-vinculated herbaria).
	AmzMA033	Imperatriz	Brasil	Maranhão	-47.5847	-5.2486	183	Amazonia	Seasonally dry	Evergreen	Broadleaved Forest	172	287	-0.174865	0.153737	1.50078	unprotected	145.045	1454	-578.25	85	140	26.3	18.6	OLIVEIRA-FILHO, A.T. 2006-2015. Checklists compiled from herbarium specimens. Royal Botanic Gardens, Kew, U.K.; Jardim Botânico do Rio de Janeiro, Rio de Janeiro, Brazil; Universidade Federal de Minas Gerais, Belo Horizonte, Brazil; New York Botanical Garden, New York, USA; http://www.splink.org.br/ (plus several non-vinculated herbaria).
	AmzMT001	Parque Nacional Juruena	Brasil	Mato Grosso/Amazonas	-58.2689	-8.1114	173	Amazonia	Rain	Evergreen	Broadleaved Forest	208	421	-0.0694962	0.357761	0.322644	protected	1705.65	2320	-262.833	66	70	26.2	17.1	OLIVEIRA-FILHO, A.T. 2006-2015. Checklists compiled from herbarium specimens. Royal Botanic Gardens, Kew, U.K.; Jardim Botânico do Rio de Janeiro, Rio de Janeiro, Brazil; Universidade Federal de Minas Gerais, Belo Horizonte, Brazil; New York Botanical Garden, New York, USA; http://www.splink.org.br/ (plus several non-vinculated herbaria).
	AmzMT020	Colniza	Brasil	Mato Grosso	-60.1022	-9.3125	149	Amazonia	Seasonally dry	Evergreen	Broadleaved Forest	174	324	0.614309	0.977202	0.439174	unprotected	3625.77	2103	-327.625	74	90	25.3	16.5	OLIVEIRA-FILHO, A.T. 2006-2015. Checklists compiled from herbarium specimens. Royal Botanic Gardens, Kew, U.K.; Jardim Botânico do Rio de Janeiro, Rio de Janeiro, Brazil; Universidade Federal de Minas Gerais, Belo Horizonte, Brazil; New York Botanical Garden, New York, USA; http://www.splink.org.br/ (plus several non-vinculated herbaria).
	AmzMT021	Parque do Cristalino	Brasil	Mato Grosso/Pará	-55.7567	-9.4608	256	Amazonia	Seasonally dry	Evergreen	Broadleaved Forest	175	311	-0.645521	-0.236828	0.074202	protected	2302.96	2341	-323.042	73	90	25.6	15.8	SASAKI, D.; ZAPPI, D. & MILLIKEN, W. 2008. Vegetação do Parque Estadual Cristalino, Novo Mundo - MT. Relatório preliminar. Fundação Ecológica Cristalino & Royal Botanic Gardens, Kew, U.K..
																									SASAKI, D.; ZAPPI, D.C.; MILLIKEN, W.; HENICKA, G.S. & PIVA, J.H 2011. Vegetação e plantas do Cristalino, um manual. Fundação Ecológica Cristalino & Royal Botanic Gardens, Kew.
																									ZAPPI, D.C.; SASAKI, D.; MILLIKEN, W.; IVA, J.; HENICKA, G.S.; BIGGS, N. & FRISBY, S. 2011. Plantas vasculares da região do Parque Estadual Cristalino, norte de Mato Grosso, Brasil. Acta Amazonica 41 (1): 29-38.
	AmzMT022	Paranaíta	Brasil	Mato Grosso	-56.6858	-9.6633	269	Amazonia	Seasonally dry	Evergreen	Broadleaved Forest	224	452	0.938732	1.38515	1.01541	unprotected	1863.45	2265	-315.708	73	85	25.5	15.7	OLIVEIRA-FILHO, A.T. 2006-2015. Checklists compiled from herbarium specimens. Royal Botanic Gardens, Kew, U.K.; Jardim Botânico do Rio de Janeiro, Rio de Janeiro, Brazil; Universidade Federal de Minas Gerais, Belo Horizonte, Brazil; New York Botanical Garden, New York, USA; http://www.splink.org.br/ (plus several non-vinculated herbaria).
	AmzMT023	Cotriguaçu	Brasil	Mato Grosso	-58.5014	-9.7508	242	Amazonia	Seasonally dry	Evergreen	Broadleaved Forest	194	376	0.864335	1.18352	0.960323	unprotected	1808.6	1997	-369.667	76	90	25.1	15.4	OLIVEIRA-FILHO, A.T. 2006-2015. Checklists compiled from herbarium specimens. Royal Botanic Gardens, Kew, U.K.; Jardim Botânico do Rio de Janeiro, Rio de Janeiro, Brazil; Universidade Federal de Minas Gerais, Belo Horizonte, Brazil; New York Botanical Garden, New York, USA; http://www.splink.org.br/ (plus several non-vinculated herbaria).
	AmzMT024	Nova Bandeirantes	Brasil	Mato Grosso	-57.9014	-9.8925	230	Amazonia	Seasonally dry	Evergreen	Broadleaved Forest	191	341	0.747781	1.1044	1.73479	unprotected	3085.67	2068	-352.667	75	90	25.3	15.5	OLIVEIRA-FILHO, A.T. 2006-2015. Checklists compiled from herbarium specimens. Royal Botanic Gardens, Kew, U.K.; Jardim Botânico do Rio de Janeiro, Rio de Janeiro, Brazil; Universidade Federal de Minas Gerais, Belo Horizonte, Brazil; New York Botanical Garden, New York, USA; http://www.splink.org.br/ (plus several non-vinculated herbaria).
	AmzMT025	Alta Floresta	Brasil	Mato Grosso	-56.3503	-9.9728	287	Amazonia	Seasonally dry	Evergreen	Broadleaved Forest	219	484	-0.326079	0.219148	-0.892147	unprotected	3495.95	2247	-335.042	74	90	25.4	15.6	MALHEIRO, A.F.; HIGUCHI, N. & SANTOS, J. 2009. Análise estrutural da floresta tropical úmida do município de Alta Floresta, Mato Grosso, Brasil. Acta Amazonica 39 (3): 539-548.
	AmzMT026	Aripuanã	Brasil	Mato Grosso	-59.4447	-10.1556	206	Amazonia	Seasonally dry	Evergreen	Broadleaved Forest	243	516	0.00456222	0.390258	0.939954	unprotected	3042.89	1946	-378.708	76	95	24.9	15.3	LISBOA, P.L.; PRANCE, G.T. & LISBOA, R.L. 1976. Contribuição ao conhecimento da flora do Aripuanã (Mato Grosso), I Fanerógamas. Acta Amazonica 6 (4): 33-41.
																									LOUREIRO, A.A. & LISBOA, P.L.B. 1979. Madeiras do município de Aripuanã e suas utilidades (Mato Grosso). Acta Amazonica 9 (1): 1-88.
	AmzMT027	Rondolândia	Brasil	Mato Grosso	-61.0286	-10.3206	172	Amazonia	Seasonally dry	Evergreen	Broadleaved Forest	205	400	0.961219	1.37043	0.980893	unprotected	1245	1924	-403.583	78	105	24.5	15	OLIVEIRA-FILHO, A.T. 2006-2015. Checklists compiled from herbarium specimens. Royal Botanic Gardens, Kew, U.K.; Jardim Botânico do Rio de Janeiro, Rio de Janeiro, Brazil; Universidade Federal de Minas Gerais, Belo Horizonte, Brazil; New York Botanical Garden, New York, USA; http://www.splink.org.br/ (plus several non-vinculated herbaria).
	AmzMT028	Juruena	Brasil	Mato Grosso	-58.5053	-10.4783	248	Amazonia	Seasonally dry	Evergreen	Broadleaved Forest	227	432	0.201292	0.64732	1.80351	unprotected	938.74	1883	-402.667	78	100	24.8	14.9	LOPEZ-GONZALEZ, G.; LEWIS, S.L.; PHILLIPS, O.L. & BURKIT, M. Forest Plots Database. www.forestplots.net. Date of extraction [15 July 2012]
	AmzMT029	Porto dos Gaúchos	Brasil	Mato Grosso	-57.3411	-11.5017	280	Amazonia	Seasonally dry	Evergreen	Broadleaved Forest	194	358	-0.0166822	0.452706	0.640449	unprotected	446.234	1994	-389.75	79	95	25.3	15.1	OLIVEIRA-FILHO, A.T. 2006-2015. Checklists compiled from herbarium specimens. Royal Botanic Gardens, Kew, U.K.; Jardim Botânico do Rio de Janeiro, Rio de Janeiro, Brazil; Universidade Federal de Minas Gerais, Belo Horizonte, Brazil; New York Botanical Garden, New York, USA; http://www.splink.org.br/ (plus several non-vinculated herbaria).
	AmzPA030	Anajás	Brasil	Pará	-49.9372	-1.0017	24	Amazonia	Rain	Evergreen	Broadleaved Forest	181	370	-2.02332	-1.55942	-2.57056	protected	16.7156	2899	-191.875	58	0	27	22.2	OLIVEIRA-FILHO, A.T. 2006-2015. Checklists compiled from herbarium specimens. Royal Botanic Gardens, Kew, U.K.; Jardim Botânico do Rio de Janeiro, Rio de Janeiro, Brazil; Universidade Federal de Minas Gerais, Belo Horizonte, Brazil; New York Botanical Garden, New York, USA; http://www.splink.org.br/ (plus several non-vinculated herbaria).
	AmzPA031	Igarapé-Açu	Brasil	Pará	-47.7031	-1.0769	24	Amazonia	Rain	Evergreen	Broadleaved Forest	153	262	0.269656	0.58311	0.125159	unprotected	124.499	2537	-351.25	76	75	26.5	21.6	OLIVEIRA, F.P.M. & JARDIM, M.A.G. 1998. Composição florística de uma floresta secundária no município de Igarapé-Açu, estado do Pará, Brasil. Boletim do Museu Paraense Emílio Goeldi - Série Botânica 14 (2): 127-144.
																									RODRIGUES, M.A.C.M. 2005. Comparação da estrutura de florestas secundárias formadas a partir de dois diferentes sistemas agrícolas, no nordeste do estado do Pará, Brasil. Dissertação de Mestrado, Universidade Federal Rural da Amazônia, Belém, PA, Brasil.
	AmzPA032	Santo Antônio do Tauá	Brasil	Pará	-48.1358	-1.1617	32	Amazonia	Rain	Evergreen	Broadleaved Forest	187	330	0.0619546	0.431754	0.540882	unprotected	82.4377	2430	-259.542	66	10	26.8	22.2	PRATA, S.S. 2007. Ecological succession of the arboreal vegetation in secondary forests of Pará State northeast. Dissertação de Mestrado, Universidade Federal Rural da Amazônia, Museu Paraense Emilio Goeldi, Belém, PA, Brasil.
																									PRATA, S.S.; MIRANDA, I.S.; ALVES, S.A.O.; FARIAS, F.C. & JARDIM, F.C.S. 2010. Gradiente florístico das florestas secundárias do Nordeste Paraense. Acta Amazonica 40 (3): 523-534.
	AmzPA033	São Francisco do Pará	Brasil	Pará	-47.8225	-1.1817	31	Amazonia	Rain	Evergreen	Broadleaved Forest	154	257	-0.120082	0.193853	0.192094	unprotected	124.499	2460	-272.167	69	25	26.6	21.7	ALMEIDA, A.S. & VIEIRA, I.C.G. 2001. Padrões florísticos e estruturais de uma cronoseqüência de florestas no município de São Francisco do Pará, Região Bragantina, Pará. Boletim do Museu Paraense Emílio Goeldi - Série Botânica 17 (1): 209-240.
	AmzPA034	Peixe-Boi e Nova Timboteua	Brasil	Pará	-47.3678	-1.1828	60	Amazonia	Rain	Evergreen	Broadleaved Forest	178	350	0.104952	0.577354	-0.750013	unprotected	128.054	2534	-369.25	70	55	26.2	20.9	SALOMÃO, R.P., MATOS, A.H. & ROSA, N.A. 2002. Dinâmica do sub-bosque e do estrato arbóreo de floresta tropical primária fragmentada na Amazônia Oriental. Acta Amazonica 32(3): 387-419.
																									VIEIRA, I.C.G. 1996. Forest Succession after shifting cultivation in eastern Amazônia. 639p. Ph.D. Thesis (Ph.D.), University of Stirling, Stirling, Scotland, U.K.
	AmzPA035	Santa Bárbara do Pará	Brasil	Pará	-48.2903	-1.2044	41	Amazonia	Rain	Evergreen	Broadleaved Forest	173	362	-0.476354	-0.0855028	-1.84634	unprotected	-7.72676	2358	-241.417	63	5	26.9	22.2	AMARAL, D.D.; VIEIRA, I.C.G.; ALMEIDA, S.S.; SALOMÃO, R.P.; SILVA, A.S.L. & JARDIM, M.A.G. 2009. Checklist da flora arbórea de remanescentes florestais da região metropolitana de Belém e valor histórico dos fragmentos, Pará, Brasil. Boletim do Museu Paraense Emílio Goeldi, Ciências Naturais 4 (3): 231-289.
	AmzPA036	Bragança	Brasil	Pará	-46.9244	-1.2886	57	Amazonia	Rain	Evergreen	Broadleaved Forest	182	347	1.14158	1.58406	0.480012	unprotected	586.6	2446	-407.417	72	70	26.1	20.7	ALVINO, F.O.; SILVA, M.F. & RAYOL, B.P. 2005. Potential of use of the tree species in a secondary forest, of the Bragantina zone, Pará, Brazil. Acta Amazonica 35(4): 413–420.
																									CARIM, S.; SCHWARTZ, G.; SILVA, M.F.F. 2007. Riqueza de espécies, estrutura e composição florística de uma floresta secundária de 40 anos no leste da Amazônia. Acta Botanica Brasilica 21(2): 293-308.
																									MELO, M.S. 2004. Floristic, phytosociology and dynamics of two old secondary forests with different use histories in Pará-Brazil northeastern. Dissertação de Mestrado, Escola Superior de Agricultura "Luiz De Queiroz", Piracicaba, SP, Brasil.
																									RAYOL, B.P.; SILVA, M.F.F. & ALVINO, F.O. 2006. Dinâmica da diversidade florística da regeneração natural de florestas secundárias, no município de Bragança, Pará, Brasil. Boletim do Museu Paraense Emílio Goeldi, Série Ciências Naturais 1 (2): 9-27.
	AmzPA037	Castanhal	Brasil	Pará	-47.9894	-1.3194	43	Amazonia	Rain	Evergreen	Broadleaved Forest	174	322	-1.18922	-0.765874	-1.14238	unprotected	329.242	2423	-205.5	60	0	26.6	21.7	ARAÚJO, M.M.; TUCKER, J.M.; VASCONCELOS, S.S.; ZARIM, D.J.; OLIVEIRA, A.W.; SAMPAIO, P.D.; VASCONCELOS, L.G.R.; OLIVEIRA, F.A.; COELHO, R.F.R.; ARAGÃO, D.V.; MIRANDA, I. 2005. Successional standard and process in secondary forests of different ages in Eastern Amazonia. Revista Ciência Florestal 15 (4): 343-357.
																									PIRES, J.M., DOBZHANSKI, T. & BLACK, G.A. 1953. An estimate of the number of species of trees in an Amazonian forest community. Botanical Gazeteer 114: 467-477.
	AmzPA038	Benevides	Brasil	Pará	-48.29	-1.3867	43	Amazonia	Rain	Evergreen	Broadleaved Forest	170	356	-1.66784	-1.3647	-3.00976	unprotected	2.96638	2399	-164.333	56	0	26.7	21.8	AMARAL, D.D.; VIEIRA, I.C.G.; ALMEIDA, S.S.; SALOMÃO, R.P.; SILVA, A.S.L. & JARDIM, M.A.G. 2009. Checklist da flora arbórea de remanescentes florestais da região metropolitana de Belém e valor histórico dos fragmentos, Pará, Brasil. Boletim do Museu Paraense Emílio Goeldi, Ciências Naturais 4 (3): 231-289.
																									MACKENSEN, J.; TILLERY-STEVENS, M.; KLINGE, R. & FOLSTER, H. 2000. Site parameters, species composition, phytomass structure and element stores of a terra-firme forest in East-Amazonia, Brazil. Plant Ecology 151 (2): 101-119.
	AmzPA039	Belém	Brasil	Pará	-48.4108	-1.4194	29	Amazonia	Rain	Evergreen	Broadleaved Forest	285	690	-1.46794	-0.800218	-1.14651	protected	31.0195	2465	-135.333	53	0	26.8	21.8	AMARAL, D.D.; VIEIRA, I.C.G.; ALMEIDA, S.S.; SALOMÃO, R.P.; SILVA, A.S.L. & JARDIM, M.A.G. 2009. Checklist da flora arbórea de remanescentes florestais da região metropolitana de Belém e valor histórico dos fragmentos, Pará, Brasil. Boletim do Museu Paraense Emílio Goeldi, Ciências Naturais 4 (3): 231-289.
																									CAIN, S.A.; CASTRO, G.M.O.; PIRES, J.M. & SILVA, N.T. 1956. Application of some phytosociological techniques do Brazilian rain forest. American Journal of Botany 43: 911-941.
																									PANTOJA, F.B.C.; OLIVEIRA, V.C.; COSTA, L.G.S.; VASCONCELOS, P.C.S. 1997. Structure of a fragment of terra firme secondary forest, in Benevides city, Pará. Faculdade de Ciências Agrárias do Pará, Belém, PA, Brasil (Informe Técnico, 24).
																									PIRES, J.M. & SALOMÃO, R.P. 2000. Dinâmica da diversidade arbórea de um fragmento de floresta tropical primária na Amazônia oriental – 1. Período: 1956 a 1992. Boletim do Museu Paraense Emílio Goeldi, Série Botânica 16 (1): 63-110.
																									SANTANA, J.A.S. 2000. Floristic composition of a secondary vegetation in Pará north-eastern. Faculdade de Ciências Agrárias do Pará, Belém. 27p.
	AmzPA040	Vila de Beja e Murucupi	Brasil	Pará	-48.7622	-1.6078	16	Amazonia	Rain	Evergreen	Broadleaved Forest	199	364	-0.762888	-0.361669	0.0541439	unprotected	52.715	2550	-201.292	61	0	26.9	21.9	OLIVEIRA-FILHO, A.T. 2006-2015. Checklists compiled from herbarium specimens. Royal Botanic Gardens, Kew, U.K.; Jardim Botânico do Rio de Janeiro, Rio de Janeiro, Brazil; Universidade Federal de Minas Gerais, Belo Horizonte, Brazil; New York Botanical Garden, New York, USA; http://www.splink.org.br/ (plus several non-vinculated herbaria).
	AmzPA041	Capitão Poço	Brasil	Pará	-47.2097	-1.7467	93	Amazonia	Rain	Evergreen	Broadleaved Forest	191	399	-0.480532	-0.147605	-1.55467	unprotected	1484.58	2270	-302.167	67	50	26.3	20.9	DANTAS, M.; RODRIGUES, W. & MULLER, N.R.M. 1980. Estudos fito-ecológicos do trópico úmido brasileiro: aspectos fitossociológicos de mata sobre latossolo amarelo em Capitão Poço (PA) Boletim de Pesquisa da EMBRAPA/CPATU 9: 1-9.
	AmzPA042	Floresta Nacional de Caxiuanã	Brasil	Pará	-51.4375	-1.8028	39	Amazonia	Rain	Evergreen	Broadleaved Forest	266	627	-1.55733	-0.821664	-1.54986	protected	872.855	2173	-243.125	56	0	26.8	21.6	ALMEIDA, S.S.; LISBOA, P.L.B. & SILVA, A.S.L. 1993. Diversidade florística de uma comunidade arbórea da Estação Científica Ferreira Penna, em Caxiuanã (Pará). Boletim do Museu Paraense Emílio Goeldi, série Botânica 9 (1): 93-188.
																									ILKIU-BORGES, A.L.; SILVA, A.S.L.; LISBOA, P.L.B.; LISBOA, R.C.L. & SANTOS, W.N. 2002. Diversidade florística e estructura da mata de terra firme. Caxiuanã. Populações tradicionais, meio físico & diversidade biológica ed P. L. B. Lisboa.; pp. 235-287. Museu Paraense Emilio Goeldi, Belém, PA, Brasil.
																									PEÇANHA JÚNIOR, F.B. ; SOUZA, I.S.; ALMEIDA, S.S. & SILVA, A.S.L. 2009. Diversidade arbórea e do banco de sementes em uma floresta primária da Amazônia Oriental. Pp. 281-297 In: LISBOA, P.L.B. (Org.). Caxiuanã: Desafios para a conservação de uma Floresta Nacional na Amazônia. Museu Paraense Emilio Goeldi, Belém, PA, Brasil.
	AmzPA043	Moju	Brasil	Pará	-48.5603	-1.8994	24	Amazonia	Rain	Evergreen	Broadleaved Forest	199	397	-0.989671	-0.637659	-1.01289	unprotected	1482.1	2509	-178.792	62	0	26.8	21.5	MENDES, F.S.; JARDIM, F.C.S.; CARVALHO, J.O.P.; SOUZA, D.V.; ARAÚJO, C.B.; OLIVEIRA, M.G. & LEAL, E.S. 2013. Dinâmica da estrutura da vegetação do sub-bosque sob influência da exploração em uma floresta de terra firme no município de Moju – PA. Ciência Florestal 23 (2): 377-389.
	AmzPA044	Serra do Piriá	Brasil	Pará	-46.7297	-1.9381	122	Amazonia	Rain	Evergreen	Broadleaved Forest	181	323	-0.600412	-0.16664	-0.364118	unprotected	1396.53	2222	-313.292	62	40	26.2	21.2	OLIVEIRA-FILHO, A.T. 2006-2015. Checklists compiled from herbarium specimens. Royal Botanic Gardens, Kew, U.K.; Jardim Botânico do Rio de Janeiro, Rio de Janeiro, Brazil; Universidade Federal de Minas Gerais, Belo Horizonte, Brazil; New York Botanical Garden, New York, USA; http://www.splink.org.br/ (plus several non-vinculated herbaria).
	AmzPA045	Acará	Brasil	Pará	-48.1661	-2.0417	35	Amazonia	Rain	Evergreen	Broadleaved Forest	182	367	-1.4686	-0.848686	-2.24979	unprotected	212.079	2296	-238.333	65	0	26.7	21.3	OLIVEIRA-FILHO, A.T. 2006-2015. Checklists compiled from herbarium specimens. Royal Botanic Gardens, Kew, U.K.; Jardim Botânico do Rio de Janeiro, Rio de Janeiro, Brazil; Universidade Federal de Minas Gerais, Belo Horizonte, Brazil; New York Botanical Garden, New York, USA; http://www.splink.org.br/ (plus several non-vinculated herbaria).
	AmzPA046	Cametá	Brasil	Pará	-49.5308	-2.1731	19	Amazonia	Rain	Evergreen	Broadleaved Forest	183	315	-0.563951	-0.271629	0.714481	unprotected	121.794	2531	-232.792	67	0	27	21.6	OLIVEIRA-FILHO, A.T. 2006-2015. Checklists compiled from herbarium specimens. Royal Botanic Gardens, Kew, U.K.; Jardim Botânico do Rio de Janeiro, Rio de Janeiro, Brazil; Universidade Federal de Minas Gerais, Belo Horizonte, Brazil; New York Botanical Garden, New York, USA; http://www.splink.org.br/ (plus several non-vinculated herbaria).
	AmzPA047	Aurora do Pará	Brasil	Pará	-47.5981	-2.2403	79	Amazonia	Rain	Evergreen	Broadleaved Forest	148	270	-0.946243	-0.65587	-1.27175	unprotected	712.159	2247	-270.333	68	0	26.6	21.1	OLIVEIRA-FILHO, A.T. 2006-2015. Checklists compiled from herbarium specimens. Royal Botanic Gardens, Kew, U.K.; Jardim Botânico do Rio de Janeiro, Rio de Janeiro, Brazil; Universidade Federal de Minas Gerais, Belo Horizonte, Brazil; New York Botanical Garden, New York, USA; http://www.splink.org.br/ (plus several non-vinculated herbaria).
	AmzPA048	Tomé-Açu	Brasil	Pará	-48.1217	-2.4539	45	Amazonia	Rain	Evergreen	Broadleaved Forest	161	271	-0.562388	-0.268448	-0.152412	unprotected	692.22	2427	-278.333	72	0	26.8	21.3	ECOLOGY DO BRASIL 2010. Gasoduto do Pará, Estudo de Impacto Ambiental. EIA-RL-0001-00. TGP, Transportadora de Gás do Pará, Belém, PA, Brasil.
	AmzPA049	Prainha	Brasil	Pará	-54.1344	-2.5058	86	Amazonia	Rain	Evergreen	Broadleaved Forest	198	408	-1.89032	-1.4059	-2.17504	unprotected	1040.51	1969	-340.792	71	75	26	20.8	BARROS, P.L.C. 1986. Estudo fitossociológico de uma floresta tropical úmida no planalto de Curuá-Una, Amazônia brasileira. Tese de Doutorado, Universidade Federal do Paraná, Curitiba, PR, Brasil.
																									GLERUM, B.B. & SMIT, G. 1965. Inventários florestais na Amazônia VII: Inventário florestal na região de Curuá-Una. SPEVEA, Rio de Janeiro, RJ, Brasil.
																									YARED, J.A.G. 1996. Efeitos de sistemas silvivulturais na florística e na estrutura de florestas secundárias e primária, na Amazônia oriental. Tese de Doutorado, Universidade Federal de Viçosa, Viçosa, MG, Brasil.
	AmzPA050	Ipixuna do Pará	Brasil	Pará	-47.4517	-2.5114	112	Amazonia	Rain	Evergreen	Broadleaved Forest	172	301	-1.32516	-0.933078	-0.731814	unprotected	1132.09	2099	-353.458	73	0	26.4	20.8	OLIVEIRA-FILHO, A.T. 2006-2015. Checklists compiled from herbarium specimens. Royal Botanic Gardens, Kew, U.K.; Jardim Botânico do Rio de Janeiro, Rio de Janeiro, Brazil; Universidade Federal de Minas Gerais, Belo Horizonte, Brazil; New York Botanical Garden, New York, USA; http://www.splink.org.br/ (plus several non-vinculated herbaria).
	AmzPA051	Santarém	Brasil	Pará	-54.4433	-2.8361	172	Amazonia	Rain	Evergreen	Broadleaved Forest	237	493	-3.86014	-3.26303	-2.71773	unprotected	905	1955	-327.542	69	75	25.4	19.8	OLIVEIRA-FILHO, A.T. 2006-2015. Checklists compiled from herbarium specimens. Royal Botanic Gardens, Kew, U.K.; Jardim Botânico do Rio de Janeiro, Rio de Janeiro, Brazil; Universidade Federal de Minas Gerais, Belo Horizonte, Brazil; New York Botanical Garden, New York, USA; http://www.splink.org.br/ (plus several non-vinculated herbaria).
	AmzPA052	Flona do Tapajós	Brasil	Pará	-54.9628	-2.8586	195	Amazonia	Rain	Evergreen	Broadleaved Forest	185	311	-1.14598	-0.617048	0.542493	protected	379.747	2005	-324.542	68	75	25.4	19.6	CORDEIRO, A. (Coord.) 2004. Floresta Nacional de Tapajós – Plano de Manejo. IBAMA, Ministério do Meio Ambiente, Brasília, DF, Brasil.
																									GONÇALVES, F.G. & SANTOS, J.R. 2008. Composição florística e estrutura de uma unidade de manejo florestal sustentável na Floresta Nacional do Tapajós, Pará. Acta Amazonica 38 (2): 229-244.
	AmzPA053	Flona do Tapajós	Brasil	Pará	-54.9519	-3.0475	140	Amazonia	Rain	Evergreen	Broadleaved Forest	172	307	-0.926611	-0.505831	-0.412436	protected	379.747	1968	-322.542	67	45	25.5	19.7	CORDEIRO, A. (Coord.) 2004. Floresta Nacional de Tapajós – Plano de Manejo. IBAMA, Ministério do Meio Ambiente, Brasília, DF, Brasil.
	AmzPA054	Santarém	Brasil	Pará	-55.2906	-3.1219	65	Amazonia	Rain	Evergreen	Broadleaved Forest	192	379	-0.763145	-0.297704	-0.625625	protected	878.458	1911	-319	64	40	26.2	20.5	COLARES, A.C.B.; MELO, L.O. & RIBEIRO, R.B.S. 2010. Inventário florestal diagnóstico do conjunto de glebas estaduais Mamuru-Arapiuns – Pará, Relatório Final. Manejo Florestal e Prestação de Serviços Ltda., Santarém, PA, Brasil.
	AmzPA055	Flona do Tapajós	Brasil	Pará	-54.9294	-3.4242	109	Amazonia	Rain	Evergreen	Broadleaved Forest	182	338	0.113226	0.529785	0.258708	protected	379.747	1840	-315.833	64	45	25.7	19.9	CARVALHO, J.O.P. 1992. Structure and dynamics of a logged over Brazilian Amazonian rain forest. Thesis (Doctorate in Forestry Science) University of Oxford, Oxford, 215 p.
																									ESPÍRITO-SANTO, F.D.B.; SHIMABUKURO, Y.E.; ARAGÃO, L.E.O.C. & MACHADO, E.L.M. 2005. Análise da composição florística e fitossociológica da floresta nacional do Tapajós com o apoio geográfico de imagens de satélites. Acta Amazonica 32 (2): 155-173.
																									PARROTTA, J.A., FRANCIS, J.K. & ALMEIDA, R.R. 1995. Trees of the Tapajos: A photographic field guide. USDA Forest Service, Rio Piedras, Puerto Rico.
	AmzPA056	Aveiro	Brasil	Pará	-55.4711	-3.5861	136	Amazonia	Rain	Evergreen	Broadleaved Forest	156	261	-0.614885	-0.196312	0.12305	unprotected	435.427	1859	-293.042	62	0	26.3	20.6	OLIVEIRA-FILHO, A.T. 2006-2015. Checklists compiled from herbarium specimens. Royal Botanic Gardens, Kew, U.K.; Jardim Botânico do Rio de Janeiro, Rio de Janeiro, Brazil; Universidade Federal de Minas Gerais, Belo Horizonte, Brazil; New York Botanical Garden, New York, USA; http://www.splink.org.br/ (plus several non-vinculated herbaria).
	AmzPA098	Soure	Brasil	Pará	-48.5031	-0.6753	25	Amazonia	Seasonally dry	Evergreen	Broadleaved Forest	110	104	-1.43684	-1.0801	0.243525	protected	-1.50915	2852	-433.667	85	85	27.5	23.2	OLIVEIRA-FILHO, A.T. 2006-2015. Checklists compiled from herbarium specimens. Royal Botanic Gardens, Kew, U.K.; Jardim Botânico do Rio de Janeiro, Rio de Janeiro, Brazil; Universidade Federal de Minas Gerais, Belo Horizonte, Brazil; New York Botanical Garden, New York, USA; http://www.splink.org.br/ (plus several non-vinculated herbaria).
	AmzPA099	Monte Alegre do Maú	Brasil	Pará	-47.8181	-0.8933	25	Amazonia	Seasonally dry	Evergreen	Broadleaved Forest	152	99	-1.83594	-1.43164	-1.38298	unprotected	33.5188	2775	-377.333	85	85	26.7	22.1	OLIVEIRA-FILHO, A.T. 2006-2015. Checklists compiled from herbarium specimens. Royal Botanic Gardens, Kew, U.K.; Jardim Botânico do Rio de Janeiro, Rio de Janeiro, Brazil; Universidade Federal de Minas Gerais, Belo Horizonte, Brazil; New York Botanical Garden, New York, USA; http://www.splink.org.br/ (plus several non-vinculated herbaria).
	AmzPA100	Bragança	Brasil	Pará	-46.7256	-0.9564	18	Amazonia	Seasonally dry	Evergreen	Broadleaved Forest	137	146	0.565835	0.93124	0.00378542	protected	586.6	2395	-521.458	87	105	26.3	21.1	ABREU, M.M.O.A; MEHLIG, U.; NASCIMENTO, R.E.S.A & MENEZES, M.P.M.A 2006. Análise de composição florística e estrutura de um fragmento de bosque de terra terra firme e de um manguezal vizinhos na península de Ajuruteua, Bragança, Pará. Boletim do Museu Paraense Emílio Goeldi, Série Ciências Naturais 1 (3): 27-34.
	AmzPA101	Viseu	Brasil	Pará	-46.4475	-1.3944	21	Amazonia	Seasonally dry	Evergreen	Broadleaved Forest	158	251	-0.496013	-0.224842	-0.174994	unprotected	1396.53	2187	-453.458	75	95	26.4	21.5	OLIVEIRA-FILHO, A.T. 2006-2015. Checklists compiled from herbarium specimens. Royal Botanic Gardens, Kew, U.K.; Jardim Botânico do Rio de Janeiro, Rio de Janeiro, Brazil; Universidade Federal de Minas Gerais, Belo Horizonte, Brazil; New York Botanical Garden, New York, USA; http://www.splink.org.br/ (plus several non-vinculated herbaria).
	AmzPA102	Santarém	Brasil	Pará	-54.7678	-2.4728	164	Amazonia	Seasonally dry	Evergreen	Broadleaved Forest	209	231	-0.340533	0.0770008	0.587028	unprotected	878.458	2080	-345.667	75	95	25.7	20.3	OLIVEIRA-FILHO, A.T. 2006-2015. Checklists compiled from herbarium specimens. Royal Botanic Gardens, Kew, U.K.; Jardim Botânico do Rio de Janeiro, Rio de Janeiro, Brazil; Universidade Federal de Minas Gerais, Belo Horizonte, Brazil; New York Botanical Garden, New York, USA; http://www.splink.org.br/ (plus several non-vinculated herbaria).
	AmzPA103	Santarém	Brasil	Pará	-54.6933	-2.6686	142	Amazonia	Seasonally dry	Evergreen	Broadleaved Forest	177	273	0.552284	0.964202	0.994045	unprotected	905	2200	-342.125	74	95	25.4	19.8	OLIVEIRA-FILHO, A.T. 2006-2015. Checklists compiled from herbarium specimens. Royal Botanic Gardens, Kew, U.K.; Jardim Botânico do Rio de Janeiro, Rio de Janeiro, Brazil; Universidade Federal de Minas Gerais, Belo Horizonte, Brazil; New York Botanical Garden, New York, USA; http://www.splink.org.br/ (plus several non-vinculated herbaria).
	AmzPA104	Belterra	Brasil	Pará	-54.9822	-2.6956	148	Amazonia	Seasonally dry	Evergreen	Broadleaved Forest	184	380	-0.988736	-0.514079	-0.500335	unprotected	379.747	1966	-333.583	68	90	25.5	19.7	CARVALHO, J.O.P.; ARAÚJO, S.M. & CARVALHO, M.S.P. 1986a. Estrutura horizontal de uma mata secundária no planalto do Tapajós em Belterra, Pará. Pp. 197-205 In: Anais do Simpósio do Trópico Úmido.
																									CARVALHO, J.O.P.; SILVA, J.N.C.; LOPES, J.C.A.; MONTAGNER, L.H. & CARVALHO, M.S.P. 1986b. Composição florística de uma mata secundária no planalto de Belterra no Pará. Pp. 207-215 In: Anais do Simpósio do Trópico Úmido. Belém, PA, Brasil.
	AmzPA105	Paragominas	Brasil	Pará	-47.2081	-2.9614	158	Amazonia	Seasonally dry	Evergreen	Broadleaved Forest	188	307	-0.350151	-0.0251536	-0.372668	unprotected	4091.03	1811	-470.167	83	100	26.5	20.8	GLERUM, B.B. & SMIT, G. 1965. Inventários florestais na Amazônia VII: Inventário florestal na região de Curuá-Una. SPEVEA, Rio de Janeiro, RJ, Brasil.
																									SILVA, E.J.V. 1998. Impactos da exploração madeireira predatória e planejada sobre o crescimento e diversidade de espécies arbóreas na Amazônia Oriental. Dissertação de Mestrado, Universidade de São Paulo, Escola Superior de Agricultura “Luiz de Queiroz”, Piracicaba, SP, Brasil.
	AmzPA106	Tailândia	Brasil	Pará	-48.7047	-2.9717	77	Amazonia	Seasonally dry	Evergreen	Broadleaved Forest	170	324	0.397084	0.958444	1.16688	unprotected	1019.79	2363	-340.042	83	85	26.9	21.2	OLIVEIRA-FILHO, A.T. 2006-2015. Checklists compiled from herbarium specimens. Royal Botanic Gardens, Kew, U.K.; Jardim Botânico do Rio de Janeiro, Rio de Janeiro, Brazil; Universidade Federal de Minas Gerais, Belo Horizonte, Brazil; New York Botanical Garden, New York, USA; http://www.splink.org.br/ (plus several non-vinculated herbaria).
	AmzPA107	Breu Branco	Brasil	Pará	-49.3225	-3.6797	118	Amazonia	Seasonally dry	Evergreen	Broadleaved Forest	185	354	-1.11178	-0.544059	-2.29127	unprotected	1753.89	2377	-356.875	83	90	27	21.2	OLIVEIRA-FILHO, A.T. 2006-2015. Checklists compiled from herbarium specimens. Royal Botanic Gardens, Kew, U.K.; Jardim Botânico do Rio de Janeiro, Rio de Janeiro, Brazil; Universidade Federal de Minas Gerais, Belo Horizonte, Brazil; New York Botanical Garden, New York, USA; http://www.splink.org.br/ (plus several non-vinculated herbaria).
	AmzPA108	Dom Eliseu e Itinga	Brasil	Pará/Maranhão	-47.4522	-4.2697	180	Amazonia	Seasonally dry	Evergreen	Broadleaved Forest	161	284	-1.52467	-1.30866	-0.873131	unprotected	1155.32	1457	-609.667	94	145	26.5	19.8	ECOLOGY DO BRASIL 2010. Gasoduto do Pará, Estudo de Impacto Ambiental. EIA-RL-0001-00. TGP, Transportadora de Gás do Pará, Belém, PA, Brasil.
																									OLIVEIRA-FILHO, A.T. 2006-2015. Checklists compiled from herbarium specimens. Royal Botanic Gardens, Kew, U.K.; Jardim Botânico do Rio de Janeiro, Rio de Janeiro, Brazil; Universidade Federal de Minas Gerais, Belo Horizonte, Brazil; New York Botanical Garden, New York, USA; http://www.splink.org.br/ (plus several non-vinculated herbaria).
	AmzPA109	Jacundá e Goianésia	Brasil	Pará	-49.1375	-4.3372	108	Amazonia	Seasonally dry	Evergreen	Broadleaved Forest	179	386	-1.17425	-0.921255	-0.900768	unprotected	2059.86	2238	-385.292	85	95	27.1	21.2	OLIVEIRA-FILHO, A.T. 2006-2015. Checklists compiled from herbarium specimens. Royal Botanic Gardens, Kew, U.K.; Jardim Botânico do Rio de Janeiro, Rio de Janeiro, Brazil; Universidade Federal de Minas Gerais, Belo Horizonte, Brazil; New York Botanical Garden, New York, USA; http://www.splink.org.br/ (plus several non-vinculated herbaria).
	AmzPA110	Tucuruí	Brasil	Pará	-49.8853	-4.5128	151	Amazonia	Seasonally dry	Evergreen	Broadleaved Forest	213	289	-0.271857	0.0359955	-0.16798	protected	6120.63	2232	-327.875	80	90	26.8	21	OLIVEIRA-FILHO, A.T. 2006-2015. Checklists compiled from herbarium specimens. Royal Botanic Gardens, Kew, U.K.; Jardim Botânico do Rio de Janeiro, Rio de Janeiro, Brazil; Universidade Federal de Minas Gerais, Belo Horizonte, Brazil; New York Botanical Garden, New York, USA; http://www.splink.org.br/ (plus several non-vinculated herbaria).
	AmzPA111	Itupiranga	Brasil	Pará	-49.7728	-5.2514	170	Amazonia	Seasonally dry	Evergreen	Broadleaved Forest	177	341	-0.308005	0.171017	-0.0289626	unprotected	3346.61	2095	-330.792	79	98	26.7	20.9	COELHO, R.F.R.; MIRANDA, I.S. & MITJA, D. 2012. Caracterização do processo sucessional no Projeto de Assentamento Benfica, sudeste do estado do Pará, Amazônia oriental. Boletim do Museu Paraense Emílio Goeldi 7 (3): 251-282.
	AmzPA112	Marabá	Brasil	Pará	-49.4219	-5.5372	170	Amazonia	Seasonally dry	Evergreen	Broadleaved Forest	224	422	-1.78734	-1.27534	0.421661	unprotected	6212.57	1957	-358.917	78	105	26.6	20.8	RIBEIRO, R.J.; HIGUCHI, N.; SANTOS, J. & AZEVEDO, C.P. 1999. Estudo fitossociológico nas regiões de Carajás e Marabá – Pará, Brasil. Acta Amazonica 29 (2): 207-222.
	AmzPA113	Reserva Indigena Suruí-Sororó	Brasil	Pará	-48.6511	-5.9206	168	Amazonia	Seasonally dry	Evergreen	Broadleaved Forest	192	320	-2.92043	-2.4298	-1.08666	protected	1698.87	1703	-407	73	105	26	19.3	SALOMÃO, R.P. 1991. Uso de parcelas permanentes para estudos da vegetação da floresta tropical úmida. I. Município de Marabá, Pará. Boletim do Museu Paraense Emílio Goeldi, série Botânica 7 (2): 543-604.
	AmzPA114	Redenção	Brasil	Pará	-50.2497	-8.0131	240	Amazonia	Seasonally dry	Evergreen	Broadleaved Forest	184	413	0.359147	0.71936	1.5872	unprotected	1252.86	1912	-357.708	71	95	25.8	17.5	OLIVEIRA-FILHO, A.T. 2006-2015. Checklists compiled from herbarium specimens. Royal Botanic Gardens, Kew, U.K.; Jardim Botânico do Rio de Janeiro, Rio de Janeiro, Brazil; Universidade Federal de Minas Gerais, Belo Horizonte, Brazil; New York Botanical Garden, New York, USA; http://www.splink.org.br/ (plus several non-vinculated herbaria).
	AmzPA123	Alto Trombetas	Brasil	Pará	-56.8061	0.3253	213	Amazonia	Rain	Evergreen	Broadleaved Forest	162	356	-1.33037	-0.835457	-1.74998	protected	492.316	2303	-190	53	0	26.7	21.5	OLIVEIRA-FILHO, A.T. 2006-2015. Checklists compiled from herbarium specimens. Royal Botanic Gardens, Kew, U.K.; Jardim Botânico do Rio de Janeiro, Rio de Janeiro, Brazil; Universidade Federal de Minas Gerais, Belo Horizonte, Brazil; New York Botanical Garden, New York, USA; http://www.splink.org.br/ (plus several non-vinculated herbaria).
	AmzPA124	Três Ilhas	Brasil	Pará	-58.0911	-0.3786	124	Amazonia	Rain	Evergreen	Broadleaved Forest	172	315	-0.221142	0.181667	-2.07771	protected	492.316	2321	-179.792	52	0	27.1	22.1	OLIVEIRA-FILHO, A.T. 2006-2015. Checklists compiled from herbarium specimens. Royal Botanic Gardens, Kew, U.K.; Jardim Botânico do Rio de Janeiro, Rio de Janeiro, Brazil; Universidade Federal de Minas Gerais, Belo Horizonte, Brazil; New York Botanical Garden, New York, USA; http://www.splink.org.br/ (plus several non-vinculated herbaria).
	AmzPA125	Almeirim	Brasil	Pará	-54.4942	-0.8633	272	Amazonia	Rain	Evergreen	Broadleaved Forest	174	392	-1.94524	-1.61612	-1.38775	protected	882.808	1666	-400.375	58	70	26.1	21.3	OLIVEIRA-FILHO, A.T. 2006-2015. Checklists compiled from herbarium specimens. Royal Botanic Gardens, Kew, U.K.; Jardim Botânico do Rio de Janeiro, Rio de Janeiro, Brazil; Universidade Federal de Minas Gerais, Belo Horizonte, Brazil; New York Botanical Garden, New York, USA; http://www.splink.org.br/ (plus several non-vinculated herbaria).
	AmzPA126	Monte Dourado	Brasil	Pará	-52.9422	-0.8744	95	Amazonia	Rain	Evergreen	Broadleaved Forest	186	427	-0.204207	0.223545	-1.76302	unprotected	596.273	2060	-271	53	35	26.7	21.9	OLIVEIRA-FILHO, A.T. 2006-2015. Checklists compiled from herbarium specimens. Royal Botanic Gardens, Kew, U.K.; Jardim Botânico do Rio de Janeiro, Rio de Janeiro, Brazil; Universidade Federal de Minas Gerais, Belo Horizonte, Brazil; New York Botanical Garden, New York, USA; http://www.splink.org.br/ (plus several non-vinculated herbaria).
	AmzPA127	Cachoeira Porteira	Brasil	Pará	-57.0547	-1.0494	97	Amazonia	Rain	Evergreen	Broadleaved Forest	198	389	-0.755603	-0.241073	-1.70423	protected	492.316	2585	-105.833	50	0	27.5	22.7	LIMA-FILHO, D.A.; REVILLA , J.; AMARAL, I.L.; MATOS, F.D.A.; COÊLHO, L.S.; RAMOS, J.F., SILVA, G.B. & GUEDES, J.O. 2004. Aspectos florísticos de 13 hectares da área de Cachoeira Porteira-PA. Acta Amazonica 34 (13): 415-423.
	AmzPA128	Monte Dourado	Brasil	Pará	-52.5797	-1.1867	222	Amazonia	Rain	Evergreen	Broadleaved Forest	191	319	-1.71285	-1.20527	-2.65242	unprotected	596.273	2318	-264.875	55	5	26.1	21.3	PIRES-O'BRIEN, M.J. 1993. Phenology of tropical trees from Jari, Lower Amazon, I. Phenology of eight forest communities. Boletim do Museu Paraense Emílio Goeldi 9 (1): 67-92.
	AmzPA129	Almeirim	Brasil	Pará	-52.5033	-1.4419	184	Amazonia	Rain	Evergreen	Broadleaved Forest	167	350	-0.79448	-0.252209	-1.48827	unprotected	596.273	2351	-285.833	58	20	26.3	21.4	ALVES, J.C.Z.O. & MIRANDA, I.S. 2008. Análise da estrutura de comunidades arbóreas de uma floresta amazônica de Terra Firme aplicada ao manejo florestal. Acta Amazonica 38 (4): 657-666.
	AmzPA130	Alenquer	Brasil	Pará	-54.8308	-1.4442	94	Amazonia	Rain	Evergreen	Broadleaved Forest	190	427	-0.949571	-0.450236	-0.419212	unprotected	759.661	2311	-257.708	59	10	26.6	21.7	OLIVEIRA-FILHO, A.T. 2006-2015. Checklists compiled from herbarium specimens. Royal Botanic Gardens, Kew, U.K.; Jardim Botânico do Rio de Janeiro, Rio de Janeiro, Brazil; Universidade Federal de Minas Gerais, Belo Horizonte, Brazil; New York Botanical Garden, New York, USA; http://www.splink.org.br/ (plus several non-vinculated herbaria).
	AmzPA131	Oriximiná	Brasil	Pará	-55.7528	-1.7103	91	Amazonia	Rain	Evergreen	Broadleaved Forest	201	394	-1.0857	-0.72834	-1.87492	unprotected	492.316	2271	-250.167	60	0	26.9	21.9	OLIVEIRA-FILHO, A.T. 2006-2015. Checklists compiled from herbarium specimens. Royal Botanic Gardens, Kew, U.K.; Jardim Botânico do Rio de Janeiro, Rio de Janeiro, Brazil; Universidade Federal de Minas Gerais, Belo Horizonte, Brazil; New York Botanical Garden, New York, USA; http://www.splink.org.br/ (plus several non-vinculated herbaria).
	AmzPA132	Óbidos	Brasil	Pará	-55.4931	-1.8561	101	Amazonia	Rain	Evergreen	Broadleaved Forest	206	266	-1.07072	-0.703518	-0.505253	unprotected	913.222	1930	-334.042	63	60	26.8	21.6	OLIVEIRA-FILHO, A.T. 2006-2015. Checklists compiled from herbarium specimens. Royal Botanic Gardens, Kew, U.K.; Jardim Botânico do Rio de Janeiro, Rio de Janeiro, Brazil; Universidade Federal de Minas Gerais, Belo Horizonte, Brazil; New York Botanical Garden, New York, USA; http://www.splink.org.br/ (plus several non-vinculated herbaria).
	AmzPA152	Porto Trombetas	Brasil	Pará	-56.3386	-1.5864	93	Amazonia	Rain	Evergreen	Broadleaved Forest	203	472	-1.59016	-1.11402	-2.13478	protected	492.316	2459	-206.417	57	0	27	22.2	PARROTTA, J.A.; FRANCIS, J.K. & KNOWLES, O.H. 2002. Harvesting intensity affects forest structure and composition in an upland Amazonian forest. Forest Ecology and Management 169: 243-255.
																									SALOMÃO, R.P.; SANTANA, A.C.; BRIENZA JÚNIOR, S. & GOMES, V.H.F. 2012. Análise fitossociológica de floresta ombrófila densa e determinação de espécies-chave para recuperação de área degradada através da adequação do índice de valor de importância. Boletim do Museu Paraense Emílio Goeldi, Ciências Naturais 7 (1): 57-102.
	AmzPA153	Flona Saracá-Taquera	Brasil	Pará	-56.7586	-1.5897	203	Amazonia	Rain	Evergreen	Broadleaved Forest	200	338	-1.03949	-0.513794	-3.34207	protected	492.316	2362	-231.417	58	0	26.7	22	OLIVEIRA-FILHO, A.T. 2006-2015. Checklists compiled from herbarium specimens. Royal Botanic Gardens, Kew, U.K.; Jardim Botânico do Rio de Janeiro, Rio de Janeiro, Brazil; Universidade Federal de Minas Gerais, Belo Horizonte, Brazil; New York Botanical Garden, New York, USA; http://www.splink.org.br/ (plus several non-vinculated herbaria).
	AmzPA154	Terra Santa	Brasil	Pará	-56.5011	-1.9553	45	Amazonia	Rain	Evergreen	Broadleaved Forest	185	352	-1.68902	-1.37981	-1.09769	unprotected	255.418	2362	-285.375	62	40	27.4	22.7	OLIVEIRA-FILHO, A.T. 2006-2015. Checklists compiled from herbarium specimens. Royal Botanic Gardens, Kew, U.K.; Jardim Botânico do Rio de Janeiro, Rio de Janeiro, Brazil; Universidade Federal de Minas Gerais, Belo Horizonte, Brazil; New York Botanical Garden, New York, USA; http://www.splink.org.br/ (plus several non-vinculated herbaria).
	AmzPA155	Juruti Novo	Brasil	Pará	-56.0561	-2.2042	81	Amazonia	Rain	Evergreen	Broadleaved Forest	180	334	-2.02797	-1.56588	-2.2498	unprotected	652.561	2241	-304.125	63	55	27.1	22.2	OLIVEIRA-FILHO, A.T. 2006-2015. Checklists compiled from herbarium specimens. Royal Botanic Gardens, Kew, U.K.; Jardim Botânico do Rio de Janeiro, Rio de Janeiro, Brazil; Universidade Federal de Minas Gerais, Belo Horizonte, Brazil; New York Botanical Garden, New York, USA; http://www.splink.org.br/ (plus several non-vinculated herbaria).
	AmzPA156	Juruti	Brasil	Pará	-56.5561	-3.1906	73	Amazonia	Rain	Evergreen	Broadleaved Forest	185	144	-0.774954	-0.313716	-0.367809	unprotected	652.561	2155	-214.458	54	0	27.1	22.3	COLARES, A.C.B.; MELO, L.O. & RIBEIRO, R.B.S. 2010. Inventário florestal diagnóstico do conjunto de glebas estaduais Mamuru-Arapiuns – Pará, Relatório Final. Manejo Florestal e Prestação de Serviços Ltda., Santarém, PA, Brasil.
	AmzPA166	Uruará	Brasil	Pará	-53.7989	-3.4425	225	Amazonia	Rain	Evergreen	Broadleaved Forest	180	345	-0.244671	0.166544	-0.0373739	unprotected	2022.07	1758	-323.625	67	40	25.2	19.5	OLIVEIRA-FILHO, A.T. 2006-2015. Checklists compiled from herbarium specimens. Royal Botanic Gardens, Kew, U.K.; Jardim Botânico do Rio de Janeiro, Rio de Janeiro, Brazil; Universidade Federal de Minas Gerais, Belo Horizonte, Brazil; New York Botanical Garden, New York, USA; http://www.splink.org.br/ (plus several non-vinculated herbaria).
	AmzPA167	Flona do Tapajós	Brasil	Pará	-54.8703	-3.9053	122	Amazonia	Rain	Evergreen	Broadleaved Forest	192	299	-0.5426	-0.0309493	0.0107603	protected	723.002	1811	-306.792	62	55	26	20	ALMEIDA, L.S.; GAMA, J.R.V.; OLIVEIRA, F.A.; CARVALHO, J.O.P.; GONÇALVES, D.C.M. & ARAÚJO, G.C. 2012. Fitossociologia e uso múltiplo de espécies arbóreas em floresta manejada, Comunidade Santo Antônio, município de Santarém, Estado do Pará. Acta Amazonica 42 (2): 185-194.
	AmzPA168	Itaituba	Brasil	Pará	-55.9533	-3.9878	155	Amazonia	Rain	Evergreen	Broadleaved Forest	203	376	0.67339	1.02392	2.56533	unprotected	2525.55	2113	-193.042	56	0	26.6	21.1	OLIVEIRA-FILHO, A.T. 2006-2015. Checklists compiled from herbarium specimens. Royal Botanic Gardens, Kew, U.K.; Jardim Botânico do Rio de Janeiro, Rio de Janeiro, Brazil; Universidade Federal de Minas Gerais, Belo Horizonte, Brazil; New York Botanical Garden, New York, USA; http://www.splink.org.br/ (plus several non-vinculated herbaria).
	AmzPA169	Itaituba	Brasil	Pará	-56.2719	-4.4825	37	Amazonia	Rain	Evergreen	Broadleaved Forest	181	298	0.120083	0.544027	1.73218	protected	2525.55	2113	-159.25	50	0	27.3	21.4	OLIVEIRA-FILHO, A.T. 2006-2015. Checklists compiled from herbarium specimens. Royal Botanic Gardens, Kew, U.K.; Jardim Botânico do Rio de Janeiro, Rio de Janeiro, Brazil; Universidade Federal de Minas Gerais, Belo Horizonte, Brazil; New York Botanical Garden, New York, USA; http://www.splink.org.br/ (plus several non-vinculated herbaria).
	AmzPA170	Parque Nacional do Tapajós	Brasil	Pará	-56.4256	-4.6339	71	Amazonia	Rain	Evergreen	Broadleaved Forest	199	354	0.540007	0.979619	0.864834	protected	2525.55	2132	-147.5	48	0	27	21	OLIVEIRA-FILHO, A.T. 2006-2015. Checklists compiled from herbarium specimens. Royal Botanic Gardens, Kew, U.K.; Jardim Botânico do Rio de Janeiro, Rio de Janeiro, Brazil; Universidade Federal de Minas Gerais, Belo Horizonte, Brazil; New York Botanical Garden, New York, USA; http://www.splink.org.br/ (plus several non-vinculated herbaria).
	AmzPA171	Itaituba	Brasil	Pará	-56.7694	-4.9347	213	Amazonia	Rain	Evergreen	Broadleaved Forest	185	289	-0.661468	-0.181973	1.50136	protected	2525.55	2438	-148.5	50	0	26.3	20	OLIVEIRA-FILHO, A.T. 2006-2015. Checklists compiled from herbarium specimens. Royal Botanic Gardens, Kew, U.K.; Jardim Botânico do Rio de Janeiro, Rio de Janeiro, Brazil; Universidade Federal de Minas Gerais, Belo Horizonte, Brazil; New York Botanical Garden, New York, USA; http://www.splink.org.br/ (plus several non-vinculated herbaria).
	AmzPA172	Trairão	Brasil	Pará	-56.2028	-5.0603	82	Amazonia	Rain	Evergreen	Broadleaved Forest	179	463	-0.687043	-0.291458	-1.13334	unprotected	589.934	2296	-153.458	51	0	26.9	20.4	OLIVEIRA-FILHO, A.T. 2006-2015. Checklists compiled from herbarium specimens. Royal Botanic Gardens, Kew, U.K.; Jardim Botânico do Rio de Janeiro, Rio de Janeiro, Brazil; Universidade Federal de Minas Gerais, Belo Horizonte, Brazil; New York Botanical Garden, New York, USA; http://www.splink.org.br/ (plus several non-vinculated herbaria).
	AmzPA173	Itaituba	Brasil	Pará	-57.1281	-5.5078	129	Amazonia	Rain	Evergreen	Broadleaved Forest	166	315	0.736923	1.1338	1.07476	unprotected	2525.55	2199	-178.458	53	30	26.8	19.8	OLIVEIRA-FILHO, A.T. 2006-2015. Checklists compiled from herbarium specimens. Royal Botanic Gardens, Kew, U.K.; Jardim Botânico do Rio de Janeiro, Rio de Janeiro, Brazil; Universidade Federal de Minas Gerais, Belo Horizonte, Brazil; New York Botanical Garden, New York, USA; http://www.splink.org.br/ (plus several non-vinculated herbaria).
	AmzPA174	Itacaiúnas	Brasil	Pará	-50.2542	-5.705	205	Amazonia	Rain	Evergreen	Broadleaved Forest	220	340	-1.14224	-0.69009	-0.932832	unprotected	6212.57	1908	-300.167	68	75	26.1	19.8	RIBEIRO, R.J.; HIGUCHI, N.; SANTOS, J. & AZEVEDO, C.P. 1999. Estudo fitossociológico nas regiões de Carajás e Marabá – Pará, Brasil. Acta Amazonica 29 (2): 207-222.
	AmzPA175	Jacaraeacanga	Brasil	Pará	-57.4094	-5.7556	176	Amazonia	Rain	Evergreen	Broadleaved Forest	168	340	-0.724562	-0.439687	-0.996031	unprotected	756.496	2139	-208.5	56	45	26.9	19.6	OLIVEIRA-FILHO, A.T. 2006-2015. Checklists compiled from herbarium specimens. Royal Botanic Gardens, Kew, U.K.; Jardim Botânico do Rio de Janeiro, Rio de Janeiro, Brazil; Universidade Federal de Minas Gerais, Belo Horizonte, Brazil; New York Botanical Garden, New York, USA; http://www.splink.org.br/ (plus several non-vinculated herbaria).
	AmzPA176	Parque do Jamanxim	Brasil	Pará	-55.7072	-5.9347	179	Amazonia	Rain	Evergreen	Broadleaved Forest	181	404	-1.28121	-0.806612	-1.19094	protected	2525.55	2431	-251.333	64	65	26.1	18.7	OLIVEIRA-FILHO, A.T. 2006-2015. Checklists compiled from herbarium specimens. Royal Botanic Gardens, Kew, U.K.; Jardim Botânico do Rio de Janeiro, Rio de Janeiro, Brazil; Universidade Federal de Minas Gerais, Belo Horizonte, Brazil; New York Botanical Garden, New York, USA; http://www.splink.org.br/ (plus several non-vinculated herbaria).
	AmzPA177	Jacareacanga	Brasil	Pará	-57.8303	-6.2317	125	Amazonia	Rain	Evergreen	Broadleaved Forest	187	292	0.331397	0.72677	0.700938	protected	756.496	2082	-244.458	61	60	26.7	19	OLIVEIRA-FILHO, A.T. 2006-2015. Checklists compiled from herbarium specimens. Royal Botanic Gardens, Kew, U.K.; Jardim Botânico do Rio de Janeiro, Rio de Janeiro, Brazil; Universidade Federal de Minas Gerais, Belo Horizonte, Brazil; New York Botanical Garden, New York, USA; http://www.splink.org.br/ (plus several non-vinculated herbaria).
	AmzPA178	Canaã dos Carajás	Brasil	Pará	-50.3731	-6.4306	287	Amazonia	Rain	Evergreen	Broadleaved Forest	197	278	-0.886651	-0.524211	-1.13398	protected	988.653	1888	-262.417	64	75	25.2	18.3	CAVALCANTE, A.; MENDONÇA, H.E.; SAMIR, G.R. & RIBEIRO, A.A. 2008. Inventário florestal em 8.868 hectares da floresta ombrófila no entorno de Serra Sul da Floresta Nacional de Carajás. Instituto Ambiental Vale Do Rio Doce, Marabé, PA, Brasil.
	AmzPA179	Novo Progresso	Brasil	Pará	-55.4428	-6.6133	253	Amazonia	Rain	Evergreen	Broadleaved Forest	164	338	-0.0449744	0.354163	0.181598	unprotected	4247.98	2145	-278.083	67	75	25.8	17.7	OLIVEIRA-FILHO, A.T. 2006-2015. Checklists compiled from herbarium specimens. Royal Botanic Gardens, Kew, U.K.; Jardim Botânico do Rio de Janeiro, Rio de Janeiro, Brazil; Universidade Federal de Minas Gerais, Belo Horizonte, Brazil; New York Botanical Garden, New York, USA; http://www.splink.org.br/ (plus several non-vinculated herbaria).
	AmzPA180	Território Munduruku	Brasil	Pará	-57.775	-7.5703	146	Amazonia	Rain	Evergreen	Broadleaved Forest	156	341	-0.229713	0.204568	-0.138564	protected	756.496	2497	-253.875	64	65	26.6	17.4	OLIVEIRA-FILHO, A.T. 2006-2015. Checklists compiled from herbarium specimens. Royal Botanic Gardens, Kew, U.K.; Jardim Botânico do Rio de Janeiro, Rio de Janeiro, Brazil; Universidade Federal de Minas Gerais, Belo Horizonte, Brazil; New York Botanical Garden, New York, USA; http://www.splink.org.br/ (plus several non-vinculated herbaria).
	AmzPA181	Altamira	Brasil	Pará	-54.8675	-8.2381	293	Amazonia	Rain	Evergreen	Broadleaved Forest	183	322	-0.152963	0.251938	0.112801	unprotected	5538.98	2459	-294.917	68	70	25	15.9	OLIVEIRA-FILHO, A.T. 2006-2015. Checklists compiled from herbarium specimens. Royal Botanic Gardens, Kew, U.K.; Jardim Botânico do Rio de Janeiro, Rio de Janeiro, Brazil; Universidade Federal de Minas Gerais, Belo Horizonte, Brazil; New York Botanical Garden, New York, USA; http://www.splink.org.br/ (plus several non-vinculated herbaria).
	AmzPA207	Senador José Porfírio	Brasil	Pará	-51.7283	-2.9406	79	Amazonia	Seasonally dry	Evergreen	Broadleaved Forest	182	302	-1.12969	-0.72303	-1.58509	unprotected	733.608	2079	-302.125	72	90	26.4	20.9	OLIVEIRA, L.C. 1995. Dinâmica de crescimento e regeneração natural de uma floresta secundária no Estado do Pará. Dissertação de Mestrado, Universidade Federal do Pará, Belém, PA, Brasil.
	AmzPA208	Altamira	Brasil	Pará	-52.3708	-3.1564	177	Amazonia	Seasonally dry	Evergreen	Broadleaved Forest	198	412	-1.10124	-0.714729	-0.812425	unprotected	5538.98	1789	-350.458	74	105	25.8	20.3	SALOMÃO, R.P.; VIEIRA, I.C.G.; SUEMITSU, C.; ROSA, N.A.; ALMEIDA, S.S.; AMARAL, D.D.M. & MENEZES, M.P.M. 2007. As florestas de Belo Monte na grande curva do rio Xingu, Amazônia Oriental. Boletim do Museu Paraense Emílio Goeldi, Ciências Naturais, 2 (3): 57-153.
	AmzPA209	Anapu	Brasil	Pará	-51.1217	-3.3558	119	Amazonia	Seasonally dry	Evergreen	Broadleaved Forest	165	302	-1.42625	-1.04034	-1.27908	unprotected	3513.47	2209	-324.875	74	85	26.4	20.7	CAMPBELL, D. G.; DALY, D. C.; PRANCE, G. T. & MACIEL, U. N. 1986. Quantitative ecological inventory of terra firme and várzea forest on the Rio Xingu, Brazilian Amazon. Brittonia 38: 369-393.
																									SALOMÃO, R.P.; VIEIRA, I.C.G.; SUEMITSU, C.; ROSA, N.A.; ALMEIDA, S.S.; AMARAL, D.D.M. & MENEZES, M.P.M. 2007. As florestas de Belo Monte na grande curva do rio Xingu, Amazônia Oriental. Boletim do Museu Paraense Emílio Goeldi, Ciências Naturais, 2 (3): 57-153.
	AmzPA210	Vitória do Xingu	Brasil	Pará	-51.7914	-3.4686	121	Amazonia	Seasonally dry	Evergreen	Broadleaved Forest	189	285	-0.690849	-0.277946	-2.05971	protected	1322.7	2212	-292	73	85	25.6	19.9	SALOMÃO, R.P.; VIEIRA, I.C.G.; SUEMITSU, C.; ROSA, N.A.; ALMEIDA, S.S.; AMARAL, D.D.M. & MENEZES, M.P.M. 2007. As florestas de Belo Monte na grande curva do rio Xingu, Amazônia Oriental. Boletim do Museu Paraense Emílio Goeldi, Ciências Naturais, 2 (3): 57-153.
	AmzPA211	Medicilândia	Brasil	Pará	-53.1917	-3.5769	296	Amazonia	Seasonally dry	Evergreen	Broadleaved Forest	166	362	-1.24671	-0.862059	-0.829277	protected	1185.82	1519	-423.5	77	120	24.9	19.2	DANTAS, M. & MULLER, N.R.M. 1979. Estudos fito-ecológicos do trópico úmido brasileiro I - Aspectos fitossociológicos de mata sobre terra roxa na região de Altamira. Pp. 205-208 In: Anais do 30° Congresso Nacional de Botânica, Campo Grande, MS, Brasil.
	AmzPA212	Pacajá	Brasil	Pará	-50.8489	-3.8636	142	Amazonia	Seasonally dry	Evergreen	Broadleaved Forest	164	280	-1.37575	-1.05597	-0.752232	unprotected	6120.63	2060	-356.25	80	95	26	20.2	OLIVEIRA-FILHO, A.T. 2006-2015. Checklists compiled from herbarium specimens. Royal Botanic Gardens, Kew, U.K.; Jardim Botânico do Rio de Janeiro, Rio de Janeiro, Brazil; Universidade Federal de Minas Gerais, Belo Horizonte, Brazil; New York Botanical Garden, New York, USA; http://www.splink.org.br/ (plus several non-vinculated herbaria).
	AmzPA213	São Félix do Xingu	Brasil	Pará	-52.5561	-7.2189	270	Amazonia	Seasonally dry	Evergreen	Broadleaved Forest	191	313	-0.261448	0.135694	-0.113969	protected	15312.1	1999	-308.25	70	90	25	16.6	BALÉE, W. & CAMPBELL, D.G. 1990. Evidence for the successional status of liana forest Xingu river basin, Amazonian Brazil. Biotropica 22 (1): 36-47.
	AmzPA214	Cumaru do Norte	Brasil	Pará	-51.0944	-7.7547	277	Amazonia	Seasonally dry	Evergreen	Broadleaved Forest	166	342	-0.153366	0.276192	0.88967	protected	5651.95	1820	-335.458	69	90	25.1	16.8	OLIVEIRA-FILHO, A.T. 2006-2015. Checklists compiled from herbarium specimens. Royal Botanic Gardens, Kew, U.K.; Jardim Botânico do Rio de Janeiro, Rio de Janeiro, Brazil; Universidade Federal de Minas Gerais, Belo Horizonte, Brazil; New York Botanical Garden, New York, USA; http://www.splink.org.br/ (plus several non-vinculated herbaria).
	AmzPA215	Ourilândia do Norte	Brasil	Pará	-51.9617	-7.7717	259	Amazonia	Seasonally dry	Evergreen	Broadleaved Forest	176	328	-0.969896	-0.561204	-0.273349	protected	1016.82	2064	-323.333	71	95	25	16.3	SALM, R. 2004. Tree species diversity in a seasonally-dry forest: the case of the Pinkaití site, in the Kayapó Indigenous Area, Southeastern limits of the Amazon. Acta Amazonica 34 (3): 435-443.
	AmzPA216	Sete Quedas do Teles Pires	Brasil	Pará/Mato Grosso	-56.7644	-9.3433	283	Amazonia	Seasonally dry	Evergreen	Broadleaved Forest	186	292	-0.616462	-0.159288	0.00743476	unprotected	756.496	2265	-308.708	73	85	25.5	15.7	OLIVEIRA-FILHO, A.T. 2006-2015. Checklists compiled from herbarium specimens. Royal Botanic Gardens, Kew, U.K.; Jardim Botânico do Rio de Janeiro, Rio de Janeiro, Brazil; Universidade Federal de Minas Gerais, Belo Horizonte, Brazil; New York Botanical Garden, New York, USA; http://www.splink.org.br/ (plus several non-vinculated herbaria).
	AmzPE001	Tres Bolas	Perú	Ucayalí	-70.645	-9.6869	228	Amazonia	Rain	Evergreen	Broadleaved Forest	232	426	0.109313	0.474728	2.32095	protected	NA	1887	-236.917	63	75	25.4	17.3	PITMAN, N.; TERBORGH, J. PERCY-NÚÑEZ, V. & VALENZUELA, M. 2003. Los árboles de la cuenca del río Alto Purús. Pp. 39-53. In: LEITE-PITMAN, R. PITMAN, N.C.A. & ALVAREZ P. (Eds.), Alto Purús: Biodiversidad, conservación y manejo. Impresso Gráfica S.A., Lima, Perú.
	AmzPE002	Puerto Esperanza	Perú	Ucayalí	-70.7083	-9.7861	260	Amazonia	Rain	Evergreen	Broadleaved Forest	241	484	-0.326306	0.0219966	1.45535	protected	NA	1870	-236.917	62	75	25.5	17.4	OLIVEIRA-FILHO, A.T. 2006-2015. Checklists compiled from herbarium specimens. Royal Botanic Gardens, Kew, U.K.; Jardim Botânico do Rio de Janeiro, Rio de Janeiro, Brazil; Universidade Federal de Minas Gerais, Belo Horizonte, Brazil; New York Botanical Garden, New York, USA; http://www.splink.org.br/ (plus several non-vinculated herbaria).
	AmzPE003	Caobal	Perú	Ucayalí	-71.1642	-10.3836	295	Amazonia	Rain	Evergreen	Broadleaved Forest	233	434	0.112648	0.481121	2.05311	protected	NA	1896	-212.167	57	55	25.3	17.2	PITMAN, N.; TERBORGH, J. PERCY-NÚÑEZ, V. & VALENZUELA, M. 2003. Los árboles de la cuenca del río Alto Purús. Pp. 39-53. In: LEITE-PITMAN, R. PITMAN, N.C.A. & ALVAREZ P. (Eds.), Alto Purús: Biodiversidad, conservación y manejo. Impresso Gráfica S.A., Lima, Perú.
	AmzPE031	Güeppí	Perú/Colombia	Loreto/Putumayo	-75.2189	-0.0994	217	Amazonia	Rain	Evergreen	Broadleaved Forest	188	361	0.836343	1.16271	0.706631	unprotected	NA	2633	0	31	0	25.9	20.4	ALVERSON, W.S.; VRIESENDORP, C.; DEL CAMPO, A.; MOSKOVITS, D.K.; STOTZ, D.F.; FOSTER, R.B. & RANDALL, B.A. (Eds.) 2008. Rapid Biological and Social Inventories, Report 20: Ecuador, Perú: Cuyabeno-Güeppi. The Field Museum of Natural History, Chicago, Illinois, U.S.A.
	AmzPE032	Polvorín	Perú/Ecuador	Loreto/Orellana	-75.2147	-0.8847	215	Amazonia	Rain	Evergreen	Broadleaved Forest	175	384	-0.593568	-0.389996	-2.48006	protected	NA	2731	0	26	0	25.7	20	PITMAN, N.C.A.; MOGOLLON, H.; DAVILA, N.; RÍOS, M.; GARCIA-VILLACORTA, R.; GUEVARA, J.; BAKER, T.R.; MONTEAGUDO, A.; PHILLIPS, O.L. & VASQUEZ-MARTINEZ, R. 2008. Tree community change across 700 km of lowland Amazonian forest from the Andean foothills to Brazil. Biotropica 40 (5): 525-535.
	AmzPE033	Vencedores	Perú	Loreto	-75.0183	-1.1372	196	Amazonia	Rain	Evergreen	Broadleaved Forest	179	362	-1.36133	-1.06591	-1.83708	unprotected	NA	2713	0	25	0	25.8	20.1	PITMAN, N.C.A.; MOGOLLON, H.; DAVILA, N.; RÍOS, M.; GARCIA-VILLACORTA, R.; GUEVARA, J.; BAKER, T.R.; MONTEAGUDO, A.; PHILLIPS, O.L. & VASQUEZ-MARTINEZ, R. 2008. Tree community change across 700 km of lowland Amazonian forest from the Andean foothills to Brazil. Biotropica 40 (5): 525-535.
	AmzPE034	Santa María del Napo	Perú	Loreto	-74.6164	-1.4161	209	Amazonia	Rain	Evergreen	Broadleaved Forest	199	405	-0.401918	-0.184683	-0.809781	unprotected	NA	2795	0	22	0	25.9	20.3	PITMAN, N.C.A.; MOGOLLON, H.; DAVILA, N.; RÍOS, M.; GARCIA-VILLACORTA, R.; GUEVARA, J.; BAKER, T.R.; MONTEAGUDO, A.; PHILLIPS, O.L. & VASQUEZ-MARTINEZ, R. 2008. Tree community change across 700 km of lowland Amazonian forest from the Andean foothills to Brazil. Biotropica 40 (5): 525-535.
	AmzPE035	Medio Campuya	Perú	Loreto	-73.8161	-1.5175	147	Amazonia	Rain	Evergreen	Broadleaved Forest	183	365	-1.48965	-1.12132	-1.63627	unprotected	NA	2827	0	18	0	26.3	20.7	PITMAN, N. (Ed.) Rapid Biological and Social Inventories, Report 25: Perú: Ere-Campuya-Algodón. The Field Museum of Natural History, Chicago, Illinois, U.S.A.
	AmzPE036	Cabeceras Ere-Algodón	Perú	Loreto	-73.7197	-1.6789	184	Amazonia	Rain	Evergreen	Broadleaved Forest	194	398	-0.865898	-0.412075	-1.30875	unprotected	NA	2852	0	15	0	26.1	20.6	PITMAN, N. (Ed.) Rapid Biological and Social Inventories, Report 25: Perú: Ere-Campuya-Algodón. The Field Museum of Natural History, Chicago, Illinois, U.S.A.
	AmzPE037	Ingaño Llacta	Perú	Loreto	-74.6678	-1.8694	204	Amazonia	Rain	Evergreen	Broadleaved Forest	207	475	-0.496127	-0.125826	-2.11738	unprotected	NA	2859	0	18	0	25.9	20.2	PITMAN, N.C.A.; MOGOLLON, H.; DAVILA, N.; RÍOS, M.; GARCIA-VILLACORTA, R.; GUEVARA, J.; BAKER, T.R.; MONTEAGUDO, A.; PHILLIPS, O.L. & VASQUEZ-MARTINEZ, R. 2008. Tree community change across 700 km of lowland Amazonian forest from the Andean foothills to Brazil. Biotropica 40 (5): 525-535.
	AmzPE038	Bajo Ere	Perú	Loreto	-73.2536	-2.0186	136	Amazonia	Rain	Evergreen	Broadleaved Forest	193	410	0.0347104	0.38109	-0.91061	unprotected	NA	2808	0	12	0	26.4	20.9	PITMAN, N. (Ed.) Rapid Biological and Social Inventories, Report 25: Perú: Ere-Campuya-Algodón. The Field Museum of Natural History, Chicago, Illinois, U.S.A.
	AmzPE039	Río Arabela	Perú	Loreto	-75.1258	-2.1042	163	Amazonia	Rain	Evergreen	Broadleaved Forest	207	398	-0.0931537	0.17087	0.545023	protected	NA	2773	0	16	0	25.7	20.1	VRIESENDORP, C.; ALVAREZ, J.A.; BARBAGELATA, N.; ALVERSON, W.S. & MOSKOVITS, D.K. (Eds.) 2008. Rapid Biological and Social Inventories, Report 18: Peru: Nanay-Mazan-Arabela. The Field Museum of Natural History, Chicago, Illinois, U.S.A.
	AmzPE040	Boca del Río Curaray	Perú	Loreto	-74.0914	-2.3786	158	Amazonia	Rain	Evergreen	Broadleaved Forest	182	441	-1.37588	-1.07763	-4.08276	unprotected	NA	3388	0	13	0	26.2	20.6	PITMAN, N.C.A.; MOGOLLON, H.; DAVILA, N.; RÍOS, M.; GARCIA-VILLACORTA, R.; GUEVARA, J.; BAKER, T.R.; MONTEAGUDO, A.; PHILLIPS, O.L. & VASQUEZ-MARTINEZ, R. 2008. Tree community change across 700 km of lowland Amazonian forest from the Andean foothills to Brazil. Biotropica 40 (5): 525-535.
	AmzPE041	Pucacuro	Perú	Loreto	-75.6325	-2.4594	198	Amazonia	Rain	Evergreen	Broadleaved Forest	234	598	-0.615624	-0.385559	-2.61726	protected	NA	2754	0	14	0	25.7	20	PITMAN, N.C.A.; MOGOLLON, H.; DAVILA, N.; RÍOS, M.; GARCIA-VILLACORTA, R.; GUEVARA, J.; BAKER, T.R.; MONTEAGUDO, A.; PHILLIPS, O.L. & VASQUEZ-MARTINEZ, R. 2008. Tree community change across 700 km of lowland Amazonian forest from the Andean foothills to Brazil. Biotropica 40 (5): 525-535.
	AmzPE042	El Estrecho	Perú/Colombia	Loreto/Amazonas	-72.6983	-2.4714	138	Amazonia	Rain	Evergreen	Broadleaved Forest	174	330	-0.137983	0.126859	-0.159954	unprotected	NA	2888	0	14	0	26.2	20.7	OLIVEIRA-FILHO, A.T. 2006-2015. Checklists compiled from herbarium specimens. Royal Botanic Gardens, Kew, U.K.; Jardim Botânico do Rio de Janeiro, Rio de Janeiro, Brazil; Universidade Federal de Minas Gerais, Belo Horizonte, Brazil; New York Botanical Garden, New York, USA; http://www.splink.org.br/ (plus several non-vinculated herbaria).
	AmzPE043	San José del Napo	Perú	Loreto	-73.6606	-2.5106	156	Amazonia	Rain	Evergreen	Broadleaved Forest	187	383	-0.714924	-0.481643	-1.35303	unprotected	NA	3387	0	12	0	26.2	20.6	OLIVEIRA-FILHO, A.T. 2006-2015. Checklists compiled from herbarium specimens. Royal Botanic Gardens, Kew, U.K.; Jardim Botânico do Rio de Janeiro, Rio de Janeiro, Brazil; Universidade Federal de Minas Gerais, Belo Horizonte, Brazil; New York Botanical Garden, New York, USA; http://www.splink.org.br/ (plus several non-vinculated herbaria).
	AmzPE044	Alto Río Mazán	Perú	Loreto	-74.4925	-2.5861	136	Amazonia	Rain	Evergreen	Broadleaved Forest	185	369	-0.866605	-0.529854	-1.14565	unprotected	NA	3120	0	12	0	26.1	20.4	VRIESENDORP, C.; ALVAREZ, J.A.; BARBAGELATA, N.; ALVERSON, W.S. & MOSKOVITS, D.K. (Eds.) 2008. Rapid Biological and Social Inventories, Report 18: Peru: Nanay-Mazan-Arabela. The Field Museum of Natural History, Chicago, Illinois, U.S.A.
	AmzPE045	Choro	Perú	Loreto	-71.4858	-2.6106	129	Amazonia	Rain	Evergreen	Broadleaved Forest	203	376	-1.25717	-0.812998	-0.241585	protected	NA	2944	0	19	0	25.9	20.5	PITMAN, N.C.A.; SMITH, R.C.; VRIESENDORP, C. & MOSKOVITS, D.; VON May, R.; ALVIRA, D.; WACHTER, T.; STOTZ D.F. & DEL CAMPO, Á. (Eds.) 2011. Rapid Biological and Social Inventories, Report 23: Perú: Yaguas-Cotuhé. The Field Museum of Natural History, Chicago, Illinois, U.S.A.
	AmzPE046	Cachimbo	Perú	Loreto	-70.5292	-2.7683	83	Amazonia	Rain	Evergreen	Broadleaved Forest	181	354	-0.87299	-0.662755	-1.36206	unprotected	NA	2989	0	21	0	25.9	20.5	PITMAN, N.C.A.; SMITH, R.C.; VRIESENDORP, C. & MOSKOVITS, D.; VON May, R.; ALVIRA, D.; WACHTER, T.; STOTZ D.F. & DEL CAMPO, Á. (Eds.) 2011. Rapid Biological and Social Inventories, Report 23: Perú: Yaguas-Cotuhé. The Field Museum of Natural History, Chicago, Illinois, U.S.A.
	AmzPE047	Maijuna	Perú	Loreto	-72.9175	-2.7928	148	Amazonia	Rain	Evergreen	Broadleaved Forest	248	577	-1.96786	-1.53061	-1.34736	unprotected	NA	2969	0	14	0	26.1	20.4	GILMORE, M.P.; VRIESENDORP, C.; ALVERSON, W.S.; DEL CAMPO, A.; VON MAY, R.; WONG, C.L. & OCHOA S.R. (Eds.) 2010. Rapid Biological and Social Inventories, Report 22: Perú: Maijuna. The Field Museum of Natural History, Chicago, Illinois, U.S.A.
	AmzPE048	Alto Nanay	Perú	Loreto	-74.8253	-2.8064	170	Amazonia	Rain	Evergreen	Broadleaved Forest	205	435	-1.26474	-0.936741	-1.76081	protected	NA	2895	0	10	0	25.8	20	VRIESENDORP, C.; ALVAREZ, J.A.; BARBAGELATA, N.; ALVERSON, W.S. & MOSKOVITS, D.K. (Eds.) 2008. Rapid Biological and Social Inventories, Report 18: Peru: Nanay-Mazan-Arabela. The Field Museum of Natural History, Chicago, Illinois, U.S.A.
	AmzPE049	Santa Teresa del Napo	Perú	Loreto	-73.5636	-2.8256	127	Amazonia	Rain	Evergreen	Broadleaved Forest	197	443	0.158584	0.295353	-1.11946	unprotected	NA	3227	0	12	0	26.3	20.6	PITMAN, N.C.A.; MOGOLLON, H.; DAVILA, N.; RÍOS, M.; GARCIA-VILLACORTA, R.; GUEVARA, J.; BAKER, T.R.; MONTEAGUDO, A.; PHILLIPS, O.L. & VASQUEZ-MARTINEZ, R. 2008. Tree community change across 700 km of lowland Amazonian forest from the Andean foothills to Brazil. Biotropica 40 (5): 525-535.
	AmzPE050	Yaguas	Perú	Loreto	-71.415	-2.865	95	Amazonia	Rain	Evergreen	Broadleaved Forest	196	384	-0.978963	-0.577876	-0.906941	protected	NA	2920	0	20	0	26.1	20.6	PITMAN, N.C.A.; SMITH, R.C.; VRIESENDORP, C. & MOSKOVITS, D. 2004. Rapid Biological and Social Inventories, Report 12: Perú: Ampiyacu, Apayacu, Yaguas, Medio Putumayo. The Field Museum of Natural History, Chicago, Illinois, U.S.A.
																									PITMAN, N.C.A.; SMITH, R.C.; VRIESENDORP, C. & MOSKOVITS, D.; VON May, R.; ALVIRA, D.; WACHTER, T.; STOTZ D.F. & DEL CAMPO, Á. (Eds.) 2011. Rapid Biological and Social Inventories, Report 23: Perú: Yaguas-Cotuhé. The Field Museum of Natural History, Chicago, Illinois, U.S.A.
	AmzPE051	Maronal	Perú	Loreto	-72.1278	-2.9656	133	Amazonia	Rain	Evergreen	Broadleaved Forest	197	414	-0.450853	-0.241124	-1.28274	protected	NA	2887	0	19	0	26.1	20.5	PITMAN, N.C.A.; MOGOLLON, H.; DAVILA, N.; RÍOS, M.; GARCIA-VILLACORTA, R.; GUEVARA, J.; BAKER, T.R.; MONTEAGUDO, A.; PHILLIPS, O.L. & VASQUEZ-MARTINEZ, R. 2008. Tree community change across 700 km of lowland Amazonian forest from the Andean foothills to Brazil. Biotropica 40 (5): 525-535.
	AmzPE052	Apayacu	Perú	Loreto	-72.7125	-3.1169	120	Amazonia	Rain	Evergreen	Broadleaved Forest	194	409	-0.434034	-0.33441	-1.15119	protected	NA	2912	0	18	0	26.2	20.5	PITMAN, N.C.A.; SMITH, R.C.; VRIESENDORP, C. & MOSKOVITS, D. 2004. Rapid Biological and Social Inventories, Report 12: Perú: Ampiyacu, Apayacu, Yaguas, Medio Putumayo. The Field Museum of Natural History, Chicago, Illinois, U.S.A.
	AmzPE053	Alto Cotuhé	Perú	Loreto	-70.8989	-3.1986	117	Amazonia	Rain	Evergreen	Broadleaved Forest	189	422	-1.01798	-0.59858	-2.14161	protected	NA	2927	0	22	0	25.9	20.4	PITMAN, N.C.A.; SMITH, R.C.; VRIESENDORP, C. & MOSKOVITS, D.; VON May, R.; ALVIRA, D.; WACHTER, T.; STOTZ D.F. & DEL CAMPO, Á. (Eds.) 2011. Rapid Biological and Social Inventories, Report 23: Perú: Yaguas-Cotuhé. The Field Museum of Natural History, Chicago, Illinois, U.S.A.
	AmzPE054	Sucusari	Perú	Loreto	-72.9031	-3.2531	131	Amazonia	Rain	Evergreen	Broadleaved Forest	248	656	0.148526	0.357499	-2.33665	unprotected	NA	2827	0	18	0	26.3	20.4	VÁSQUEZ-MARTÍNEZ, R. 1997. Flórula de las Reservas Biológicas de Iquitos, Perú - Allpahuayo-Mishana, Explornapo Camp, Explorama Lodge. Missouri Botanical Garden, Saint Louis, Missouri, USA.
	AmzPE055	Sabalillo	Perú	Loreto	-72.3108	-3.3353	105	Amazonia	Rain	Evergreen	Broadleaved Forest	196	425	-1.25757	-1.019	-1.996	unprotected	NA	2930	0	22	0	26.1	20.4	PITMAN, N.C.A.; MOGOLLON, H.; DAVILA, N.; RÍOS, M.; GARCIA-VILLACORTA, R.; GUEVARA, J.; BAKER, T.R.; MONTEAGUDO, A.; PHILLIPS, O.L. & VASQUEZ-MARTINEZ, R. 2008. Tree community change across 700 km of lowland Amazonian forest from the Andean foothills to Brazil. Biotropica 40 (5): 525-535.
	AmzPE056	Yanomono y Yacaño	Perú	Loreto	-72.9042	-3.4347	133	Amazonia	Rain	Evergreen	Broadleaved Forest	265	665	1.13752	1.5037	0.0156329	unprotected	NA	2792	0	20	0	26.2	20.4	VÁSQUEZ-MARTÍNEZ, R. 1997. Flórula de las Reservas Biológicas de Iquitos, Perú - Allpahuayo-Mishana, Explornapo Camp, Explorama Lodge. Missouri Botanical Garden, Saint Louis, Missouri, USA.
	AmzPE057	Indiana	Perú	Loreto	-72.8578	-3.5472	107	Amazonia	Rain	Evergreen	Broadleaved Forest	184	393	0.431922	0.571087	-0.736835	unprotected	NA	2827	0	21	0	26.2	20.4	PITMAN, N.C.A.; MOGOLLON, H.; DAVILA, N.; RÍOS, M.; GARCIA-VILLACORTA, R.; GUEVARA, J.; BAKER, T.R.; MONTEAGUDO, A.; PHILLIPS, O.L. & VASQUEZ-MARTINEZ, R. 2008. Tree community change across 700 km of lowland Amazonian forest from the Andean foothills to Brazil. Biotropica 40 (5): 525-535.
	AmzPE058	Orosa	Perú	Loreto	-72.2428	-3.6244	103	Amazonia	Rain	Evergreen	Broadleaved Forest	211	447	-1.13587	-0.809701	-1.70682	unprotected	NA	2876	0	23	0	26.1	20.5	PITMAN, N.C.A.; MOGOLLON, H.; DAVILA, N.; RÍOS, M.; GARCIA-VILLACORTA, R.; GUEVARA, J.; BAKER, T.R.; MONTEAGUDO, A.; PHILLIPS, O.L. & VASQUEZ-MARTINEZ, R. 2008. Tree community change across 700 km of lowland Amazonian forest from the Andean foothills to Brazil. Biotropica 40 (5): 525-535.
	AmzPE059	Paucarrillo	Perú	Loreto	-72.4119	-3.6942	95	Amazonia	Rain	Evergreen	Broadleaved Forest	268	672	-0.952876	-0.533849	-1.091	unprotected	NA	2869	0	23	0	26.1	20.4	CHOO, J.P.S.; VÁSQUEZ-MARTÍNEZ, R. & STILES, E.W. 2007. Diversity and abundance of plants with flowers and fruits from October 2001 to September 2002 in Paucarillo Reserve, Northeastern Amazon, Peru. Revista Peruana de Biología 14 (1): 25-31.
	AmzPE060	Trompeteros	Perú	Loreto	-75.0808	-3.7994	139	Amazonia	Rain	Evergreen	Broadleaved Forest	255	565	-0.626638	-0.209524	0.0631615	unprotected	NA	2342	0	18	0	25.9	19.8	OLIVEIRA-FILHO, A.T. 2006-2015. Checklists compiled from herbarium specimens. Royal Botanic Gardens, Kew, U.K.; Jardim Botânico do Rio de Janeiro, Rio de Janeiro, Brazil; Universidade Federal de Minas Gerais, Belo Horizonte, Brazil; New York Botanical Garden, New York, USA; http://www.splink.org.br/ (plus several non-vinculated herbaria).
	AmzPE061	Allpahuayo-Mishana	Perú	Loreto	-73.4231	-3.8875	122	Amazonia	Rain	Evergreen	Broadleaved Forest	326	967	-0.0667391	0.343123	-1.31742	protected	NA	2792	0	18	0	26.4	20.8	VÁSQUEZ-MARTÍNEZ, R. 1997. Flórula de las Reservas Biológicas de Iquitos, Perú - Allpahuayo-Mishana, Explornapo Camp, Explorama Lodge. Missouri Botanical Garden, Saint Louis, Missouri, USA.
																									VÁSQUEZ-MARTINEZ, R.V. & PHILLIPS, O.L. 2000. Allpahuayo: floristics, structure, and dynamics of a high-diversity forest in Amazonian Peru. Annals of the Missouri Botanical Garden 87 (4): 499-527.
	AmzPE062	San Pablo de Loreto	Perú	Loreto	-70.9958	-4.0142	98	Amazonia	Rain	Evergreen	Broadleaved Forest	232	492	0.291242	0.669918	0.60377	unprotected	NA	2673	0	21	0	25.9	20.1	OLIVEIRA-FILHO, A.T. 2006-2015. Checklists compiled from herbarium specimens. Royal Botanic Gardens, Kew, U.K.; Jardim Botânico do Rio de Janeiro, Rio de Janeiro, Brazil; Universidade Federal de Minas Gerais, Belo Horizonte, Brazil; New York Botanical Garden, New York, USA; http://www.splink.org.br/ (plus several non-vinculated herbaria).
	AmzPE063	Morona	Perú	Loreto	-77.2981	-4.1914	173	Amazonia	Rain	Evergreen	Broadleaved Forest	221	541	-2.2768	-1.75211	-3.82077	protected	NA	2460	0	12	0	26.7	21.3	PITMAN, N.C.A.; MOGOLLON, H.; DAVILA, N.; RÍOS, M.; GARCIA-VILLACORTA, R.; GUEVARA, J.; BAKER, T.R.; MONTEAGUDO, A.; PHILLIPS, O.L. & VASQUEZ-MARTINEZ, R. 2008. Tree community change across 700 km of lowland Amazonian forest from the Andean foothills to Brazil. Biotropica 40 (5): 525-535.
	AmzPE064	Tamshiyacu	Perú	Loreto	-72.7897	-4.2722	124	Amazonia	Rain	Evergreen	Broadleaved Forest	205	468	-0.877596	-0.593854	-2.12038	unprotected	NA	2667	0	25	0	26.1	20.4	OLIVEIRA-FILHO, A.T. 2006-2015. Checklists compiled from herbarium specimens. Royal Botanic Gardens, Kew, U.K.; Jardim Botânico do Rio de Janeiro, Rio de Janeiro, Brazil; Universidade Federal de Minas Gerais, Belo Horizonte, Brazil; New York Botanical Garden, New York, USA; http://www.splink.org.br/ (plus several non-vinculated herbaria).
	AmzPE065	Quebrada Blanco	Perú	Loreto	-73.1589	-4.3592	118	Amazonia	Rain	Evergreen	Broadleaved Forest	209	493	-0.737986	-0.547782	-2.5372	protected	NA	2626	0	25	0	26.3	20.6	PITMAN, N. (Ed.) Rapid Biological and Social Inventories, Report 24: Perú: Cerros de Kampankis. The Field Museum of Natural History, Chicago, Illinois, U.S.A.
	AmzPE066	Nauta	Perú	Loreto	-73.6108	-4.4428	135	Amazonia	Rain	Evergreen	Broadleaved Forest	195	442	-0.691028	-0.450117	-2.36057	unprotected	NA	2469	0	23	0	26.4	20.6	OLIVEIRA-FILHO, A.T. 2006-2015. Checklists compiled from herbarium specimens. Royal Botanic Gardens, Kew, U.K.; Jardim Botânico do Rio de Janeiro, Rio de Janeiro, Brazil; Universidade Federal de Minas Gerais, Belo Horizonte, Brazil; New York Botanical Garden, New York, USA; http://www.splink.org.br/ (plus several non-vinculated herbaria).
	AmzPE067	Santa María de Nieva	Perú	Amazonas	-77.8533	-4.5197	225	Amazonia	Rain	Evergreen	Broadleaved Forest	258	663	0.425682	0.738313	-1.50187	unprotected	NA	2653	0	12	0	26.1	20.7	OLIVEIRA-FILHO, A.T. 2006-2015. Checklists compiled from herbarium specimens. Royal Botanic Gardens, Kew, U.K.; Jardim Botânico do Rio de Janeiro, Rio de Janeiro, Brazil; Universidade Federal de Minas Gerais, Belo Horizonte, Brazil; New York Botanical Garden, New York, USA; http://www.splink.org.br/ (plus several non-vinculated herbaria).
	AmzPE068	Buenavista	Perú/Brasil	Loreto/Amazonas	-72.3242	-4.7681	117	Amazonia	Rain	Evergreen	Broadleaved Forest	204	454	-1.41377	-0.985734	-2.18287	unprotected	NA	2530	0	28	0	26.1	20.1	PITMAN, N.C.A.; SMITH, R.C.; VRIESENDORP, C. & MOSKOVITS, D. 2003. Rapid Biological and Social Inventories, Report 11: Perú: Yavarí. The Field Museum of Natural History, Chicago, Illinois, U.S.A.
	AmzPE069	San Lorenzo	Perú	Loreto	-76.5344	-4.7961	156	Amazonia	Rain	Evergreen	Broadleaved Forest	257	600	0.26217	0.403128	-0.19377	unprotected	NA	2236	0	19	0	26.6	21.1	PITMAN, N.C.A.; MOGOLLON, H.; DAVILA, N.; RÍOS, M.; GARCIA-VILLACORTA, R.; GUEVARA, J.; BAKER, T.R.; MONTEAGUDO, A.; PHILLIPS, O.L. & VASQUEZ-MARTINEZ, R. 2008. Tree community change across 700 km of lowland Amazonian forest from the Andean foothills to Brazil. Biotropica 40 (5): 525-535.
	AmzPE070	Jenaro Herrera	Perú	Loreto	-73.6294	-4.8781	133	Amazonia	Rain	Evergreen	Broadleaved Forest	283	840	-1.28909	-0.682038	-3.91056	protected	NA	2632	0	22	0	26.8	20.7	FREITAS, L.A. 1996a. Caracterización florística y estructural de cuatro comunidades boscosas de la llanura aluvial inundable en la zona de Jenaro Herrera, Amazonía Peruana. Documento Técnico Nº 21. Instituto de Investigaciones de la Amazonía Peruana, Iquitos, Perú.
																									FREITAS, L.A. 1996b. Caracterización florística y estructural de cuatro comunidades boscosas de terraza baja en la zona de Jenaro Herrera, Amazonía Peruana. Documento Técnico Nº 26. Instituto de Investigaciones de la Amazonía Peruana, Iquitos, Perú.
																									HONORIO, E.; PENNINGTON, T.R.; FREITAS, L.A.; NEBEL, G. & BAKER, T. 2008. Análisis de la composición florística de los bosques de Jenaro Herrera, Loreto, Perú. Revista Peruana de Biología 15 (1): 53-6
																									SPICHIGER, R.; LOIZEAU, P.A.; LATOUR, C. & BARRIERA, G. 1996. Tree species richness of a South-Western Amazonian forest (Jenaro Herrera, Peru, 73°40'W/4°54'S). Candollea 51 (2): 559-577.
																									VÁSQUEZ, J.B. 1998. Composición florística de los bosques secundários de Jenaro Herrera, Loreto. Folia Amazonica 9 (1/2): 195-218.
	AmzPE071	Curacinha y Palmeiras do Javari	Perú/Brasil	Loreto/Amazonas	-72.7303	-5.0506	119	Amazonia	Rain	Evergreen	Broadleaved Forest	196	405	0.0798195	0.59102	-0.768438	unprotected	NA	2500	-8.5	32	0	26.2	20.1	PITMAN, N.C.A.; SMITH, R.C.; VRIESENDORP, C. & MOSKOVITS, D. 2003. Rapid Biological and Social Inventories, Report 11: Perú: Yavarí. The Field Museum of Natural History, Chicago, Illinois, U.S.A.
	AmzPE072	Choncó	Perú	Loreto	-73.6061	-5.5564	151	Amazonia	Rain	Evergreen	Broadleaved Forest	237	475	0.313062	0.508271	2.1035	protected	NA	2420	0	23	0	26.8	20.3	VRIESENDORP, C.; PITMAN, N.; ROJAS MOSCOSO, J.I.; RIVERA CHÁVEZ, L.; CALIXTO MÉNDEZ, L.; VELA COLLANTES, M. & FASABI RIMACHI, P. (Eds.) 2005. Rapid Biological and Social Inventories, Report 16: Perú: Matsés. The Field Museum of Natural History, Chicago, Illinois, U.S.A.
	AmzPE073	Yurimaguas	Perú	Loreto	-76.1422	-5.9228	154	Amazonia	Rain	Evergreen	Broadleaved Forest	243	505	-0.541881	-0.215083	0.601419	unprotected	NA	2100	-25.0417	29	0	26.5	20.5	OLIVEIRA-FILHO, A.T. 2006-2015. Checklists compiled from herbarium specimens. Royal Botanic Gardens, Kew, U.K.; Jardim Botânico do Rio de Janeiro, Rio de Janeiro, Brazil; Universidade Federal de Minas Gerais, Belo Horizonte, Brazil; New York Botanical Garden, New York, USA; http://www.splink.org.br/ (plus several non-vinculated herbaria).
	AmzPE074	Pelejo	Perú	San Martín	-75.795	-6.2267	142	Amazonia	Rain	Evergreen	Broadleaved Forest	250	548	-0.365114	-0.0801408	-0.214091	unprotected	NA	2068	-24.0417	30	0	26.6	19.7	OLIVEIRA-FILHO, A.T. 2006-2015. Checklists compiled from herbarium specimens. Royal Botanic Gardens, Kew, U.K.; Jardim Botânico do Rio de Janeiro, Rio de Janeiro, Brazil; Universidade Federal de Minas Gerais, Belo Horizonte, Brazil; New York Botanical Garden, New York, USA; http://www.splink.org.br/ (plus several non-vinculated herbaria).
	AmzPE075	Actiamë	Perú/Brasil	Loreto/Amazonas	-73.1583	-6.3172	152	Amazonia	Rain	Evergreen	Broadleaved Forest	200	395	0.735507	0.917487	0.878623	protected	NA	2385	-9.75	32	0	26.2	19.5	VRIESENDORP, C.; PITMAN, N.; ROJAS MOSCOSO, J.I.; RIVERA CHÁVEZ, L.; CALIXTO MÉNDEZ, L.; VELA COLLANTES, M. & FASABI RIMACHI, P. (Eds.) 2005. Rapid Biological and Social Inventories, Report 16: Perú: Matsés. The Field Museum of Natural History, Chicago, Illinois, U.S.A.
	AmzPE076	Orellana	Perú	Loreto	-75.1764	-6.9289	146	Amazonia	Rain	Evergreen	Broadleaved Forest	236	504	-0.60369	-0.264861	0.110354	protected	NA	1817	-51.25	32	0	26.9	19.5	OLIVEIRA-FILHO, A.T. 2006-2015. Checklists compiled from herbarium specimens. Royal Botanic Gardens, Kew, U.K.; Jardim Botânico do Rio de Janeiro, Rio de Janeiro, Brazil; Universidade Federal de Minas Gerais, Belo Horizonte, Brazil; New York Botanical Garden, New York, USA; http://www.splink.org.br/ (plus several non-vinculated herbaria).
	AmzPE077	Tapiche	Perú	Loreto	-73.9344	-7.2083	224	Amazonia	Rain	Evergreen	Broadleaved Forest	225	470	-0.407858	-0.234076	-0.0879972	protected	NA	2313	-20.75	36	0	26.1	18.9	VRIESENDORP, C.; SCHULENBERG, T.S.; ALVERSON, W.S.; MOSKOVITS, D.K. & ROJAS MOSCOSO, J.I. (Eds.) 2007. Rapid Biological and Social Inventories, Report 17: Perú: Sierra del Divisor. The Field Museum of Natural History, Chicago, Illinois, U.S.A.
	AmzPE078	Río Pisqui	Perú	Loreto	-75.7014	-8.4042	227	Amazonia	Rain	Evergreen	Broadleaved Forest	269	591	0.353517	0.691213	1.32436	protected	NA	3535	0	36	0	25.9	18.5	PITMAN, N.C.A.; MOGOLLON, H.; DAVILA, N.; RÍOS, M.; GARCIA-VILLACORTA, R.; GUEVARA, J.; BAKER, T.R.; MONTEAGUDO, A.; PHILLIPS, O.L. & VASQUEZ-MARTINEZ, R. 2008. Tree community change across 700 km of lowland Amazonian forest from the Andean foothills to Brazil. Biotropica 40 (5): 525-535.
	AmzPE079	Alexander von Humboldt	Perú	Ucayalí	-75.0567	-8.8303	233	Amazonia	Rain	Evergreen	Broadleaved Forest	255	555	-0.0641131	0.183898	0.490549	unprotected	NA	2756	-14.5417	39	0	26.1	18.8	OLIVEIRA-FILHO, A.T. 2006-2015. Checklists compiled from herbarium specimens. Royal Botanic Gardens, Kew, U.K.; Jardim Botânico do Rio de Janeiro, Rio de Janeiro, Brazil; Universidade Federal de Minas Gerais, Belo Horizonte, Brazil; New York Botanical Garden, New York, USA; http://www.splink.org.br/ (plus several non-vinculated herbaria).
	AmzPE080	Vinancuro	Perú	Ucayalí	-73.9775	-8.8525	178	Amazonia	Rain	Evergreen	Broadleaved Forest	263	588	-0.786333	-0.29	-0.0732993	unprotected	NA	1692	-113.458	43	5	26.3	19	PITMAN, N.; TERBORGH, J. PERCY-NÚÑEZ, V. & VALENZUELA, M. 2003. Los árboles de la cuenca del río Alto Purús. Pp. 39-53. In: LEITE-PITMAN, R. PITMAN, N.C.A. & ALVAREZ P. (Eds.), Alto Purús: Biodiversidad, conservación y manejo. Impresso Gráfica S.A., Lima, Perú.
	AmzPE081	Puerto Inca	Perú	Huánuco	-74.9258	-9.3567	239	Amazonia	Rain	Evergreen	Broadleaved Forest	211	422	0.0957798	0.276784	0.0682444	protected	NA	1952	-66.2917	44	0	26.1	19	MONTEAGUDO, A.L.; MENDOZA & HUAMÁN-GUERRERO, M. 2010. Catálogo de los arboles y afines de la Selva Central del Perú. Arnaldoa 17 (2): 203-242.
																									OLIVEIRA-FILHO, A.T. 2006-2015. Checklists compiled from herbarium specimens. Royal Botanic Gardens, Kew, U.K.; Jardim Botânico do Rio de Janeiro, Rio de Janeiro, Brazil; Universidade Federal de Minas Gerais, Belo Horizonte, Brazil; New York Botanical Garden, New York, USA; http://www.splink.org.br/ (plus several non-vinculated herbaria).
	AmzPE082	Cahuapanas	Perú	Pasco	-74.9703	-9.9844	251	Amazonia	Rain	Evergreen	Broadleaved Forest	249	546	-0.14027	0.147051	0.224825	protected	NA	2192	-30.6667	43	0	25.9	18.9	MONTEAGUDO, A.L.; MENDOZA & HUAMÁN-GUERRERO, M. 2010. Catálogo de los arboles y afines de la Selva Central del Perú. Arnaldoa 17 (2): 203-242.
																									OLIVEIRA-FILHO, A.T. 2006-2015. Checklists compiled from herbarium specimens. Royal Botanic Gardens, Kew, U.K.; Jardim Botânico do Rio de Janeiro, Rio de Janeiro, Brazil; Universidade Federal de Minas Gerais, Belo Horizonte, Brazil; New York Botanical Garden, New York, USA; http://www.splink.org.br/ (plus several non-vinculated herbaria).
	AmzPE083	Atalaya	Perú	Ucayalí	-73.7942	-10.7175	283	Amazonia	Rain	Evergreen	Broadleaved Forest	211	370	0.392738	0.52364	2.16374	unprotected	NA	1645	-136.958	46	0	25.9	18.4	OLIVEIRA-FILHO, A.T. 2006-2015. Checklists compiled from herbarium specimens. Royal Botanic Gardens, Kew, U.K.; Jardim Botânico do Rio de Janeiro, Rio de Janeiro, Brazil; Universidade Federal de Minas Gerais, Belo Horizonte, Brazil; New York Botanical Garden, New York, USA; http://www.splink.org.br/ (plus several non-vinculated herbaria).
	AmzRO001	Porto Velho	Brasil	Rondônia/Amazonas	-62.8531	-8.0236	92	Amazonia	Rain	Evergreen	Broadleaved Forest	210	428	-0.435897	-0.0354731	-0.0635586	unprotected	7267.07	2149	-238.042	63	70	26.2	18.8	OLIVEIRA-FILHO, A.T. 2006-2015. Checklists compiled from herbarium specimens. Royal Botanic Gardens, Kew, U.K.; Jardim Botânico do Rio de Janeiro, Rio de Janeiro, Brazil; Universidade Federal de Minas Gerais, Belo Horizonte, Brazil; New York Botanical Garden, New York, USA; http://www.splink.org.br/ (plus several non-vinculated herbaria).
	AmzRO002	Porto Velho	Brasil	Rondônia	-63.9897	-8.7356	93	Amazonia	Rain	Evergreen	Broadleaved Forest	250	530	-0.361439	0.214685	0.567262	unprotected	7267.07	2044	-230.792	63	70	26.1	18.6	OLIVEIRA-FILHO, A.T. 2006-2015. Checklists compiled from herbarium specimens. Royal Botanic Gardens, Kew, U.K.; Jardim Botânico do Rio de Janeiro, Rio de Janeiro, Brazil; Universidade Federal de Minas Gerais, Belo Horizonte, Brazil; New York Botanical Garden, New York, USA; http://www.splink.org.br/ (plus several non-vinculated herbaria).
	AmzRO003	Candeias do Jamari	Brasil	Rondônia	-63.3622	-8.7536	94	Amazonia	Rain	Evergreen	Broadleaved Forest	232	532	-0.150093	0.244842	-0.871038	unprotected	1826.23	2249	-228.833	66	70	26.1	18.6	OLIVEIRA-FILHO, A.T. 2006-2015. Checklists compiled from herbarium specimens. Royal Botanic Gardens, Kew, U.K.; Jardim Botânico do Rio de Janeiro, Rio de Janeiro, Brazil; Universidade Federal de Minas Gerais, Belo Horizonte, Brazil; New York Botanical Garden, New York, USA; http://www.splink.org.br/ (plus several non-vinculated herbaria).
	AmzRO004	Porto Velho	Brasil	Rondônia	-63.9269	-8.8292	124	Amazonia	Rain	Evergreen	Broadleaved Forest	241	533	-0.393063	0.151587	-0.162828	unprotected	7267.07	2117	-227.792	63	70	26.1	18.5	OLIVEIRA-FILHO, A.T. 2006-2015. Checklists compiled from herbarium specimens. Royal Botanic Gardens, Kew, U.K.; Jardim Botânico do Rio de Janeiro, Rio de Janeiro, Brazil; Universidade Federal de Minas Gerais, Belo Horizonte, Brazil; New York Botanical Garden, New York, USA; http://www.splink.org.br/ (plus several non-vinculated herbaria).
	AmzRO005	Porto Velho	Brasil	Rondônia	-64.0908	-9.0317	149	Amazonia	Rain	Evergreen	Broadleaved Forest	219	484	-1.28163	-0.794796	-2.09019	unprotected	7267.07	2103	-224.792	63	75	26	18.6	OLIVEIRA-FILHO, A.T. 2006-2015. Checklists compiled from herbarium specimens. Royal Botanic Gardens, Kew, U.K.; Jardim Botânico do Rio de Janeiro, Rio de Janeiro, Brazil; Universidade Federal de Minas Gerais, Belo Horizonte, Brazil; New York Botanical Garden, New York, USA; http://www.splink.org.br/ (plus several non-vinculated herbaria).
	AmzRO006	Jirau	Brasil	Rondônia	-64.6072	-9.2869	117	Amazonia	Rain	Evergreen	Broadleaved Forest	207	413	-0.68295	-0.2066	-0.562005	unprotected	7267.07	1969	-226.792	61	75	26.2	19.1	OLIVEIRA-FILHO, A.T. 2006-2015. Checklists compiled from herbarium specimens. Royal Botanic Gardens, Kew, U.K.; Jardim Botânico do Rio de Janeiro, Rio de Janeiro, Brazil; Universidade Federal de Minas Gerais, Belo Horizonte, Brazil; New York Botanical Garden, New York, USA; http://www.splink.org.br/ (plus several non-vinculated herbaria).
	AmzRO007	Jaci Paraná	Brasil	Rondônia	-64.2794	-9.3725	123	Amazonia	Rain	Evergreen	Broadleaved Forest	261	587	-0.693581	-0.0865151	-0.069118	unprotected	7267.07	2063	-226.833	62	75	26	18.8	SILVA, A.P.F.F & BENTES-GAMA, M.M. 2008. Fitossociologia de uma Floresta Ombrófila Aberta em área de assentamento rural no distrito de Jaci Paraná, Porto Velho, Rondônia. Ambiência 4 (3): 435-452.
	AmzRO008	Caiçara	Brasil	Rondônia	-64.7442	-9.4364	116	Amazonia	Rain	Evergreen	Broadleaved Forest	254	580	-0.797773	-0.204757	-0.825238	unprotected	7267.07	1922	-226.792	60	75	26.2	19.2	HOPKINS, M. 2006. Pareceres dos Consultores sobre o Estudo de Impacto Ambiental do Projeto para Aproveitamento Hidrelétrico de Santo Antônio e Jirau, Rio Madeira – RO, Parecer Técnico sobre Botânica. Ministério Público do Estado de Rondônia, Porto Velho, RO, Brasil.
																									MOSER, P. 2013. Vegetação arbórea e sua relação com fatores ambientais e espaciais em florestas de terra firme no noroeste de Rondônia, Brasil. Dissertação de Mestrado, Universidade de Brasília, Brasília, DF, Brasil.
																									MOSER, P.; OLIVEIRA, W.L.; MEDEIROS, M.B.; PINTO, J.R.R.; EISENLOHR, P.V.; LIMA, I.L.P.; SILVA, G.P.; SIMON, M.F. 2014. Tree species distribution along environmental gradients in an area affected by a hydroelectric dam in Southern Amazonia. Biotropica 46 (3): 367-376.
	AmzRO009	Mutum Paraná	Brasil	Rondônia	-64.9047	-9.7006	133	Amazonia	Rain	Evergreen	Broadleaved Forest	242	549	-0.783203	-0.317788	-0.881255	unprotected	7267.07	1823	-248.833	61	80	26.2	19.2	OLIVEIRA-FILHO, A.T. 2006-2015. Checklists compiled from herbarium specimens. Royal Botanic Gardens, Kew, U.K.; Jardim Botânico do Rio de Janeiro, Rio de Janeiro, Brazil; Universidade Federal de Minas Gerais, Belo Horizonte, Brazil; New York Botanical Garden, New York, USA; http://www.splink.org.br/ (plus several non-vinculated herbaria).
	AmzRO026	Abunã	Brasil	Rondônia	-65.3192	-9.6736	114	Amazonia	Seasonally dry	Evergreen	Broadleaved Forest	188	347	0.0200076	0.375505	0.393948	unprotected	7267.07	1680	-286.083	65	90	26.5	19.4	OLIVEIRA-FILHO, A.T. 2006-2015. Checklists compiled from herbarium specimens. Royal Botanic Gardens, Kew, U.K.; Jardim Botânico do Rio de Janeiro, Rio de Janeiro, Brazil; Universidade Federal de Minas Gerais, Belo Horizonte, Brazil; New York Botanical Garden, New York, USA; http://www.splink.org.br/ (plus several non-vinculated herbaria).
	AmzRO027	Extrema	Brasil	Rondônia	-66.3289	-9.7381	165	Amazonia	Seasonally dry	Evergreen	Broadleaved Forest	195	333	-0.478134	-0.0338023	1.62116	unprotected	7267.07	1598	-263.708	70	105	26.5	19.3	OLIVEIRA-FILHO, A.T. 2006-2015. Checklists compiled from herbarium specimens. Royal Botanic Gardens, Kew, U.K.; Jardim Botânico do Rio de Janeiro, Rio de Janeiro, Brazil; Universidade Federal de Minas Gerais, Belo Horizonte, Brazil; New York Botanical Garden, New York, USA; http://www.splink.org.br/ (plus several non-vinculated herbaria).
	AmzRO028	Abunã	Brasil	Rondônia	-65.1028	-9.7517	123	Amazonia	Seasonally dry	Evergreen	Broadleaved Forest	181	373	-0.665535	-0.208459	-2.06527	unprotected	7267.07	1736	-267.833	63	85	26.3	19.2	MOSER, P. 2013. Vegetação arbórea e sua relação com fatores ambientais e espaciais em florestas de terra firme no noroeste de Rondônia, Brasil. Dissertação de Mestrado, Universidade de Brasília, Brasília, DF, Brasil.
																									MOSER, P.; OLIVEIRA, W.L.; MEDEIROS, M.B.; PINTO, J.R.R.; EISENLOHR, P.V.; LIMA, I.L.P.; SILVA, G.P.; SIMON, M.F. 2014. Tree species distribution along environmental gradients in an area affected by a hydroelectric dam in Southern Amazonia. Biotropica 46 (3): 367-376.
	AmzRO029	Fortaleza do Abunã	Brasil/Bolivia	Rondônia/Pando	-65.5222	-9.7778	122	Amazonia	Seasonally dry	Evergreen	Broadleaved Forest	213	391	-1.05395	-0.50437	0.810351	unprotected	7267.07	1584	-335.083	70	110	26.4	19.3	OLIVEIRA-FILHO, A.T. 2006-2015. Checklists compiled from herbarium specimens. Royal Botanic Gardens, Kew, U.K.; Jardim Botânico do Rio de Janeiro, Rio de Janeiro, Brazil; Universidade Federal de Minas Gerais, Belo Horizonte, Brazil; New York Botanical Garden, New York, USA; http://www.splink.org.br/ (plus several non-vinculated herbaria).
	AmzRO030	Nova Mamoré	Brasil	Rondônia	-65.2258	-10.2589	115	Amazonia	Seasonally dry	Evergreen	Broadleaved Forest	175	314	0.156216	0.639655	0.527783	protected	3061.01	1631	-320.25	67	95	26.5	19.2	OLIVEIRA-FILHO, A.T. 2006-2015. Checklists compiled from herbarium specimens. Royal Botanic Gardens, Kew, U.K.; Jardim Botânico do Rio de Janeiro, Rio de Janeiro, Brazil; Universidade Federal de Minas Gerais, Belo Horizonte, Brazil; New York Botanical Garden, New York, USA; http://www.splink.org.br/ (plus several non-vinculated herbaria).
	AmzRO031	Guajará-Mirim	Brasil	Rondônia	-65.1211	-10.6122	158	Amazonia	Seasonally dry	Evergreen	Broadleaved Forest	201	348	-0.33888	0.194614	1.35766	protected	950.015	1597	-330.333	67	95	26.3	18.7	OLIVEIRA-FILHO, A.T. 2006-2015. Checklists compiled from herbarium specimens. Royal Botanic Gardens, Kew, U.K.; Jardim Botânico do Rio de Janeiro, Rio de Janeiro, Brazil; Universidade Federal de Minas Gerais, Belo Horizonte, Brazil; New York Botanical Garden, New York, USA; http://www.splink.org.br/ (plus several non-vinculated herbaria).
	AmzRO033	Machadinho d’Oeste	Brasil	Rondônia	-62.2372	-9.1586	143	Amazonia	Rain	Evergreen	Broadleaved Forest	207	379	-1.13737	-0.700787	0.506904	protected	2641.93	2241	-252.042	68	75	25.5	17.3	ABSY, M.L., PRANCE, G.T. & BARBOSA, E.M. 1986/87. Inventário florístico de floresta natural na área da estrada Cuiabá-Porto Velho (BR 364). Acta Amazonica 16/17 (suppl.): 85-121.
	AmzRO034	Itapuã do Oeste	Brasil	Rondônia	-63.2764	-9.3058	118	Amazonia	Rain	Evergreen	Broadleaved Forest	230	560	-0.071976	0.448728	-1.51023	unprotected	827.256	2255	-243.875	68	75	25.8	18.1	OLIVEIRA-FILHO, A.T. 2006-2015. Checklists compiled from herbarium specimens. Royal Botanic Gardens, Kew, U.K.; Jardim Botânico do Rio de Janeiro, Rio de Janeiro, Brazil; Universidade Federal de Minas Gerais, Belo Horizonte, Brazil; New York Botanical Garden, New York, USA; http://www.splink.org.br/ (plus several non-vinculated herbaria).
	AmzRO035	Buritis	Brasil	Rondônia	-64.0533	-9.9361	185	Amazonia	Rain	Evergreen	Broadleaved Forest	177	336	-0.826749	-0.397067	-0.80511	unprotected	2329.83	2118	-232.958	63	75	25.7	18.4	OLIVEIRA-FILHO, A.T. 2006-2015. Checklists compiled from herbarium specimens. Royal Botanic Gardens, Kew, U.K.; Jardim Botânico do Rio de Janeiro, Rio de Janeiro, Brazil; Universidade Federal de Minas Gerais, Belo Horizonte, Brazil; New York Botanical Garden, New York, USA; http://www.splink.org.br/ (plus several non-vinculated herbaria).
	AmzRO036	Ariquemes	Brasil	Rondônia	-63.0808	-10.0542	149	Amazonia	Rain	Evergreen	Broadleaved Forest	200	391	-1.19149	-0.756522	-0.971543	unprotected	2027.92	2234	-255.042	67	75	25.5	17.3	OLIVEIRA-FILHO, A.T. 2006-2015. Checklists compiled from herbarium specimens. Royal Botanic Gardens, Kew, U.K.; Jardim Botânico do Rio de Janeiro, Rio de Janeiro, Brazil; Universidade Federal de Minas Gerais, Belo Horizonte, Brazil; New York Botanical Garden, New York, USA; http://www.splink.org.br/ (plus several non-vinculated herbaria).
	AmzRO037	Cacaulândia	Brasil	Rondônia	-62.96	-10.3606	187	Amazonia	Rain	Evergreen	Broadleaved Forest	204	413	-1.19598	-0.796063	-0.948034	unprotected	918.4	2211	-245.375	66	70	25	16.8	OLIVEIRA-FILHO, A.T. 2006-2015. Checklists compiled from herbarium specimens. Royal Botanic Gardens, Kew, U.K.; Jardim Botânico do Rio de Janeiro, Rio de Janeiro, Brazil; Universidade Federal de Minas Gerais, Belo Horizonte, Brazil; New York Botanical Garden, New York, USA; http://www.splink.org.br/ (plus several non-vinculated herbaria).
	AmzRO038	Campo Novo de Rondônia	Brasil	Rondônia	-63.5411	-10.5992	283	Amazonia	Rain	Evergreen	Broadleaved Forest	192	367	-0.451687	-0.0248063	-0.00341028	unprotected	1763.24	2121	-227.042	64	70	25.4	17.6	OLIVEIRA-FILHO, A.T. 2006-2015. Checklists compiled from herbarium specimens. Royal Botanic Gardens, Kew, U.K.; Jardim Botânico do Rio de Janeiro, Rio de Janeiro, Brazil; Universidade Federal de Minas Gerais, Belo Horizonte, Brazil; New York Botanical Garden, New York, USA; http://www.splink.org.br/ (plus several non-vinculated herbaria).
	AmzRO051	Vale do Anari	Brasil	Rondônia	-61.9828	-9.8156	162	Amazonia	Seasonally dry	Evergreen	Broadleaved Forest	190	328	-0.688529	-0.332362	0.945674	unprotected	1045.87	1690	-410.083	79	125	25.1	16.4	ABSY, M.L., PRANCE, G.T. & BARBOSA, E.M. 1986/87. Inventário florístico de floresta natural na área da estrada Cuiabá-Porto Velho (BR 364). Acta Amazonica 16/17 (suppl.): 85-121.
	AmzRO052	Jaru	Brasil	Rondônia	-62.3797	-10.5308	213	Amazonia	Seasonally dry	Evergreen	Broadleaved Forest	198	380	-0.0717313	0.34273	0.57377	unprotected	1370.67	1956	-341.458	75	90	24.6	15.8	OLIVEIRA-FILHO, A.T. 2006-2015. Checklists compiled from herbarium specimens. Royal Botanic Gardens, Kew, U.K.; Jardim Botânico do Rio de Janeiro, Rio de Janeiro, Brazil; Universidade Federal de Minas Gerais, Belo Horizonte, Brazil; New York Botanical Garden, New York, USA; http://www.splink.org.br/ (plus several non-vinculated herbaria).
	AmzRO053	Ji-Paraná	Brasil	Rondônia	-61.7675	-10.6014	171	Amazonia	Seasonally dry	Evergreen	Broadleaved Forest	245	477	-0.546029	-0.0829032	1.50413	protected	975.624	1849	-414.208	81	110	24.4	15.2	LISBOA, P.L.B. 1989. Estudo florístico da vegetação arbórea de uma floresta secundária, em Rondônia. Boletim do Museu Paraense Emílio Goeldi, série Botânica 5: 145-162.
																									LISBOA, P.L.B. 1990. Rondônia - colonização e floresta. CNPq, Programa Polonoroeste, Brasília, DF.
																									SALOMÃO, R.P. & LISBOA, P.L.B. 1988. Análise ecológica da vegetação de uma floresta pluvial tropical de terra firme, Rondônia. Boletim do Museu Paraense Emílio Goeldi, série Botânica 4 (2): 195-233.
	AmzRO054	Cacoal	Brasil	Rondônia	-61.2281	-11.2347	225	Amazonia	Seasonally dry	Evergreen	Broadleaved Forest	205	369	0.236734	0.639674	1.51913	protected	1156.05	1932	-372.708	75	90	23.8	14.3	OLIVEIRA-FILHO, A.T. 2006-2015. Checklists compiled from herbarium specimens. Royal Botanic Gardens, Kew, U.K.; Jardim Botânico do Rio de Janeiro, Rio de Janeiro, Brazil; Universidade Federal de Minas Gerais, Belo Horizonte, Brazil; New York Botanical Garden, New York, USA; http://www.splink.org.br/ (plus several non-vinculated herbaria).
	AmzRO055	Alvorada do Oeste	Brasil	Rondônia	-62.2031	-11.2739	204	Amazonia	Seasonally dry	Evergreen	Broadleaved Forest	169	311	-0.675444	-0.302009	-0.584322	unprotected	1209.24	1911	-329.708	71	85	24.3	15.1	LISBOA, P.L.B. 1990. Rondônia - colonização e floresta. CNPq, Programa Polonoroeste, Brasília, DF.
																									MACIEL, U.N. & LISBOA, P.L.B. 1989. Estudo florístico de 1 ha de mata de terra firme no Km 15 da rodovia Presidente Médici - Costa Marques (RO-429), Rondônia. Boletim do Museu Paraense Emílio Goeldi 5, série Botânica: 25-37.
	AmzRO056	Seringueiras	Brasil	Rondônia	-63.2217	-11.6936	192	Amazonia	Seasonally dry	Evergreen	Broadleaved Forest	185	340	0.820032	1.11942	1.21523	protected	1061.93	1723	-335.792	68	85	25	16.5	LISBOA, P.L.B. & LISBOA, R.C.L. 1990. Inventários florestais em Rondônia. I. Rodovia Presidente Médici - Costa Marques, Km 90. Pp. 205-229 In: Anais do 35° Congressso Nacional de Botânica. Manaus, 1984. IBAMA, Brasília, DF, Brasil.
																									LISBOA, P.L.B. 1990. Rondônia - colonização e floresta. CNPq, Programa Polonoroeste, Brasília, DF.
	AmzRO057	Costa Marques	Brasil/Bolivia	Rondônia/Beni	-63.4419	-12.5603	150	Amazonia	Seasonally dry	Evergreen	Broadleaved Forest	214	397	0.89747	1.37196	1.94195	protected	2458.04	1498	-430	74	115	26.2	17.8	LISBOA, P.L.B. & LISBOA, R.C.L. 1990. Inventários florestais em Rondônia. I. Rodovia Presidente Médici - Costa Marques, Km 90. Pp. 205-229 In: Anais do 35° Congressso Nacional de Botânica. Manaus, 1984. IBAMA, Brasília, DF, Brasil.
																									OLIVEIRA-FILHO, A.T. 2006-2015. Checklists compiled from herbarium specimens. Royal Botanic Gardens, Kew, U.K.; Jardim Botânico do Rio de Janeiro, Rio de Janeiro, Brazil; Universidade Federal de Minas Gerais, Belo Horizonte, Brazil; New York Botanical Garden, New York, USA; http://www.splink.org.br/ (plus several non-vinculated herbaria).
	AmzRO058	Pimenteiras do Oeste	Brasil	Rondônia	-60.9942	-13.4117	198	Amazonia	Seasonally dry	Evergreen	Broadleaved Forest	180	290	1.15487	1.5949	2.43976	unprotected	1007.64	1498	-412.208	74	115	26.2	17.8	OLIVEIRA-FILHO, A.T. 2006-2015. Checklists compiled from herbarium specimens. Royal Botanic Gardens, Kew, U.K.; Jardim Botânico do Rio de Janeiro, Rio de Janeiro, Brazil; Universidade Federal de Minas Gerais, Belo Horizonte, Brazil; New York Botanical Garden, New York, USA; http://www.splink.org.br/ (plus several non-vinculated herbaria).
	AmzRR001	Ilha de Maracá	Brasil	Roraima	-61.7636	3.4897	145	Amazonia	Rain	Evergreen	Broadleaved Forest	170	313	-1.52377	-1.24367	-0.475135	protected	179.301	1801	-431.042	69	35	26.7	20.8	MILLIKEN, W. & RATTER, J.A. 1989. The vegetation of the Ilha de Maracá. First report of the vegetation survey of the Maracá Rainforest Project. Royal Botanic Garden, Edinburgh. 277 pp.
	AmzRR002	Parque do Viruá	Brasil	Roraima	-61.0064	1.485	114	Amazonia	Rain	Evergreen	Broadleaved Forest	177	333	-1.76085	-1.37288	-1.56009	protected	786.346	1842	-450.417	70	40	27.2	21.5	MENDONÇA, B.A.F. 2011. Campinaranas amazônicas: pedogênese e relações solo-vegetação. Tese de Doutorado, Universidade Federal de Viçosa, Viçosa, MG, Brasil.
	AmzRR003	Caracaraí	Brasil	Roraima	-60.4236	1.2183	114	Amazonia	Rain	Evergreen	Broadleaved Forest	182	314	-0.853881	-0.421542	0.365417	unprotected	786.346	1987	-383.333	71	35	27.2	21.6	OLIVEIRA-FILHO, A.T. 2006-2015. Checklists compiled from herbarium specimens. Royal Botanic Gardens, Kew, U.K.; Jardim Botânico do Rio de Janeiro, Rio de Janeiro, Brazil; Universidade Federal de Minas Gerais, Belo Horizonte, Brazil; New York Botanical Garden, New York, USA; http://www.splink.org.br/ (plus several non-vinculated herbaria).
	AmzRR004	Rorainópolis	Brasil	Roraima	-60.6978	-0.1978	75	Amazonia	Rain	Evergreen	Broadleaved Forest	211	372	-1.57129	-1.0738	0.505785	unprotected	645.29	1857	-151.542	48	0	27.3	21.9	OLIVEIRA-FILHO, A.T. 2006-2015. Checklists compiled from herbarium specimens. Royal Botanic Gardens, Kew, U.K.; Jardim Botânico do Rio de Janeiro, Rio de Janeiro, Brazil; Universidade Federal de Minas Gerais, Belo Horizonte, Brazil; New York Botanical Garden, New York, USA; http://www.splink.org.br/ (plus several non-vinculated herbaria).
	AmzRR005	Caicubi	Brasil	Roraima/Amazonas	-62.0894	-1.0286	72	Amazonia	Rain	Evergreen	Broadleaved Forest	124	224	-3.47359	-3.14375	-4.10167	unprotected	786.346	2179	-16.7083	34	0	27	21.8	ALARCÓN, J.G.S. & PEIXOTO, A.L. 2007. Florística e fitossociologia de um trecho de um hectare de floresta de terra firme, em Caracaraí, Roraima, Brasil. Boletim do Museu Paraense Emílio Goeldi, Série Ciências Naturais 2 (2): 33-60.
																									ALARCÓN, J.G.S. 2005. Levantamento florístico e etnobotânico em um hectare de floresta de terra firme na região do Médio Rio Negro, Roraima, Brasil. Dissertação de Mestrado, Instituto de Pesquisas Jardim Botânico do Rio de Janeiro, Rio de Janeiro, RJ, Brasil.
	AmzRR043	Ilha de Maracá	Brasil	Roraima	-61.4328	3.3692	129	Amazonia	Seasonally dry	Evergreen	Broadleaved Forest	166	264	-1.01918	-0.73844	-0.0256016	protected	179.301	1640	-581.333	80	85	27	21.1	MILLIKEN, W. & RATTER, J.A. 1989. The vegetation of the Ilha de Maracá. First report of the vegetation survey of the Maracá Rainforest Project. Royal Botanic Garden, Edinburgh. 277 pp.
																									NASCIMENTO, M.T.; PROCTOR, J. & VILLELA, D.M. 1997. Forest structure, floristic composition and soils of an Amazonian monodominant forest on Maraca Island, Roraima, Brazil. Edinburgh Journal of Botany 54 (1): 1-38.
																									THOMPSON, J.; PROCTOR, J.; VIANA, V.; MILLIKEN, W.; RATTER, J.A. & SCOTT, D.A. 1992. Ecological studies on a Lowland Evergreen Rain Forest on Maracá Island, Roraima, Brazil. I. Physical environment, forest structure and leaf chemistry. Journal of Ecology 80 (4): 689-703.
	AmzRR044	Boa Vista	Brasil	Roraima	-60.8256	3.0983	113	Amazonia	Seasonally dry	Evergreen	Broadleaved Forest	145	253	0.111477	0.409123	0.0962006	unprotected	198.694	1514	-726.375	85	115	27.2	21.3	SANTOS, N.M.C.; VALE-JÚNIOR, J.F. & BARBOSA, R.I. 2013. Florística e estrutura arbórea de ilhas de mata em áreas de savana do norte da Amazônia brasileira. Boletim do Museu Paraense Emílio Goeldi, Ciências Naturais 8 (12): 205-221.
	AmzRR045	Mucajaí	Brasil	Roraima	-61.0692	2.635	142	Amazonia	Seasonally dry	Evergreen	Broadleaved Forest	160	256	-0.603509	-0.265934	1.96615	unprotected	1166.91	1720	-627.083	81	100	26.9	20.9	OLIVEIRA-FILHO, A.T. 2006-2015. Checklists compiled from herbarium specimens. Royal Botanic Gardens, Kew, U.K.; Jardim Botânico do Rio de Janeiro, Rio de Janeiro, Brazil; Universidade Federal de Minas Gerais, Belo Horizonte, Brazil; New York Botanical Garden, New York, USA; http://www.splink.org.br/ (plus several non-vinculated herbaria).
	AmzRR046	Cantá	Brasil	Roraima	-60.6769	2.2792	108	Amazonia	Seasonally dry	Evergreen	Broadleaved Forest	134	191	-0.889738	-0.505498	1.3705	unprotected	579.256	1643	-698.125	85	110	27.1	21.2	SILVA, U.S.D. 2003. Fitossociologia do componente arbóreo e não arbóreo de uma floresta tropical em Cantá – RR. Dissertação de Mestrado, Universidade Federal Rural da Amazônia, Manaus, AM.
	AmzSR006	Tonka Onderzoeksruimte	Suriname	Para	-55.7639	5.3431	33	Amazonia	Rain	Evergreen	Broadleaved Forest	208	401	0.0197259	0.543796	0.61258	unprotected	NA	2226	-134.167	41	0	26.8	22.1	JONKERS, W.B.J. 1987. Vegetation structure, logging damage and silviculture in a tropical rain forest in Suriname. No. 3, Ecology and management of tropical rain forest in Suriname (series). Agricultural University of Wageningen, Wageningen, The Netherlands.
	AmzSR007	Brownsweg	Suriname	Brokopondo	-55.1017	5.0756	42	Amazonia	Rain	Evergreen	Broadleaved Forest	203	409	-1.41622	-0.966164	-1.51581	unprotected	NA	2326	-151.917	41	0	26.7	22.1	ALONSO, A.; DALMEIJER, F. & CAMPBELL, P. (Eds.) 1998. Urubamba: The biodiversity of a Peruvian rainforest biodiversity. Rapid Biological and Social Inventories, Report 7: Perú: Lower Urubamba Region. Smithsonian Institution, Washington, DC, U.S.A.
																									TER STEEGE, H.; BÁNKI, O.S.; VAN ANDEL, T.R.; BEHARI-RAMDAS, J. & RAMHARAKH, G. 2004. Plant diversity of the Brownsberg Nature Park, Suriname, Report of the Nov-Dec 2003 Expedition. Utrecht University, Utrecht, The Netherlands.
	AmzSR008	Bitagron	Suriname	Sipaliwini	-56.2067	5.0731	81	Amazonia	Rain	Evergreen	Broadleaved Forest	199	390	-1.06393	-0.686015	-0.52048	unprotected	NA	2257	-193.25	47	0	26.8	22	BÁNKI, O.S. 2010. Does neutral theory explain community composition in the Guiana shield forests? PhD Thesis, Utrecht University, Utrecht, The Netherlands.
	AmzSR009	Langatabbetje	Suriname	Sipaliwini	-54.5331	4.9133	70	Amazonia	Rain	Evergreen	Broadleaved Forest	185	363	-1.52404	-0.928291	-1.44298	unprotected	NA	2329	-140.667	43	0	26.5	21.9	ALONSO, A.; DALMEIJER, F. & CAMPBELL, P. (Eds.) 1998. Urubamba: The biodiversity of a Peruvian rainforest biodiversity. Rapid Biological and Social Inventories, Report 7: Perú: Lower Urubamba Region. Smithsonian Institution, Washington, DC, U.S.A.
	AmzSR012	Kwamalasamutu	Suriname	Sipaliwini	-56.6978	2.3631	223	Amazonia	Rain	Evergreen	Broadleaved Forest	184	342	-0.677458	-0.332489	-0.286545	unprotected	NA	1967	-352.5	69	45	26.6	21.3	O’SHEA, B.J., ALONSO, L.E. & LARSEN, T.H. (eds.). 2011. A rapid biological assessment of the Kwamalasamutu region, Southwestern Suriname. RAP Bulletin of Biological Assessment 63. Conservation International, Arlington, VA, USA.
	AmzTO002	Araguatins	Brasil	Tocantins	-48.3678	-5.3039	130	Amazonia	Seasonally dry	Evergreen	Broadleaved Forest	195	343	0.651671	0.908407	2.22629	unprotected	505.409	1895	-458.083	83	105	26.6	20	DAMBRÓS, L.A.; OLIVEIRA-FILHO, L.C.; FREIRE, E.C.; LIMA, J.P.S.; PEREIRA, J.D.A.; SILVA, S.S. & FORZANI, J.R.R. 2005. Projeto de gestão ambiental integrada da Região do Bico do Papagaio. Zoneamento ecológico-econômico; Inventário florestal e levantamento florístico do norte do Estado do Tocantins; escala 1:250.000. Secretaria de Planejamento e Meio Ambiente (Seplan). Diretoria de Zoneamento Ecoló…
	AmzTO003	Itaguatins	Brasil	Tocantins	-47.5633	-5.7014	197	Amazonia	Seasonally dry	Evergreen	Broadleaved Forest	200	311	-1.15845	-0.638694	1.94957	unprotected	244.025	1523	-539.75	78	115	26	18	HAIDAR, R.F.; PINTO, J.R.R. & FELFILI, J.M. 2012. Florestas estacionais e áreas de ecótono (floresta estacional/ombrófila) do estado do Tocantins, Brasil: parâmetros estruturais, classificação das fitofisionomias e subsídio para conservação. Acta Amazonica 43 (3): 261-290.
	AmzTO004	Ananás e São Geraldo do Araguaia	Brasil	Tocantins/Pará	-48.3386	-6.1533	124	Amazonia	Seasonally dry	Evergreen	Broadleaved Forest	181	318	-0.322049	0.0500946	0.966248	protected	318.944	1643	-430.25	70	105	26.1	19.1	OLIVEIRA-FILHO, A.T. 2006-2015. Checklists compiled from herbarium specimens. Royal Botanic Gardens, Kew, U.K.; Jardim Botânico do Rio de Janeiro, Rio de Janeiro, Brazil; Universidade Federal de Minas Gerais, Belo Horizonte, Brazil; New York Botanical Garden, New York, USA; http://www.splink.org.br/ (plus several non-vinculated herbaria).
	AmzTO005	Xambioá	Brasil	Tocantins	-48.5242	-6.4903	208	Amazonia	Seasonally dry	Evergreen	Broadleaved Forest	183	309	-0.743172	-0.351934	1.19359	unprotected	252.773	1583	-409.583	67	105	26.1	18.8	HAIDAR, R.F.; PINTO, J.R.R. & FELFILI, J.M. 2012. Florestas estacionais e áreas de ecótono (floresta estacional/ombrófila) do estado do Tocantins, Brasil: parâmetros estruturais, classificação das fitofisionomias e subsídio para conservação. Acta Amazonica 43 (3): 261-290.
	AmzTO006	Araguaci	Brasil	Tocantins	-48.6522	-6.7958	141	Amazonia	Seasonally dry	Evergreen	Broadleaved Forest	152	252	0.801553	1.11438	1.38918	unprotected	170.551	1608	-421.542	68	105	26.3	19	HAIDAR, R.F.; PINTO, J.R.R. & FELFILI, J.M. 2012. Florestas estacionais e áreas de ecótono (floresta estacional/ombrófila) do estado do Tocantins, Brasil: parâmetros estruturais, classificação das fitofisionomias e subsídio para conservação. Acta Amazonica 43 (3): 261-290.
	AmzTO007	Santa Fé do Araguaia	Brasil	Tocantins	-49.0433	-7.0244	226	Amazonia	Seasonally dry	Evergreen	Broadleaved Forest	185	318	-0.203543	0.154405	1.79165	unprotected	304.47	1701	-402.333	68	100	25.9	18.6	DAMBRÓS, L.A.; OLIVEIRA-FILHO, L.C.; FREIRE, E.C.; LIMA, J.P.S.; PEREIRA, J.D.A.; SILVA, S.S. & FORZANI, J.R.R. 2005. Projeto de gestão ambiental integrada da Região do Bico do Papagaio. Zoneamento ecológico-econômico; Inventário florestal e levantamento florístico do norte do Estado do Tocantins; escala 1:250.000. Secretaria de Planejamento e Meio Ambiente (Seplan). Diretoria de Zoneamento Ecoló…
	AmzTO008	Arapoema	Brasil	Tocantins	-49.1289	-7.7072	216	Amazonia	Seasonally dry	Evergreen	Broadleaved Forest	165	286	1.09318	1.45491	1.26879	unprotected	336.413	1861	-409.333	70	95	26.1	18.2	HAIDAR, R.F.; PINTO, J.R.R. & FELFILI, J.M. 2012. Florestas estacionais e áreas de ecótono (floresta estacional/ombrófila) do estado do Tocantins, Brasil: parâmetros estruturais, classificação das fitofisionomias e subsídio para conservação. Acta Amazonica 43 (3): 261-290.
	AmzVN011	Las Hermanas	Venezuela	Delta Amacuro	-61.6744	8.4111	30	Amazonia	Rain	Evergreen	Broadleaved Forest	174	295	0.102298	0.485971	1.03229	protected	NA	1435	-280.333	41	0	26.5	21.1	STEYERMARCK, J.A.; BERRY, P.E.; YATSKIEVYCH, K. & HOLST, B.K. (eds.) 1995-2005. Flora of the Venezuelan Guayana. Timber Press, Missouri Botanical Garden, Saint Louis, MO, USA.
	AmzVN012	Campamento Río Grande	Venezuela	Delta Amacuro/Bolívar	-61.6006	8.0533	291	Amazonia	Rain	Evergreen	Broadleaved Forest	190	367	-0.217461	0.191733	-0.342476	protected	NA	1375	-279.958	41	0	25.5	20	AYMARD, G. & VELÁZCO, J. 2004. Estructura y composición florística en bosques humedos del medio Río Grande (Reserva Forestal “Imataca”). Estados Bolívar y Delta Amacuro, Venezuela. Convenio CVG-TECMIN-UNELLEZ. Guanare, Venezuela.
																									STEYERMARCK, J.A.; BERRY, P.E.; YATSKIEVYCH, K. & HOLST, B.K. (eds.) 1995-2005. Flora of the Venezuelan Guayana. Timber Press, Missouri Botanical Garden, Saint Louis, MO, USA.
	AmzVN013	Alto Río Cuyubini	Venezuela	Delta Amacuro	-60.8453	7.8792	112	Amazonia	Rain	Evergreen	Broadleaved Forest	142	229	0.0912601	0.449751	0.12805	protected	NA	1921	-116	36	0	26.1	21.1	STEYERMARCK, J.A.; BERRY, P.E.; YATSKIEVYCH, K. & HOLST, B.K. (eds.) 1995-2005. Flora of the Venezuelan Guayana. Timber Press, Missouri Botanical Garden, Saint Louis, MO, USA.
	AmzVN014	Reserva Imataca	Venezuela	Delta Amacuro/Bolívar	-61.3308	7.6994	209	Amazonia	Rain	Evergreen	Broadleaved Forest	168	277	-1.45188	-0.972673	-0.186889	protected	NA	1453	-222.917	40	0	26	20.4	DÍAZ, W.A. & DÍAZ, Y. 2016. Caracterización florística y estructural de los bosques de la Unidad de Manejo Forestal Imataca V, unidad de producción Santa María I, Reserva Forestal Imataca, municipio Sifontes, Estado Bolívar, Venezuela. Acta Botánica Venezolana (in press).
																									STEYERMARCK, J.A.; BERRY, P.E.; YATSKIEVYCH, K. & HOLST, B.K. (eds.) 1995-2005. Flora of the Venezuelan Guayana. Timber Press, Missouri Botanical Garden, Saint Louis, MO, USA.
	AmzVN015	Reserva Imataca	Venezuela	Bolívar	-60.9158	7.4989	183	Amazonia	Rain	Evergreen	Broadleaved Forest	163	272	-1.17842	-0.789819	-0.197262	protected	NA	1770	-128.875	38	0	25.9	20.5	LOZADA, J.; GUEVARA, J.; SORIANO, P. & COSTA, M. 2007. Bosques de colinas y lomas, en la zona central de la Reserva Forestal Imataca, Venezuela. Revista Forestal Latinoamericana 42 (3): 105-131.
																									LOZADA, J.; GUEVARA, J.R.; HERNÁNDEZ, C.; SORIANO, P. & COSTA, M. 2011. Los bosques de la zona central de la Reserva Forestal Imataca, Estado Bolívar, Venezuela. BioLlania 10 (Edición Especial): 47-62.
	AmzVN017	Reserva Imataca	Venezuela	Bolívar	-60.7575	7.2619	215	Amazonia	Rain	Evergreen	Broadleaved Forest	173	271	-0.678404	-0.263087	1.34438	protected	NA	1781	-129.75	36	0	25.8	20.5	LOZADA, J.; GUEVARA, J.; SORIANO, P. & COSTA, M. 2007. Bosques de colinas y lomas, en la zona central de la Reserva Forestal Imataca, Venezuela. Revista Forestal Latinoamericana 42 (3): 105-131.
																									LOZADA, J.; GUEVARA, J.R.; HERNÁNDEZ, C.; SORIANO, P. & COSTA, M. 2011. Los bosques de la zona central de la Reserva Forestal Imataca, Estado Bolívar, Venezuela. BioLlania 10 (Edición Especial): 47-62.
	AmzVN018	Temblador	Venezuela	Bolívar	-64.9936	7.0739	42	Amazonia	Rain	Evergreen	Broadleaved Forest	165	256	-1.74139	-1.35409	0.724161	protected	NA	1882	-506.958	72	85	27.7	21.9	RODRÍGUEZ, L.; CARLSEN, M.; BEVILACQUA, M. & GARCÍA, M. 2008. Colección de plantas vasculares de la cuenca del río Caura (Estado Bolívar) depositada en el Herbario Nacional de Venezuela. Acta Botánica Venezolana 31 (1): 107-250.
																									ROSALES, J.; BEVILACQUA, M.; DÍAZ, W.A.; PÉREZ, R.; RIVAS, D. & CAURA, S. 2003. Riparian Vegetation Communities of the Caura River Basin, Bolívar State, Venezuela. Aquatic Ecosystems of the Caura River Basin, Bolívar State, Venezuela In: Chernoff, B., A. Machado-Allison, K. Riseng, and J.R. Montambault (Eds.). A biological assessment of the aquatic ecosystems of the Caura river basin, Bolivar Sta…
																									ROSALES, J.; PETTS, G. & KNAB-VISPO, C. 2001. Ecological gradients within the riparian forest of the lower Caura River, Venezuela. Plant Ecology 152 (1): 101-118.
																									ROSALES, J.; PETTS, G.; KNAB-VISPO, C. & RODRÍGUEZ, G. 2001. Bosques ribereños del Bajo Caura entre el Salto Pará y Los Raudales de La Mura: su classificación y importancia em la cultura Ye’kwana. Venezuela. In: Huber, O. & Rosales, J. (Eds). Ecología de la Cuenca del Río Caura, Venezuela II. Estudios especiales. Scientia Guaianae 7 (1): 171-213.
	AmzVN019	El Dorado	Venezuela	Bolívar	-61.6556	6.7419	143	Amazonia	Rain	Evergreen	Broadleaved Forest	150	259	0.142211	0.365385	-0.0912488	protected	NA	1439	-282.75	43	5	26.7	20.8	STEYERMARCK, J.A.; BERRY, P.E.; YATSKIEVYCH, K. & HOLST, B.K. (eds.) 1995-2005. Flora of the Venezuelan Guayana. Timber Press, Missouri Botanical Garden, Saint Louis, MO, USA.
	AmzVN020	Estación Biológica del Río Tabaro	Venezuela	Bolívar	-65.0497	6.5217	108	Amazonia	Rain	Evergreen	Broadleaved Forest	145	244	-0.574644	-0.310444	-0.287089	protected	NA	2332	-359.292	73	75	27.4	21.2	SALAS, L.; BERRY, P.E. & GOLDSTEIN, I. 1997. Composición y estructura de una comunidad de árboles grandes en el valle del río Tabaro, Venezuela: una muestra de 18,75 ha. In: Huber, O. & J. Rosales (eds.). In: Huber, O. & Rosales, J. (Eds). Ecología de la Cuenca del Río Caura, Venezuela II. Estudios especiales. Scientia Guaianae 7: 291-308.
	AmzVN021	Salto Pará	Venezuela	Bolívar	-64.4664	6.2822	271	Amazonia	Rain	Evergreen	Broadleaved Forest	149	239	-1.12394	-0.681978	-0.0751817	protected	NA	2834	-287.792	70	65	26.8	20.7	RODRÍGUEZ, L.; CARLSEN, M.; BEVILACQUA, M. & GARCÍA, M. 2008. Colección de plantas vasculares de la cuenca del río Caura (Estado Bolívar) depositada en el Herbario Nacional de Venezuela. Acta Botánica Venezolana 31 (1): 107-250.
																									ROSALES, J.; BEVILACQUA, M.; DÍAZ, W.A.; PÉREZ, R.; RIVAS, D. & CAURA, S. 2003. Riparian Vegetation Communities of the Caura River Basin, Bolívar State, Venezuela. Aquatic Ecosystems of the Caura River Basin, Bolívar State, Venezuela In: Chernoff, B., A. Machado-Allison, K. Riseng, and J.R. Montambault (Eds.). A biological assessment of the aquatic ecosystems of the Caura river basin, Bolivar Sta…
																									ROSALES, J.; PETTS, G. & KNAB-VISPO, C. 2001. Ecological gradients within the riparian forest of the lower Caura River, Venezuela. Plant Ecology 152 (1): 101-118.
																									ROSALES, J.; PETTS, G.; KNAB-VISPO, C. & RODRÍGUEZ, G. 2001. Bosques ribereños del Bajo Caura entre el Salto Pará y Los Raudales de La Mura: su classificación y importancia em la cultura Ye’kwana. Venezuela. In: Huber, O. & Rosales, J. (Eds). Ecología de la Cuenca del Río Caura, Venezuela II. Estudios especiales. Scientia Guaianae 7 (1): 171-213.
	AmzVN022	Las Claritas	Venezuela	Bolívar	-61.4306	6.1444	170	Amazonia	Rain	Evergreen	Broadleaved Forest	167	278	-0.584196	-0.156345	0.327089	protected	NA	2879	-9.33334	38	0	26.5	20.7	DÍAZ, W.A. 2014. Caracterización florística y estructural del bosque remanente em las áreas mineras Bizcaitarra y Albino, Las Claritas, Municipio Sifontes, Estado Bolívar, Venezuela. Ernstia 24 (1): 69-83.
																									HERNÁNDEZ, L.; DEZZEO, N.; SANOJA, E.; SALAZAR, L. & CASTELLANOS, H. 2012. Changes in structure and composition of evergreen forests on an altitudinal gradient in the Venezuelan Guayana Shield. International Journal of Tropical Biology 60 (1): 11-33.
																									PHILLIPS, O. & MILLER, J.S. 2002. Global patterns of plant diversity: Alwyn H. Gentry's Forest Transect Data Set, Missouri Botanical Press. Saint Louis, MO, USA.
																									STEYERMARCK, J.A.; BERRY, P.E.; YATSKIEVYCH, K. & HOLST, B.K. (eds.) 1995-2005. Flora of the Venezuelan Guayana. Timber Press, Missouri Botanical Garden, Saint Louis, MO, USA.
	AmzVN023	Entreríos	Venezuela	Bolívar	-64.4386	5.9381	280	Amazonia	Rain	Evergreen	Broadleaved Forest	142	237	-1.40184	-1.08742	-0.878898	protected	NA	3202	-248.708	68	25	25.9	19.8	RODRÍGUEZ, L.; CARLSEN, M.; BEVILACQUA, M. & GARCÍA, M. 2008. Colección de plantas vasculares de la cuenca del río Caura (Estado Bolívar) depositada en el Herbario Nacional de Venezuela. Acta Botánica Venezolana 31 (1): 107-250.
																									ROSALES, J.; BEVILACQUA, M.; DÍAZ, W.A.; PÉREZ, R.; RIVAS, D. & CAURA, S. 2003. Riparian Vegetation Communities of the Caura River Basin, Bolívar State, Venezuela. Aquatic Ecosystems of the Caura River Basin, Bolívar State, Venezuela In: Chernoff, B., A. Machado-Allison, K. Riseng, and J.R. Montambault (Eds.). A biological assessment of the aquatic ecosystems of the Caura river basin, Bolivar Sta…
	AmzVN024	Caño Yavi	Venezuela	Amazonas	-65.9875	5.6789	176	Amazonia	Rain	Evergreen	Broadleaved Forest	159	273	-1.94843	-1.56016	-1.60918	unprotected	NA	2750	-306.458	73	50	27	19.7	STEYERMARCK, J.A.; BERRY, P.E.; YATSKIEVYCH, K. & HOLST, B.K. (eds.) 1995-2005. Flora of the Venezuelan Guayana. Timber Press, Missouri Botanical Garden, Saint Louis, MO, USA.
	AmzVN025	Caño Majagua	Venezuela	Amazonas	-65.6547	5.2447	155	Amazonia	Rain	Evergreen	Broadleaved Forest	132	222	-1.74232	-1.39403	-1.69977	unprotected	NA	2630	-346.875	72	50	27.2	19.8	ZENT, E.L. & ZENT, S. 2004. Floristic composition, structure, and diversity of four forest plots in the Sierra Maigualida, Venezuelan Guayana. Biodiversity and Conservation 13 (13): 2453-2484.
	AmzVN026	Puerto Morganito	Venezuela	Amazonas	-67.6769	5.0822	186	Amazonia	Rain	Evergreen	Broadleaved Forest	134	210	-0.642258	-0.316117	0.157098	unprotected	NA	2628	-300.958	64	40	27.6	21.9	AYMARD, G.; SCHARGEL, R.; BERRY, P. & STERGIOS, B. 2009. Estudio de los suelos y la vegetatión (estructura, composición florística y diversidad) en bosques macrotérmicos no-inundables, Estado Amazonas, Venezuela. BioLlania 9 (Edición Especial): 6-251.
	AmzVN027	Raudalito Picure	Venezuela	Amazonas	-67.5872	4.9758	113	Amazonia	Rain	Evergreen	Broadleaved Forest	170	314	-0.740671	-0.356882	-0.705649	protected	NA	2711	-237.417	63	35	27.8	22.2	GUEVARA, J.R.; CARRERO, O.E.; MOLINA, F.; TORRES, A.M.; BALZA, D. & MUÑOZ, M. 2009. Inventario florístico de las comunidades vegetales cercanas a Coromoto de Cuao y Raudalito Picure, cuenca baja del Río Cuao, Municipio Autana, Estado Amazonas, Venezuela. BioLlania 9 (Edición Especial): 276-293.
	AmzVN028	Faldas del Cerro Autana	Venezuela	Amazonas	-67.4583	4.8528	257	Amazonia	Rain	Evergreen	Broadleaved Forest	154	247	0.173276	0.445892	1.16599	protected	NA	2935	-180.958	62	20	26.8	21.2	STEYERMARCK, J.A.; BERRY, P.E.; YATSKIEVYCH, K. & HOLST, B.K. (eds.) 1995-2005. Flora of the Venezuelan Guayana. Timber Press, Missouri Botanical Garden, Saint Louis, MO, USA.
	AmzVN029	Caño Uña	Venezuela	Amazonas	-67.7664	4.7383	109	Amazonia	Rain	Evergreen	Broadleaved Forest	162	288	-2.09758	-1.65007	-1.78606	protected	NA	3000	-172	56	0	27.8	22.3	MORALES-ROJAS, T. & CASTILLO-SUÁREZ, A. 2005. Catálogo Dendrológico comentado del bosque ribereño de la confluencia de los rios Cuao-Sipapo (Estado Amazonas, Venezuela), Venezuela. Acta Botánica Venezuelica 28 (1): 63-88.
																									STEYERMARCK, J.A.; BERRY, P.E.; YATSKIEVYCH, K. & HOLST, B.K. (eds.) 1995-2005. Flora of the Venezuelan Guayana. Timber Press, Missouri Botanical Garden, Saint Louis, MO, USA.
	AmzVN030	Cerro El Gavilán	Venezuela	Amazonas	-66.5256	4.1883	217	Amazonia	Rain	Evergreen	Broadleaved Forest	144	248	0.508377	0.891711	0.352012	unprotected	NA	3346	-224.125	64	35	27	20.9	AYMARD, G.; SCHARGEL, R.; BERRY, P. & STERGIOS, B. 2009. Estudio de los suelos y la vegetatión (estructura, composición florística y diversidad) en bosques macrotérmicos no-inundables, Estado Amazonas, Venezuela. BioLlania 9 (Edición Especial): 6-251.
																									AYMARD, G.; SCHARGEL, R.; BERRY, P.E; STERGIOS, B. & MARVEZ, P. 2006. Estructura, composición florística y suelos en bosques de "tierra firme" del bajo y medio río Ventuari, Estado Amazonas, Venezuela. Pp. 69-89, App. 2-3. In: LASSO, C.A.; SEÑARIS, J.C.; ALONSO, L.E. & FLORES, A.L. Evaluación Rápida de la Biodiversidad de los Ecosistemas Acuáticos en la Confluencia de los ríos Orinoco y Ventuari,…
	AmzVN031	Caño Buenos Aires	Venezuela	Amazonas	-66.6214	4.0769	124	Amazonia	Rain	Evergreen	Broadleaved Forest	141	223	-0.540524	-0.172955	0.195396	protected	NA	3106	-189.958	63	35	27.4	21.4	AYMARD, G.; SCHARGEL, R.; BERRY, P. & STERGIOS, B. 2009. Estudio de los suelos y la vegetatión (estructura, composición florística y diversidad) en bosques macrotérmicos no-inundables, Estado Amazonas, Venezuela. BioLlania 9 (Edición Especial): 6-251.
	AmzVN032	Santa Bárbara del Orinoco	Venezuela	Amazonas	-67.0406	3.9483	123	Amazonia	Rain	Evergreen	Broadleaved Forest	133	215	-1.78751	-1.44809	-1.17352	protected	NA	3217	-152.5	57	0	27.5	21.4	STEYERMARCK, J.A.; BERRY, P.E.; YATSKIEVYCH, K. & HOLST, B.K. (eds.) 1995-2005. Flora of the Venezuelan Guayana. Timber Press, Missouri Botanical Garden, Saint Louis, MO, USA.
	AmzVN033	Faldas del Cerro Yapacana	Venezuela	Amazonas	-66.7547	3.6772	127	Amazonia	Rain	Evergreen	Broadleaved Forest	131	236	-0.146652	0.206662	-1.06001	protected	NA	3381	-84.5417	52	0	26.9	20.9	STEYERMARCK, J.A.; BERRY, P.E.; YATSKIEVYCH, K. & HOLST, B.K. (eds.) 1995-2005. Flora of the Venezuelan Guayana. Timber Press, Missouri Botanical Garden, Saint Louis, MO, USA.
	AmzVN034	Alto Río Cunucunuma	Venezuela	Amazonas	-65.9014	3.6211	195	Amazonia	Rain	Evergreen	Broadleaved Forest	140	237	-0.53615	-0.145608	-0.517765	protected	NA	3282	-39.875	47	0	26.7	20.8	STEYERMARCK, J.A.; BERRY, P.E.; YATSKIEVYCH, K. & HOLST, B.K. (eds.) 1995-2005. Flora of the Venezuelan Guayana. Timber Press, Missouri Botanical Garden, Saint Louis, MO, USA.
	AmzVN035	La Esmeralda	Venezuela	Amazonas	-65.3997	3.2433	284	Amazonia	Rain	Evergreen	Broadleaved Forest	171	297	-1.63023	-1.16439	-0.910334	protected	NA	2719	-34.5833	42	0	26.4	20.7	AYMARD, G. 2000. Estructura y composición florística en bosques de tierra firme del alto Río Orinoco, sector La Esmeralda, Estado Amazonas. Venezuela. Acta Botánica Venezuelica 23 (2): 123-156.
	AmzVN036	Yavita	Venezuela	Amazonas	-67.4761	2.8953	124	Amazonia	Rain	Evergreen	Broadleaved Forest	172	384	-0.572132	-0.189686	-2.83788	unprotected	NA	3147	-80.5417	51	0	26.6	20.6	AYMARD, G.; SCHARGEL, R.; BERRY, P. & STERGIOS, B. 2009. Estudio de los suelos y la vegetatión (estructura, composición florística y diversidad) en bosques macrotérmicos no-inundables, Estado Amazonas, Venezuela. BioLlania 9 (Edición Especial): 6-251.
																									AYMARD, G; BERRY, P. & SCHARGEL, R. 1998. Estudio de la composición florística y los suelos en bosques altos del área Maroa-Yavita, Amazonia Venezolana. Revista Unellez de Ciencia y Tecnología16 (1): 119-135.
	AmzVN037	Boca del Río Pamoni	Venezuela	Amazonas	-65.9086	2.8322	126	Amazonia	Rain	Evergreen	Broadleaved Forest	152	245	-1.02413	-0.660328	0.145593	protected	NA	3200	0	39	0	26.8	20.8	AYMARD, G.; SCHARGEL, R.; BERRY, P. & STERGIOS, B. 2009. Estudio de los suelos y la vegetatión (estructura, composición florística y diversidad) en bosques macrotérmicos no-inundables, Estado Amazonas, Venezuela. BioLlania 9 (Edición Especial): 6-251.
	AmzVN038	Misión Río Mavaca	Venezuela	Amazonas	-65.1461	2.4975	151	Amazonia	Rain	Evergreen	Broadleaved Forest	166	288	-0.27924	0.0961442	0.456957	protected	NA	2284	-37.4583	41	0	26.8	21.1	STEYERMARCK, J.A.; BERRY, P.E.; YATSKIEVYCH, K. & HOLST, B.K. (eds.) 1995-2005. Flora of the Venezuelan Guayana. Timber Press, Missouri Botanical Garden, Saint Louis, MO, USA.
	AmzVN039	Caño Boca Chico	Venezuela	Amazonas	-66.5669	2.3531	107	Amazonia	Rain	Evergreen	Broadleaved Forest	133	200	-0.834733	-0.451767	0.203526	protected	NA	3402	0	34	0	26.6	20.2	AYMARD, G.; SCHARGEL, R.; BERRY, P. & STERGIOS, B. 2009. Estudio de los suelos y la vegetatión (estructura, composición florística y diversidad) en bosques macrotérmicos no-inundables, Estado Amazonas, Venezuela. BioLlania 9 (Edición Especial): 6-251.
	AmzVN040	Colón	Venezuela/Colombia	Amazonas/Guainía	-67.0908	2.1097	110	Amazonia	Rain	Evergreen	Broadleaved Forest	161	278	-0.462741	-0.0301627	-0.187755	unprotected	NA	3446	0	28	0	26.3	19.6	AYMARD, G.; SCHARGEL, R.; BERRY, P. & STERGIOS, B. 2009. Estudio de los suelos y la vegetatión (estructura, composición florística y diversidad) en bosques macrotérmicos no-inundables, Estado Amazonas, Venezuela. BioLlania 9 (Edición Especial): 6-251.
	AmzVN041	El Pijiguao	Venezuela	Amazonas	-66.4844	2.0769	108	Amazonia	Rain	Evergreen	Broadleaved Forest	127	205	-1.17394	-0.900039	-0.91025	protected	NA	3279	0	31	0	26.6	20.3	AYMARD, G.; CUELLO, N. & SCHARGEL, R. 1998. Floristic composition, structure and diversity in moist forest communities along the Casiquiare Channel, Amazonas State, Venezuela. Pp. 495-506 In: DALLMEIER F. & COMISKEY J.A. (Eds.) Forest Biodiversity in North, Central and South America, and the Caribbean: Research and Monitoring. Parthenon Publishing Group, Carnforth, UK.
																									AYMARD, G.; SCHARGEL, R.; BERRY, P. & STERGIOS, B. 2009. Estudio de los suelos y la vegetatión (estructura, composición florística y diversidad) en bosques macrotérmicos no-inundables, Estado Amazonas, Venezuela. BioLlania 9 (Edición Especial): 6-251.
	AmzVN042	Piedra Guachapita	Venezuela	Amazonas	-66.8853	2.0014	94	Amazonia	Rain	Evergreen	Broadleaved Forest	132	203	-2.20268	-1.774	-0.717401	unprotected	NA	3388	0	27	0	26.3	19.6	AYMARD, G.; SCHARGEL, R.; BERRY, P. & STERGIOS, B. 2009. Estudio de los suelos y la vegetatión (estructura, composición florística y diversidad) en bosques macrotérmicos no-inundables, Estado Amazonas, Venezuela. BioLlania 9 (Edición Especial): 6-251.
																									CLARK, H.; LIESNER, R.; BERRY, P.E.; FERNÁNDEZ, A.; AYMARD, G. & MAQUIRINO, P. 2000. Catálogo anotado de la flora del área de San Carlos de Río Negro, Venezuela. Scientia Guaianae 11: 101-316.
	AmzVN043	San Carlos de Río Negro	Venezuela	Amazonas	-67.0175	1.9331	109	Amazonia	Rain	Evergreen	Broadleaved Forest	197	442	-1.24757	-0.670601	-2.80113	unprotected	NA	3423	0	25	0	26.2	19.3	AYMARD, G.; SCHARGEL, R.; BERRY, P. & STERGIOS, B. 2009. Estudio de los suelos y la vegetatión (estructura, composición florística y diversidad) en bosques macrotérmicos no-inundables, Estado Amazonas, Venezuela. BioLlania 9 (Edición Especial): 6-251.
																									CLARK, H.; LIESNER, R.; BERRY, P.E.; FERNÁNDEZ, A.; AYMARD, G. & MAQUIRINO, P. 2000. Catálogo anotado de la flora del área de San Carlos de Río Negro, Venezuela. Scientia Guaianae 11: 101-316.
	AmzVN044	El Guanábano	Venezuela/Colombia	Amazonas/Guainía	-66.9864	1.7136	108	Amazonia	Rain	Evergreen	Broadleaved Forest	158	269	-1.82127	-1.38753	-1.17107	unprotected	NA	3363	0	25	0	26.3	19.8	AYMARD, G.; SCHARGEL, R.; BERRY, P. & STERGIOS, B. 2009. Estudio de los suelos y la vegetatión (estructura, composición florística y diversidad) en bosques macrotérmicos no-inundables, Estado Amazonas, Venezuela. BioLlania 9 (Edición Especial): 6-251.
	AmzVN045	Raudal Gallineta	Venezuela	Amazonas	-65.7178	1.5867	131	Amazonia	Rain	Evergreen	Broadleaved Forest	135	229	-1.62502	-1.25292	-1.60703	protected	NA	2868	0	29	0	26.3	20.6	STEYERMARCK, J.A.; BERRY, P.E.; YATSKIEVYCH, K. & HOLST, B.K. (eds.) 1995-2005. Flora of the Venezuelan Guayana. Timber Press, Missouri Botanical Garden, Saint Louis, MO, USA.
	AmzVN046	San Simón del Cocuy	Venezuela/Colombia/Brasil	Amazonas/Guainía/Amazonas	-66.8331	1.2583	110	Amazonia	Rain	Evergreen	Broadleaved Forest	146	240	-2.29334	-1.86496	-1.35069	unprotected	NA	3055	0	23	0	26.9	21.2	OLIVEIRA-FILHO, A.T. 2006-2015. Checklists compiled from herbarium specimens. Royal Botanic Gardens, Kew, U.K.; Jardim Botânico do Rio de Janeiro, Rio de Janeiro, Brazil; Universidade Federal de Minas Gerais, Belo Horizonte, Brazil; New York Botanical Garden, New York, USA; http://www.splink.org.br/ (plus several non-vinculated herbaria).
																									STEYERMARCK, J.A.; BERRY, P.E.; YATSKIEVYCH, K. & HOLST, B.K. (eds.) 1995-2005. Flora of the Venezuelan Guayana. Timber Press, Missouri Botanical Garden, Saint Louis, MO, USA.
	AmzVN047	Alto Río Yatúa	Venezuela	Amazonas	-66.0875	1.2156	113	Amazonia	Rain	Evergreen	Broadleaved Forest	156	281	-1.26539	-0.862999	-1.28079	protected	NA	3027	0	23	0	26.9	21.3	STEYERMARCK, J.A.; BERRY, P.E.; YATSKIEVYCH, K. & HOLST, B.K. (eds.) 1995-2005. Flora of the Venezuelan Guayana. Timber Press, Missouri Botanical Garden, Saint Louis, MO, USA.
	AmzVN048	Puerto Chimo	Venezuela	Amazonas	-66.1775	0.8431	124	Amazonia	Rain	Evergreen	Broadleaved Forest	150	279	-0.863859	-0.483689	-1.62829	protected	NA	3122	0	20	0	26.8	21.4	AYMARD, G.; SCHARGEL, R.; BERRY, P. & STERGIOS, B. 2009. Estudio de los suelos y la vegetatión (estructura, composición florística y diversidad) en bosques macrotérmicos no-inundables, Estado Amazonas, Venezuela. BioLlania 9 (Edición Especial): 6-251.
																									STEYERMARCK, J.A.; BERRY, P.E.; YATSKIEVYCH, K. & HOLST, B.K. (eds.) 1995-2005. Flora of the Venezuelan Guayana. Timber Press, Missouri Botanical Garden, Saint Louis, MO, USA.
	AmzVN217	Los Castillos de Guayana	Venezuela	Delta Amacuro	-61.3725	8.4711	74	Amazonia	Seasonally dry	Evergreen	Broadleaved Forest	110	70	-0.50726	-0.218127	0.806357	unprotected	NA	1218	-177.167	58	85	26.5	21.5	STEYERMARCK, J.A.; BERRY, P.E.; YATSKIEVYCH, K. & HOLST, B.K. (eds.) 1995-2005. Flora of the Venezuelan Guayana. Timber Press, Missouri Botanical Garden, Saint Louis, MO, USA.
	AmzVN218	Maripa	Venezuela	Bolívar	-65.1922	7.2942	66	Amazonia	Seasonally dry	Evergreen	Broadleaved Forest	157	96	-1.32337	-1.01985	0.348203	protected	NA	1819	-500.75	76	95	27.7	21.9	AYMARD, G.; ELCORO, S.; MARÌN, E. & CHAVIEL, A. 1997. Caracterización estructural y florística en bosques de tierra firme de un sector del bajo Río Caura, Estado Bolívar, Venezuela. In: Huber, O. & Rosales, J. (Eds). Ecología de la Cuenca del Río Caura, Venezuela II. Estudios especiales. Scientia Guaianae 7: 143-169.
	AmzVN219	Túriba	Venezuela	Bolívar	-66.6519	6.6867	225	Amazonia	Seasonally dry	Evergreen	Broadleaved Forest	117	158	0.641495	0.944904	0.474489	unprotected	NA	1926	-567.25	85	120	26.9	20	STEYERMARCK, J.A.; BERRY, P.E.; YATSKIEVYCH, K. & HOLST, B.K. (eds.) 1995-2005. Flora of the Venezuelan Guayana. Timber Press, Missouri Botanical Garden, Saint Louis, MO, USA.
	AmzVN220	Puerto Ayacucho	Venezuela	Amazonas	-67.3397	5.7997	93	Amazonia	Seasonally dry	Evergreen	Broadleaved Forest	145	257	0.442743	0.775033	1.65899	unprotected	NA	2372	-402.167	77	100	27.7	22.1	AYMARD, G.; SCHARGEL, R.; BERRY, P. & STERGIOS, B. 2009. Estudio de los suelos y la vegetatión (estructura, composición florística y diversidad) en bosques macrotérmicos no-inundables, Estado Amazonas, Venezuela. BioLlania 9 (Edición Especial): 6-251.
	AmzVN221	Puerto Ayacucho	Venezuela	Amazonas	-67.5089	5.6706	120	Amazonia	Seasonally dry	Evergreen	Broadleaved Forest	139	191	-0.459762	-0.137844	0.73205	unprotected	NA	2367	-445.583	72	90	27.6	22	AYMARD, G.; SCHARGEL, R.; BERRY, P. & STERGIOS, B. 2009. Estudio de los suelos y la vegetatión (estructura, composición florística y diversidad) en bosques macrotérmicos no-inundables, Estado Amazonas, Venezuela. BioLlania 9 (Edición Especial): 6-251.
	AtlAL012	Jacuípe	Brasil	Alagoas/Pernambuco	-35.475	-8.8639	160	Atlantic Forest	Rain	Evergreen	Broadleaved Forest	170	288	0.12024	0.457205	0.734607	unprotected	48.1167	1614	-465.583	61	50	23.9	19	TAVARES, S.; PAIVA, F.A.F.; CARVALHO, G.H. & TAVARES, E.J.S. 1971. Inventário florestal em Alagoas: contribuição para determinação do potencial madeireiro dos municípios de São Miguel dos Campos, Chão de Pilar, Colônia de Leopoldina e União dos Palmares. Boletim de Recursos Naturais, SUDENE 9 (1/2): 123-231.
																									TAVARES, S.; PAIVA, F.A.F.; TAVARES, E.J.S.; NEVES, M.A. & LIMA, J.L.S. 1971a. Inventário florestal de Alagoas: 1, nova contribuição para o estudo preliminar das matas remanescentes do estado de Alagoas. Boletim de Recursos Naturais, SUDENE 9 (1/2): 5-122.
	AtlAL013	Matriz de Camaragibe	Brasil	Alagoas	-35.5856	-9.0322	161	Atlantic Forest	Rain	Evergreen	Broadleaved Forest	159	262	-0.118679	0.222148	0.536553	unprotected	54.3203	1484	-507.625	62	65	23.8	18.9	OLIVEIRA-FILHO, A.T. 2006-2015. Checklists compiled from herbarium specimens. Royal Botanic Gardens, Kew, U.K.; Jardim Botânico do Rio de Janeiro, Rio de Janeiro, Brazil; Universidade Federal de Minas Gerais, Belo Horizonte, Brazil; New York Botanical Garden, New York, USA; http://www.splink.org.br/ (plus several non-vinculated herbaria).
	AtlAL014	Japaratinga	Brasil	Alagoas	-35.2953	-9.0544	83	Atlantic Forest	Rain	Evergreen	Broadleaved Forest	158	254	-0.159629	0.217481	0.80166	unprotected	10.0352	1538	-481.667	60	65	24.6	20.1	OLIVEIRA-FILHO, A.T. 2006-2015. Checklists compiled from herbarium specimens. Royal Botanic Gardens, Kew, U.K.; Jardim Botânico do Rio de Janeiro, Rio de Janeiro, Brazil; Universidade Federal de Minas Gerais, Belo Horizonte, Brazil; New York Botanical Garden, New York, USA; http://www.splink.org.br/ (plus several non-vinculated herbaria).
	AtlAL015	Passo de Camaragibe	Brasil	Alagoas	-35.5144	-9.2361	83	Atlantic Forest	Rain	Evergreen	Broadleaved Forest	150	246	-0.376336	0.023368	-0.0479603	unprotected	43.6491	1659	-464.75	61	50	24.7	20	OLIVEIRA-FILHO, A.T. 2006-2015. Checklists compiled from herbarium specimens. Royal Botanic Gardens, Kew, U.K.; Jardim Botânico do Rio de Janeiro, Rio de Janeiro, Brazil; Universidade Federal de Minas Gerais, Belo Horizonte, Brazil; New York Botanical Garden, New York, USA; http://www.splink.org.br/ (plus several non-vinculated herbaria).
	AtlAL016	São Luís do Quitunde	Brasil	Alagoas	-35.6036	-9.3186	48	Atlantic Forest	Rain	Evergreen	Broadleaved Forest	154	256	-0.181342	0.106355	0.812017	unprotected	126.444	1690	-466.75	63	55	24.7	20	PAULA, J.E.; MARI, G.; LIMA, R.A. & ESTEVES, G.L. 1980. Contribuição para o conhecimento da flora do estado de Alagoas. Brasil Florestal 10 (41): 15-27.
																									TAVARES, S.; PAIVA, F.A.F.; TAVARES, E.J.S.; NEVES, M.A. & LIMA, J.L.S. 1971a. Inventário florestal de Alagoas: 1, nova contribuição para o estudo preliminar das matas remanescentes do estado de Alagoas. Boletim de Recursos Naturais, SUDENE 9 (1/2): 5-122.
	AtlAL017	Flexeiras	Brasil	Alagoas	-35.7142	-9.3606	190	Atlantic Forest	Rain	Evergreen	Broadleaved Forest	151	239	-0.229099	0.138957	0.681838	unprotected	85.4117	1700	-478.75	66	65	24.1	19.3	OLIVEIRA-FILHO, A.T. 2006-2015. Checklists compiled from herbarium specimens. Royal Botanic Gardens, Kew, U.K.; Jardim Botânico do Rio de Janeiro, Rio de Janeiro, Brazil; Universidade Federal de Minas Gerais, Belo Horizonte, Brazil; New York Botanical Garden, New York, USA; http://www.splink.org.br/ (plus several non-vinculated herbaria).
	AtlAL018	Rio Largo	Brasil	Alagoas	-35.9131	-9.5106	148	Atlantic Forest	Rain	Evergreen	Broadleaved Forest	131	194	-0.477457	-0.0999036	0.394261	unprotected	64.4818	1645	-519.75	68	80	24.5	19.5	OLIVEIRA-FILHO, A.T. 2006-2015. Checklists compiled from herbarium specimens. Royal Botanic Gardens, Kew, U.K.; Jardim Botânico do Rio de Janeiro, Rio de Janeiro, Brazil; Universidade Federal de Minas Gerais, Belo Horizonte, Brazil; New York Botanical Garden, New York, USA; http://www.splink.org.br/ (plus several non-vinculated herbaria).
	AtlAL019	Maceió	Brasil	Alagoas	-35.7636	-9.6019	52	Atlantic Forest	Rain	Evergreen	Broadleaved Forest	163	287	-0.755563	-0.264253	-0.472173	unprotected	60.4642	1779	-472.917	67	65	24.6	19.9	COSTA, A.S.; RIOS, P.A.F.; SALGADO, S.S.; LEMOS, R.P.L. & MOURA, F.B.P. 2006. Estrutura de um Fragmento Florestal na Região Metropolitana de Maceió. 57° Congresso Nacional de Botânica. Universidade Federal do Rio Grande do Sul, Gramado, CD-ROM.
	AtlAL020	Pilar	Brasil	Alagoas	-36.0244	-9.6158	136	Atlantic Forest	Rain	Evergreen	Broadleaved Forest	134	208	-0.461911	-0.116589	0.0435644	unprotected	36.394	1749	-535.833	65	60	24.6	19.5	OLIVEIRA-FILHO, A.T. 2006-2015. Checklists compiled from herbarium specimens. Royal Botanic Gardens, Kew, U.K.; Jardim Botânico do Rio de Janeiro, Rio de Janeiro, Brazil; Universidade Federal de Minas Gerais, Belo Horizonte, Brazil; New York Botanical Garden, New York, USA; http://www.splink.org.br/ (plus several non-vinculated herbaria).
	AtlAL021	Marechal Deodoro	Brasil	Alagoas	-35.9394	-9.7719	42	Atlantic Forest	Rain	Evergreen	Broadleaved Forest	182	307	-0.395882	0.0638712	0.506046	unprotected	47.2005	1855	-526.083	67	60	24.7	19.6	PAULA, J.E.; MARI, G.; LIMA, R.A. & ESTEVES, G.L. 1980. Contribuição para o conhecimento da flora do estado de Alagoas. Brasil Florestal 10 (41): 15-27.
																									TAVARES, S.; PAIVA, F.A.F.; CARVALHO, G.H. & TAVARES, E.J.S. 1971. Inventário florestal em Alagoas: contribuição para determinação do potencial madeireiro dos municípios de São Miguel dos Campos, Chão de Pilar, Colônia de Leopoldina e União dos Palmares. Boletim de Recursos Naturais, SUDENE 9 (1/2): 123-231.
																									TAVARES, S.; PAIVA, F.A.F.; TAVARES, E.J.S.; CARVALHO, G.H. & LIMA, J.L.S. 1969c. Inventário Florestal Pernambuco-Estudo Preliminar das Matas Remanescentes do Município de São José de Belmonte. Boletim de Recursos Naturais – SUDENE 7 (1-4): 113-139.
																									TAVARES, S.; PAIVA, F.A.F.; TAVARES, E.J.S.; NEVES, M.A. & LIMA, J.L.S. 1968. Inventário florestal de Alagoas: I, estudo preliminar da mata das Carobas, município de Marechal Deodoro. Boletim Técnico da Secretaria de Obras e Servicos Públicos de Recife 88/89: 17-30. SUDENE (Boletim Técnico 90).
																									TAVARES, S.; PAIVA, F.A.F.; TAVARES, E.J.S.; NEVES, M.A. & LIMA, J.L.S. 1969. Inventario florestal de Alagoas III. Estudo preliminar da Mata do Varrela, município de Barra de São Miguel, vol. Relatório Tecnico nº 3. Departamento de Recursos Naturais - SUDENE, Recife.
	AtlAL022	Colônia Leopoldina	Brasil	Alagoas/Pernambuco	-35.7925	-8.9017	401	Atlantic Forest	Rain	Evergreen	Broadleaved Forest	145	231	-0.129458	0.224116	0.652651	unprotected	30.2671	1541	-453.542	58	20	22.2	16.9	TAVARES, S.; PAIVA, F.A.F.; CARVALHO, G.H. & TAVARES, E.J.S. 1971. Inventário florestal em Alagoas: contribuição para determinação do potencial madeireiro dos municípios de São Miguel dos Campos, Chão de Pilar, Colônia de Leopoldina e União dos Palmares. Boletim de Recursos Naturais, SUDENE 9 (1/2): 123-231.
																									TAVARES, S.; PAIVA, F.A.F.; TAVARES, E.J.S.; NEVES, M.A. & LIMA, J.L.S. 1971a. Inventário florestal de Alagoas: 1, nova contribuição para o estudo preliminar das matas remanescentes do estado de Alagoas. Boletim de Recursos Naturais, SUDENE 9 (1/2): 5-122.
	AtlAL023	São José da Laje	Brasil	Alagoas/Pernambuco	-36.0606	-8.9428	529	Atlantic Forest	Rain	Evergreen	Broadleaved Forest	133	219	0.866467	1.25497	0.639121	unprotected	47.317	1417	-482.25	61	60	22	16.3	BARRETO, R.C.; VIANA, A.M.B. & OLIVEIRA, J.B.S. 2006. Fanerógamas. Pp.173-187, 339-346. In: PÔRTO, K.C.; ALMEIDA-CORTEZ, J.S. & TABARELLI, M. (Orgs.) Diversidade biológica e conservação da Floresta Atlântica ao norte do Rio São Francisco. Ministério do Meio Ambiente, Brasília, DF, Brasil.
																									BARROS, I.C.L.; SANTIAGO, A.C.P.; PEREIRA, A.F.N. & PIETROBOM, M.R. 2006. Pteridófitas. Pp.147-171, 336-338. In: PÔRTO, K.C.; ALMEIDA-CORTEZ, J.S. & TABARELLI, M. (Orgs.) Diversidade biológica e conservação da Floresta Atlântica ao norte do Rio São Francisco. Ministério do Meio Ambiente, Brasília, DF, Brasil.
																									GRILLO, A.; OLIVEIRA, J.B.S. & TABARELLI, M. 2006. Árvores. In: PÔRTO, K.C.; ALMEIDA-CORTEZ, J.S. & TABARELLI, M. (Orgs.) Diversidade biológica e conservação da Floresta Atlântica ao norte do rio São Francisco. Ministério do Meio Ambiente, Brasília, Brasil, Pp.189-216, 347-353.
																									TAVARES, S.; PAIVA, F.A.F.; CARVALHO, G.H. & TAVARES, E.J.S. 1971. Inventário florestal em Alagoas: contribuição para determinação do potencial madeireiro dos municípios de São Miguel dos Campos, Chão de Pilar, Colônia de Leopoldina e União dos Palmares. Boletim de Recursos Naturais, SUDENE 9 (1/2): 123-231.
	AtlAL024	Ibateguara	Brasil	Alagoas	-35.8819	-9.0161	510	Atlantic Forest	Rain	Evergreen	Broadleaved Forest	156	285	0.195103	0.652539	-0.0528261	unprotected	46.1329	1787	-371.75	57	0	21.7	16.3	OLIVEIRA-FILHO, A.T. 2006-2015. Checklists compiled from herbarium specimens. Royal Botanic Gardens, Kew, U.K.; Jardim Botânico do Rio de Janeiro, Rio de Janeiro, Brazil; Universidade Federal de Minas Gerais, Belo Horizonte, Brazil; New York Botanical Garden, New York, USA; http://www.splink.org.br/ (plus several non-vinculated herbaria).
	AtlAL025	União dos Palmares	Brasil	Alagoas	-36.1294	-9.1658	393	Atlantic Forest	Rain	Evergreen	Broadleaved Forest	161	267	-0.897788	-0.51624	0.278536	unprotected	51.9523	1570	-526.292	64	50	23	17.2	TAVARES, S.; PAIVA, F.A.F.; CARVALHO, G.H. & TAVARES, E.J.S. 1971. Inventário florestal em Alagoas: contribuição para determinação do potencial madeireiro dos municípios de São Miguel dos Campos, Chão de Pilar, Colônia de Leopoldina e União dos Palmares. Boletim de Recursos Naturais, SUDENE 9 (1/2): 123-231.
																									UCHOA-NETO, C.A. & TABARELLI, M. 2002. Diagnóstico e estratégia de conservação do Centro de Endemismo Pernambuco. CEPAN, Centro de Pesquisas Ambientais do Nordeste, e Conservation International do Brasil, Recife, PE, Brasil.
	AtlAL026	Murici	Brasil	Alagoas	-35.8694	-9.21	541	Atlantic Forest	Rain	Evergreen	Broadleaved Forest	148	267	-0.116099	0.196817	-0.668866	protected	99.4212	1860	-430.958	63	10	21.7	16.5	OLIVEIRA-FILHO, A.T. 2006-2015. Checklists compiled from herbarium specimens. Royal Botanic Gardens, Kew, U.K.; Jardim Botânico do Rio de Janeiro, Rio de Janeiro, Brazil; Universidade Federal de Minas Gerais, Belo Horizonte, Brazil; New York Botanical Garden, New York, USA; http://www.splink.org.br/ (plus several non-vinculated herbaria).
	AtlAL027	Viçosa de Alagoas	Brasil	Alagoas	-36.2203	-9.4314	390	Atlantic Forest	Rain	Evergreen	Broadleaved Forest	139	222	-0.281922	0.159403	0.250768	unprotected	7.58931	1471	-542.5	66	65	22.8	17.1	OLIVEIRA-FILHO, A.T. 2006-2015. Checklists compiled from herbarium specimens. Royal Botanic Gardens, Kew, U.K.; Jardim Botânico do Rio de Janeiro, Rio de Janeiro, Brazil; Universidade Federal de Minas Gerais, Belo Horizonte, Brazil; New York Botanical Garden, New York, USA; http://www.splink.org.br/ (plus several non-vinculated herbaria).
																									OLIVEIRA-FILHO, A.T. 2016. Tree species checklists prepared from field trips notes between 1994 and 2011.
	AtlAL028	Quebrangulo	Brasil	Alagoas	-36.4142	-9.2433	825	Atlantic Forest	Rain	Evergreen	Broadleaved Forest	175	334	-0.189061	0.250745	-0.528994	protected	24.4446	1308	-582.417	66	80	20.7	14.9	FERREIRA, R.L.C. & BATISTA, A.C. 1990. Analise estrutural da mata da Reserva Biologica de Pedra Talhada. Congresso Florestal Brasileiro 6. Campos do Jordão, Anais... Pp. 568-575.
	AtlBA036	Esplanada a Sítio do Conde	Brasil	Bahia	-37.7947	-11.7669	130	Atlantic Forest	Rain	Evergreen	Broadleaved Forest	124	211	-1.40359	-0.984059	-2.18222	unprotected	-46.8614	1377	-431.167	47	0	24.1	17.8	OLIVEIRA-FILHO, A.T. 2006-2015. Checklists compiled from herbarium specimens. Royal Botanic Gardens, Kew, U.K.; Jardim Botânico do Rio de Janeiro, Rio de Janeiro, Brazil; Universidade Federal de Minas Gerais, Belo Horizonte, Brazil; New York Botanical Garden, New York, USA; http://www.splink.org.br/ (plus several non-vinculated herbaria).
	AtlBA037	Entre Rios	Brasil	Bahia	-38.0981	-11.9936	156	Atlantic Forest	Rain	Evergreen	Broadleaved Forest	156	285	-1.16156	-0.829564	-1.59354	unprotected	-11.5861	1378	-352.875	40	0	23.5	17.4	OLIVEIRA-FILHO, A.T. 2006-2015. Checklists compiled from herbarium specimens. Royal Botanic Gardens, Kew, U.K.; Jardim Botânico do Rio de Janeiro, Rio de Janeiro, Brazil; Universidade Federal de Minas Gerais, Belo Horizonte, Brazil; New York Botanical Garden, New York, USA; http://www.splink.org.br/ (plus several non-vinculated herbaria).
	AtlBA038	Conde	Brasil	Bahia	-37.7239	-12.0358	55	Atlantic Forest	Rain	Evergreen	Broadleaved Forest	128	247	-1.9543	-1.55723	-3.44878	unprotected	-46.8614	1630	-322.042	49	0	24.5	18.6	OLIVEIRA-FILHO, A.T. 2006-2015. Checklists compiled from herbarium specimens. Royal Botanic Gardens, Kew, U.K.; Jardim Botânico do Rio de Janeiro, Rio de Janeiro, Brazil; Universidade Federal de Minas Gerais, Belo Horizonte, Brazil; New York Botanical Garden, New York, USA; http://www.splink.org.br/ (plus several non-vinculated herbaria).
	AtlBA039	Itanagra	Brasil	Bahia	-38.0228	-12.2725	82	Atlantic Forest	Rain	Evergreen	Broadleaved Forest	149	261	-0.662774	-0.234361	-0.730156	unprotected	29.9416	1799	-253.833	51	0	24.2	18.4	OLIVEIRA-FILHO, A.T. 2006-2015. Checklists compiled from herbarium specimens. Royal Botanic Gardens, Kew, U.K.; Jardim Botânico do Rio de Janeiro, Rio de Janeiro, Brazil; Universidade Federal de Minas Gerais, Belo Horizonte, Brazil; New York Botanical Garden, New York, USA; http://www.splink.org.br/ (plus several non-vinculated herbaria).
	AtlBA040	São Sebastião do Passé	Brasil	Bahia	-38.4597	-12.4989	132	Atlantic Forest	Rain	Evergreen	Broadleaved Forest	151	276	-1.72779	-1.27753	-2.58731	unprotected	100.483	1604	-241.542	46	0	24.4	18.3	OLIVEIRA-FILHO, A.T. 2006-2015. Checklists compiled from herbarium specimens. Royal Botanic Gardens, Kew, U.K.; Jardim Botânico do Rio de Janeiro, Rio de Janeiro, Brazil; Universidade Federal de Minas Gerais, Belo Horizonte, Brazil; New York Botanical Garden, New York, USA; http://www.splink.org.br/ (plus several non-vinculated herbaria).
	AtlBA041	Santo Amaro	Brasil	Bahia	-38.7736	-12.6142	180	Atlantic Forest	Rain	Evergreen	Broadleaved Forest	132	214	-0.631998	-0.299106	-0.0297635	unprotected	46.5763	1610	-244.167	46	0	24.1	18.3	OLIVEIRA-FILHO, A.T. 2006-2015. Checklists compiled from herbarium specimens. Royal Botanic Gardens, Kew, U.K.; Jardim Botânico do Rio de Janeiro, Rio de Janeiro, Brazil; Universidade Federal de Minas Gerais, Belo Horizonte, Brazil; New York Botanical Garden, New York, USA; http://www.splink.org.br/ (plus several non-vinculated herbaria).
	AtlBA042	Salvador	Brasil	Bahia	-38.4181	-12.9547	29	Atlantic Forest	Rain	Evergreen	Broadleaved Forest	205	408	-1.60833	-1.08086	-1.5215	unprotected	33.9362	1711	-268.958	47	0	24.9	20.1	MORAES, E.P.F. & STRADMANN, M.T.S. 2001. Observando a flora de Pituaçu: guia de campo. Salvador, Grupo Ambientalista da Bahia - GAMBA. 82 pp.
																									WATANABE, M.T.C.; ROQUE, N.; GUEDES, M.L.S. & NUNES, A.T. 2006. Florística do componente arbustivo-arbóreo dos fragmentos de Mata da Universidade Federal da Bahia, Salvador, BA. 57° Congresso Nacional de Botânica. Universidade Federal do Rio Grande do Sul, Gramado, RS, Brasil (CD-ROM).
	AtlBA043	Santo Antônio de Jesus	Brasil	Bahia	-39.1867	-12.9975	189	Atlantic Forest	Rain	Evergreen	Broadleaved Forest	158	287	-1.1765	-0.71315	-1.37804	unprotected	-8.71514	1280	-252.208	24	0	23.4	18.4	OLIVEIRA-FILHO, A.T. 2006-2015. Checklists compiled from herbarium specimens. Royal Botanic Gardens, Kew, U.K.; Jardim Botânico do Rio de Janeiro, Rio de Janeiro, Brazil; Universidade Federal de Minas Gerais, Belo Horizonte, Brazil; New York Botanical Garden, New York, USA; http://www.splink.org.br/ (plus several non-vinculated herbaria).
	AtlBA044	Ilha de Itaparica	Brasil	Bahia	-38.6822	-13.0022	63	Atlantic Forest	Rain	Evergreen	Broadleaved Forest	158	264	-1.78818	-1.34213	-0.679738	unprotected	22.7097	1857	-218.958	49	0	25	20	OLIVEIRA-FILHO, A.T. 2006-2015. Checklists compiled from herbarium specimens. Royal Botanic Gardens, Kew, U.K.; Jardim Botânico do Rio de Janeiro, Rio de Janeiro, Brazil; Universidade Federal de Minas Gerais, Belo Horizonte, Brazil; New York Botanical Garden, New York, USA; http://www.splink.org.br/ (plus several non-vinculated herbaria).
	AtlBA045	Valença	Brasil	Bahia	-39.2256	-13.3103	175	Atlantic Forest	Rain	Evergreen	Broadleaved Forest	154	288	-0.812745	-0.378768	-1.83585	unprotected	5.22582	1805	-25.0417	21	0	23.5	18.5	OLIVEIRA-FILHO, A.T. 2006-2015. Checklists compiled from herbarium specimens. Royal Botanic Gardens, Kew, U.K.; Jardim Botânico do Rio de Janeiro, Rio de Janeiro, Brazil; Universidade Federal de Minas Gerais, Belo Horizonte, Brazil; New York Botanical Garden, New York, USA; http://www.splink.org.br/ (plus several non-vinculated herbaria).
	AtlBA046	Nilo Peçanha	Brasil	Bahia	-39.1525	-13.63	144	Atlantic Forest	Rain	Evergreen	Broadleaved Forest	156	308	-1.37996	-0.875325	-2.7565	unprotected	2.14645	2066	0	19	0	23.7	18.8	JARDIM, J.G. 2004. Uma caracterização parcial da vegetação na região sul da Bahia, Brasil. Instituto de Estudos Sócio-Ambientais do Sul da Bahia e Conservation International do Brasil. Belo Horizonte, MG.
	AtlBA047	Ituberá a Igrapiúna	Brasil	Bahia	-39.1836	-13.7967	169	Atlantic Forest	Rain	Evergreen	Broadleaved Forest	180	326	-1.01012	-0.621228	-0.000688022	unprotected	5.93651	2048	0	17	0	23.9	19	OLIVEIRA-FILHO, A.T. 2006-2015. Checklists compiled from herbarium specimens. Royal Botanic Gardens, Kew, U.K.; Jardim Botânico do Rio de Janeiro, Rio de Janeiro, Brazil; Universidade Federal de Minas Gerais, Belo Horizonte, Brazil; New York Botanical Garden, New York, USA; http://www.splink.org.br/ (plus several non-vinculated herbaria).
	AtlBA048	Maraú	Brasil	Bahia	-39.1033	-14.1558	114	Atlantic Forest	Rain	Evergreen	Broadleaved Forest	172	314	-0.529057	-0.110152	-0.820909	protected	56.5028	2136	0	19	0	24.3	19.4	OLIVEIRA-FILHO, A.T. 2006-2015. Checklists compiled from herbarium specimens. Royal Botanic Gardens, Kew, U.K.; Jardim Botânico do Rio de Janeiro, Rio de Janeiro, Brazil; Universidade Federal de Minas Gerais, Belo Horizonte, Brazil; New York Botanical Garden, New York, USA; http://www.splink.org.br/ (plus several non-vinculated herbaria).
	AtlBA049	Itacaré	Brasil	Bahia	-39.0733	-14.3489	131	Atlantic Forest	Rain	Evergreen	Broadleaved Forest	204	438	-0.612004	-0.192442	-0.912191	protected	29.9756	2049	0	19	0	24	19.2	MARTINI, A.M.Z.; FIASCHI, P.; AMORIM, A. M. 2005. Plano de manejo do Parque Estadual Serra do Conduru. Universidade Estadual Santa Cruz, Ilhéus.
	AtlBA050	Aurelino Leal	Brasil	Bahia	-39.3111	-14.3539	147	Atlantic Forest	Rain	Evergreen	Broadleaved Forest	206	383	-1.00023	-0.699615	0.275533	unprotected	29.9756	1493	-105.917	22	0	24	19.1	OLIVEIRA-FILHO, A.T. 2006-2015. Checklists compiled from herbarium specimens. Royal Botanic Gardens, Kew, U.K.; Jardim Botânico do Rio de Janeiro, Rio de Janeiro, Brazil; Universidade Federal de Minas Gerais, Belo Horizonte, Brazil; New York Botanical Garden, New York, USA; http://www.splink.org.br/ (plus several non-vinculated herbaria).
	AtlBA051	Uruçuca	Brasil	Bahia	-39.2294	-14.5178	154	Atlantic Forest	Rain	Evergreen	Broadleaved Forest	227	553	-1.3454	-0.924106	-2.72082	unprotected	13.6942	1673	-53.875	21	0	24	18.9	OLIVEIRA-FILHO, A.T. 2006-2015. Checklists compiled from herbarium specimens. Royal Botanic Gardens, Kew, U.K.; Jardim Botânico do Rio de Janeiro, Rio de Janeiro, Brazil; Universidade Federal de Minas Gerais, Belo Horizonte, Brazil; New York Botanical Garden, New York, USA; http://www.splink.org.br/ (plus several non-vinculated herbaria).
	AtlBA052	Itabuna	Brasil	Bahia	-39.2728	-14.7139	98	Atlantic Forest	Rain	Evergreen	Broadleaved Forest	253	530	-1.05752	-0.647	-0.0770817	protected	114.63	1473	-86.1667	21	0	24.1	18.7	HARLEY, R.M. & MAYO, S.J. 1980. Towards a checklist of the flora of Bahia. Royal Botanic Gardens, Kew.
																									VELOSO, H.P. 1946a. A vegetação do município de Ilhéus, Estado da Bahia, I - Estudo sinecológico das áreas de pesquisas sobre a febre amarela silvestre realizado pelo SEPFA. Memórias do Instituto Oswaldo Cruz 44: 13-103.
																									VELOSO, H.P. 1946b. A vegetação do município de Ilhéus, Estado da Bahia, II - Observação e ligeiras considerações acêrca de espécies que ocorrem na região - Chave analítica das espécies arbóreas. Memórias do Instituto Oswaldo Cruz 44: 221-293.
	AtlBA053	Ilhéus	Brasil	Bahia	-39.0836	-14.7808	103	Atlantic Forest	Rain	Evergreen	Broadleaved Forest	283	713	-0.579726	-0.248083	-0.868057	unprotected	114.63	1815	0	16	0	24.5	19.1	HARLEY, R.M. & MAYO, S.J. 1980. Towards a checklist of the flora of Bahia. Royal Botanic Gardens, Kew.
																									SAMBUICHI, R.H.R. 2006. Estrutura e dinâmica do componente arbóreo em área de cabruca na região cacaueira do sul da Bahia, Brasil. Acta Botanica Brasilica 20 (4): 943-954.
																									TAVARES, S.; PAIVA, F.A.F; CARVALHO, G.H. & TAVARES, E.J.S. 1979. Inventário florestal no Estado da Bahia, I - Resultados de um inventário florestal nos municípios de Una, Porto Seguro, Santa Cruz de Cabrália, Prado, Itamaraju, Belmonte e Ilhéus. Recursos Vegetais No. 9, Departamento de Recursos Naturais, Superintendência do Desenvolvimento do Nordeste. Recife, 234 p.
																									THOMAS, W.W. & CARVALHO, A.M. 2004. Preliminary Checklist of the Plants of the Mata da Esperança . New York Botanical Garden, New York (www.nybg.org/bsci/res/ME.html).
																									VELOSO, H.P. 1946a. A vegetação do município de Ilhéus, Estado da Bahia, I - Estudo sinecológico das áreas de pesquisas sobre a febre amarela silvestre realizado pelo SEPFA. Memórias do Instituto Oswaldo Cruz 44: 13-103.
																									VELOSO, H.P. 1946b. A vegetação do município de Ilhéus, Estado da Bahia, II - Observação e ligeiras considerações acêrca de espécies que ocorrem na região - Chave analítica das espécies arbóreas. Memórias do Instituto Oswaldo Cruz 44: 221-293.
	AtlBA054	Olivença	Brasil	Bahia	-39.1158	-14.9697	114	Atlantic Forest	Rain	Evergreen	Broadleaved Forest	226	540	-1.26333	-0.796426	-2.65468	protected	114.63	1625	-9.41666	13	0	24.1	18.6	OLIVEIRA-FILHO, A.T. 2006-2015. Checklists compiled from herbarium specimens. Royal Botanic Gardens, Kew, U.K.; Jardim Botânico do Rio de Janeiro, Rio de Janeiro, Brazil; Universidade Federal de Minas Gerais, Belo Horizonte, Brazil; New York Botanical Garden, New York, USA; http://www.splink.org.br/ (plus several non-vinculated herbaria).
	AtlBA055	Una	Brasil	Bahia	-39.095	-15.1753	69	Atlantic Forest	Rain	Evergreen	Broadleaved Forest	258	726	-0.406722	0.00027	-3.14382	protected	109.8	1545	-7.83333	12	0	24.1	18.4	AMORIM, A.M.; THOMAS, W.W.; CARVALHO, A.M.V. & JARDIM, J.G. 2008. Floristics of the Una Biological Reserve, Bahia, Brazil. In: THOMAS, W.W. (ed.) The Atlantic coastal forest of northeastern Brazil. The New York Botanical Garden Press, New York, pp. 67-146.
																									JARDIM, J.G. 2004. Uma caracterização parcial da vegetação na região sul da Bahia, Brasil. Instituto de Estudos Sócio-Ambientais do Sul da Bahia e Conservation International do Brasil. Belo Horizonte, MG.
																									MARIANO-NETO, E. 2004. Efeitos da fragmentação sobre comunidades arbustivo-arbóreas em Mata Atlântica, Una, BA. Tese de Doutorado, Universidade de São Paulo, São Paulo, 213 p.
																									MARTINI, A.M.Z.; JARDIM, J.G. & SANTOS, F.A.M. 2008. Floristic composition and growth habits of plants in understory, natural treefall gaps and fire-disturbed areas of a tropical forest in southern Bahia, Brazil. In: THOMAS, W.W. (ed.) The Atlantic coastal forest of northeastern Brazil. The New York Botanical Garden Press, New York, pp. 147-192.
																									MORI, S.A., B.M. BOOM, A.M. CARVALHO, AND T.S. SANTOS. 1983. Southern Bahian moist forests. Botanical Review 49: 155–232.
																									TAVARES, S.; PAIVA, F.A.F; CARVALHO, G.H. & TAVARES, E.J.S. 1979. Inventário florestal no Estado da Bahia, I - Resultados de um inventário florestal nos municípios de Una, Porto Seguro, Santa Cruz de Cabrália, Prado, Itamaraju, Belmonte e Ilhéus. Recursos Vegetais No. 9, Departamento de Recursos Naturais, Superintendência do Desenvolvimento do Nordeste. Recife, 234 p.
																									THOMAS, W.W.; CARVALHO, A.M.; AMORIM, A. & GARRISON, J. 2004. Preliminary checklist of the flora of the Una Biological Reserve. New York Botanical Garden, New York (www.nybg.org/bsci/res/una.html).
	AtlBA056	Canavieiras	Brasil	Bahia	-39.3383	-15.7422	129	Atlantic Forest	Rain	Evergreen	Broadleaved Forest	222	451	-2.02357	-1.52509	-1.38717	unprotected	338.427	1253	-124.833	23	0	23.8	17.8	JARDIM, J.G. 2004. Uma caracterização parcial da vegetação na região sul da Bahia, Brasil. Instituto de Estudos Sócio-Ambientais do Sul da Bahia e Conservation International do Brasil. Belo Horizonte, MG.
	AtlBA057	Barrolândia	Brasil	Bahia	-39.2008	-16.095	107	Atlantic Forest	Rain	Evergreen	Broadleaved Forest	258	565	-1.48374	-1.04097	-0.74817	unprotected	268.072	1349	-104.667	19	0	23.8	17.8	OLIVEIRA-FILHO, A.T. 2006-2015. Checklists compiled from herbarium specimens. Royal Botanic Gardens, Kew, U.K.; Jardim Botânico do Rio de Janeiro, Rio de Janeiro, Brazil; Universidade Federal de Minas Gerais, Belo Horizonte, Brazil; New York Botanical Garden, New York, USA; http://www.splink.org.br/ (plus several non-vinculated herbaria).
	AtlBA058	Porto Seguro	Brasil	Bahia	-39.1428	-16.3531	87	Atlantic Forest	Rain	Evergreen	Broadleaved Forest	248	545	-0.829699	-0.37318	-0.506668	unprotected	268.072	1501	-97.5833	20	0	24	18.1	HARLEY, R.M. & MAYO, S.J. 1980. Towards a checklist of the flora of Bahia. Royal Botanic Gardens, Kew.
																									JARDIM, J.G. 2004. Uma caracterização parcial da vegetação na região sul da Bahia, Brasil. Instituto de Estudos Sócio-Ambientais do Sul da Bahia e Conservation International do Brasil. Belo Horizonte, MG.
																									PARAGUASSU, L.A.A. 1999. Levantamento florístico e fitossociológico da nascente do rio dos mangues, Porto Seguro, Bahia. Monografia, Universidade Federal da Bahia, Salvador.
																									TAVARES, S.; PAIVA, F.A.F; CARVALHO, G.H. & TAVARES, E.J.S. 1979. Inventário florestal no Estado da Bahia, I - Resultados de um inventário florestal nos municípios de Una, Porto Seguro, Santa Cruz de Cabrália, Prado, Itamaraju, Belmonte e Ilhéus. Recursos Vegetais No. 9, Departamento de Recursos Naturais, Superintendência do Desenvolvimento do Nordeste. Recife, 234 p.
	AtlBA059	Monte Pascoal	Brasil	Bahia	-39.3419	-16.88	98	Atlantic Forest	Rain	Evergreen	Broadleaved Forest	230	480	-0.804821	-0.480111	-0.396058	protected	431.421	1241	-140.667	17	0	24.5	18.2	HARLEY, R.M. & MAYO, S.J. 1980. Towards a checklist of the flora of Bahia. Royal Botanic Gardens, Kew.
																									SOARES, R.O. & ASCOLY, R.B. 1970. Florestas costeiras do litoral leste (Inventário florestal de reconhecimento). Brasil Florestal 1: 9-21.
																									THOMAS, W.W. & CARVALHO, A.M. 2004. Preliminary Checklist of the Plants of Monte Pascoal National Park. New York Botanical Garden, New York (www.nybg.org/bsci/res/MP.html).
	AtlBA060	Prado	Brasil	Bahia	-39.2656	-17.0917	69	Atlantic Forest	Rain	Evergreen	Broadleaved Forest	173	309	-1.74356	-1.33404	-1.03659	protected	293.524	1121	-254.708	23	0	24.4	18.4	HARLEY, R.M. & MAYO, S.J. 1980. Towards a checklist of the flora of Bahia. Royal Botanic Gardens, Kew.
																									JARDIM, J.G. 2004. Uma caracterização parcial da vegetação na região sul da Bahia, Brasil. Instituto de Estudos Sócio-Ambientais do Sul da Bahia e Conservation International do Brasil. Belo Horizonte, MG.
																									TAVARES, S.; PAIVA, F.A.F; CARVALHO, G.H. & TAVARES, E.J.S. 1979. Inventário florestal no Estado da Bahia, I - Resultados de um inventário florestal nos municípios de Una, Porto Seguro, Santa Cruz de Cabrália, Prado, Itamaraju, Belmonte e Ilhéus. Recursos Vegetais No. 9, Departamento de Recursos Naturais, Superintendência do Desenvolvimento do Nordeste. Recife, 234 p.
	AtlBA061	Teixeira de Freitas	Brasil	Bahia	-39.8983	-17.4986	151	Atlantic Forest	Rain	Evergreen	Broadleaved Forest	190	336	-0.595898	-0.282422	0.466184	unprotected	64.8975	1057	-263.5	34	0	24.3	17.6	JARDIM, J.G. 2004. Uma caracterização parcial da vegetação na região sul da Bahia, Brasil. Instituto de Estudos Sócio-Ambientais do Sul da Bahia e Conservation International do Brasil. Belo Horizonte, MG.
	AtlBA062	Caravelas	Brasil	Bahia	-39.6289	-17.7186	54	Atlantic Forest	Rain	Evergreen	Broadleaved Forest	181	323	0.145466	0.517255	0.411167	unprotected	-45.7822	1284	-107.25	24	0	24.3	18	OLIVEIRA-FILHO, A.T. 2006-2015. Checklists compiled from herbarium specimens. Royal Botanic Gardens, Kew, U.K.; Jardim Botânico do Rio de Janeiro, Rio de Janeiro, Brazil; Universidade Federal de Minas Gerais, Belo Horizonte, Brazil; New York Botanical Garden, New York, USA; http://www.splink.org.br/ (plus several non-vinculated herbaria).
	AtlBA063	Posto da Mata	Brasil	Bahia	-39.8522	-17.8453	93	Atlantic Forest	Rain	Evergreen	Broadleaved Forest	167	315	-0.294153	-0.0096373	-0.916887	unprotected	-2.25648	1126	-212.375	31	0	24.3	17.6	OLIVEIRA-FILHO, A.T. 2006-2015. Checklists compiled from herbarium specimens. Royal Botanic Gardens, Kew, U.K.; Jardim Botânico do Rio de Janeiro, Rio de Janeiro, Brazil; Universidade Federal de Minas Gerais, Belo Horizonte, Brazil; New York Botanical Garden, New York, USA; http://www.splink.org.br/ (plus several non-vinculated herbaria).
	AtlBA064	São Miguel das Matas	Brasil	Bahia	-39.4525	-12.9528	399	Atlantic Forest	Rain	Evergreen	Broadleaved Forest	194	366	-0.303241	0.238658	0.128201	unprotected	-22.8167	1194	-356.958	33	0	22	16.9	CARVALHO SOBRINHO, J.G. & QUEIROZ, L.P. 2005. Composição florística de um fragmento de Mata Atlântica na serra da Jibóia, Santa Terezinha, Bahia, Brasil. Sitientibus, Série Ciências Biológicas 5 (1): 20-28.
	AtlBA065	Itamari	Brasil	Bahia	-39.6331	-13.7203	330	Atlantic Forest	Rain	Evergreen	Broadleaved Forest	151	241	-0.252353	0.0148782	0.603332	unprotected	2.09788	1379	-122.208	16	0	22.7	17.5	JARDIM, J.G. 2004. Uma caracterização parcial da vegetação na região sul da Bahia, Brasil. Instituto de Estudos Sócio-Ambientais do Sul da Bahia e Conservation International do Brasil. Belo Horizonte, MG.
	AtlBA066	Ibirapitanga	Brasil	Bahia	-39.4619	-13.8897	511	Atlantic Forest	Rain	Evergreen	Broadleaved Forest	135	233	-1.99185	-1.66856	-1.79881	unprotected	4.92871	1618	-58.7083	16	0	21.5	16.5	JARDIM, J.G. 2004. Uma caracterização parcial da vegetação na região sul da Bahia, Brasil. Instituto de Estudos Sócio-Ambientais do Sul da Bahia e Conservation International do Brasil. Belo Horizonte, MG.
	AtlBA067	Camamu	Brasil	Bahia	-39.2347	-14.0242	460	Atlantic Forest	Rain	Evergreen	Broadleaved Forest	131	233	0.00211331	0.347893	-0.538647	unprotected	27.2926	2025	-3.66666	17	0	22	17.2	JARDIM, J.G. 2004. Uma caracterização parcial da vegetação na região sul da Bahia, Brasil. Instituto de Estudos Sócio-Ambientais do Sul da Bahia e Conservation International do Brasil. Belo Horizonte, MG.
	AtlBA068	Serra do Conduru	Brasil	Bahia	-39.1067	-14.49	358	Atlantic Forest	Rain	Evergreen	Broadleaved Forest	217	475	-1.05011	-0.668468	-1.63189	protected	13.6942	2024	-7.66666	18	0	22.8	17.8	JARDIM, J.G. 2004. Uma caracterização parcial da vegetação na região sul da Bahia, Brasil. Instituto de Estudos Sócio-Ambientais do Sul da Bahia e Conservation International do Brasil. Belo Horizonte, MG.
																									MARTINI, A.M.Z.; FIASCHI, P.; AMORIM, A. M. 2005. Plano de manejo do Parque Estadual Serra do Conduru. Universidade Estadual Santa Cruz, Ilhéus.
																									THOMAS, W.W. & CARVALHO, A.M. 2004. Serra Grande Forest checklist. New York Botanical Garden, New York (www.nybg.org/bsci/res/SG.html).
																									THOMAS, W.W.; CARVALHO, A.M.V.; AMORIM, A.M.; HANKS, J.G. & SANTOS, T.S. 2008. Diversity of woody plants in the Atlantic coastal forest of southern Bahia, Brazil. In: THOMAS, W.W. (ed.) The Atlantic coastal forest of northeastern Brazil. The New York Botanical Garden Press, New York, pp. 21-66.
	AtlBA069	Floresta Azul	Brasil	Bahia	-39.6456	-14.8056	312	Atlantic Forest	Rain	Evergreen	Broadleaved Forest	127	222	-0.74241	-0.54453	-1.26274	unprotected	43.943	1171	-221.292	26	0	22.6	16.7	OLIVEIRA-FILHO, A.T. 2006-2015. Checklists compiled from herbarium specimens. Royal Botanic Gardens, Kew, U.K.; Jardim Botânico do Rio de Janeiro, Rio de Janeiro, Brazil; Universidade Federal de Minas Gerais, Belo Horizonte, Brazil; New York Botanical Garden, New York, USA; http://www.splink.org.br/ (plus several non-vinculated herbaria).
	AtlBA070	Buerarema	Brasil	Bahia	-39.2994	-14.9972	486	Atlantic Forest	Rain	Evergreen	Broadleaved Forest	140	239	0.162086	0.487031	0.341219	unprotected	20.3981	1463	-102.125	18	0	22.1	16.4	OLIVEIRA-FILHO, A.T. 2006-2015. Checklists compiled from herbarium specimens. Royal Botanic Gardens, Kew, U.K.; Jardim Botânico do Rio de Janeiro, Rio de Janeiro, Brazil; Universidade Federal de Minas Gerais, Belo Horizonte, Brazil; New York Botanical Garden, New York, USA; http://www.splink.org.br/ (plus several non-vinculated herbaria).
	AtlBA071	Santa Luzia	Brasil	Bahia	-39.3322	-15.3803	371	Atlantic Forest	Rain	Evergreen	Broadleaved Forest	159	244	-0.883304	-0.553025	0.750992	unprotected	123.384	1363	-127	25	0	22.6	16.6	OLIVEIRA-FILHO, A.T. 2006-2015. Checklists compiled from herbarium specimens. Royal Botanic Gardens, Kew, U.K.; Jardim Botânico do Rio de Janeiro, Rio de Janeiro, Brazil; Universidade Federal de Minas Gerais, Belo Horizonte, Brazil; New York Botanical Garden, New York, USA; http://www.splink.org.br/ (plus several non-vinculated herbaria).
	AtlBA072	Pau Brasil	Brasil	Bahia	-39.6411	-15.4422	336	Atlantic Forest	Rain	Evergreen	Broadleaved Forest	144	242	-1.34169	-0.941477	-0.756033	unprotected	-4.43255	1019	-297.458	30	0	22.9	16.5	OLIVEIRA-FILHO, A.T. 2006-2015. Checklists compiled from herbarium specimens. Royal Botanic Gardens, Kew, U.K.; Jardim Botânico do Rio de Janeiro, Rio de Janeiro, Brazil; Universidade Federal de Minas Gerais, Belo Horizonte, Brazil; New York Botanical Garden, New York, USA; http://www.splink.org.br/ (plus several non-vinculated herbaria).
	AtlBA073	Eunápolis	Brasil	Bahia	-39.5592	-16.2364	332	Atlantic Forest	Rain	Evergreen	Broadleaved Forest	210	414	-2.09565	-1.71054	-1.63784	unprotected	20.319	1122	-192.958	29	0	23.4	16.9	ELIAS JR., E. 1998. Florística e estrutura fitossociológica de fragmentos de floresta atlântica do município de Eunápolis, Bahia. Dissertação de Mestrado, Universidade Federal de Viçosa, Viçosa, MG.
																									JARDIM, J.G. 2004. Uma caracterização parcial da vegetação na região sul da Bahia, Brasil. Instituto de Estudos Sócio-Ambientais do Sul da Bahia e Conservation International do Brasil. Belo Horizonte, MG.
	AtlBA074	Itamaraju	Brasil	Bahia	-39.7197	-17.0558	257	Atlantic Forest	Rain	Evergreen	Broadleaved Forest	223	436	-2.34785	-1.93446	-1.03326	unprotected	218.581	1168	-161.417	27	0	24.1	17.5	HARLEY, R.M. & MAYO, S.J. 1980. Towards a checklist of the flora of Bahia. Royal Botanic Gardens, Kew.
																									JARDIM, J.G. 2004. Uma caracterização parcial da vegetação na região sul da Bahia, Brasil. Instituto de Estudos Sócio-Ambientais do Sul da Bahia e Conservation International do Brasil. Belo Horizonte, MG.
																									TAVARES, S.; PAIVA, F.A.F; CARVALHO, G.H. & TAVARES, E.J.S. 1979. Inventário florestal no Estado da Bahia, I - Resultados de um inventário florestal nos municípios de Una, Porto Seguro, Santa Cruz de Cabrália, Prado, Itamaraju, Belmonte e Ilhéus. Recursos Vegetais No. 9, Departamento de Recursos Naturais, Superintendência do Desenvolvimento do Nordeste. Recife, 234 p.
	AtlBA075	Serra da Jibóia	Brasil	Bahia	-39.8347	-12.8125	817	Atlantic Forest	Rain	Evergreen	Broadleaved Forest	98	158	-0.47441	-0.248023	-1.23096	unprotected	31.748	1374	-842.292	33	0	19.2	13.3	NEVES, M.L.C. 2005. Caracterização da vegetação de um trecho de Mata Atlântica de encosta na serra da Jibóia, Bahia. Dissertação de Mestrado, Universidade Estadual de Feira de Santana, Feira de Santana, BA, Brasil.
	AtlBA076	Serra do Timbó	Brasil	Bahia	-39.6639	-13.1147	857	Atlantic Forest	Rain	Evergreen	Broadleaved Forest	106	192	-0.83048	-0.541342	-2.61092	unprotected	-10.0493	1046	-317.458	20	0	19.4	14.1	OLIVEIRA-FILHO, A.T. 2006-2015. Checklists compiled from herbarium specimens. Royal Botanic Gardens, Kew, U.K.; Jardim Botânico do Rio de Janeiro, Rio de Janeiro, Brazil; Universidade Federal de Minas Gerais, Belo Horizonte, Brazil; New York Botanical Garden, New York, USA; http://www.splink.org.br/ (plus several non-vinculated herbaria).
	AtlBA077	Serra dos Três Braços	Brasil	Bahia	-39.7464	-13.5864	769	Atlantic Forest	Rain	Evergreen	Broadleaved Forest	124	204	-0.242807	0.0337561	-0.572176	unprotected	7.8292	1239	-182.958	17	0	20	14.6	JARDIM, J.G. 2004. Uma caracterização parcial da vegetação na região sul da Bahia, Brasil. Instituto de Estudos Sócio-Ambientais do Sul da Bahia e Conservation International do Brasil. Belo Horizonte, MG.
	AtlBA078	Serra do Corcovado	Brasil	Bahia	-39.6047	-14.6992	855	Atlantic Forest	Rain	Evergreen	Broadleaved Forest	188	347	-0.187154	0.00699806	0.193305	protected	-1.92318	1296	-192.292	24	0	19.7	14	COELHO, M.C. & AMORIM, A.M. 2014. Floristic composition of the Montane Forest in the Almadina–Barro Preto axis, Southern Bahia, Brazil. Biota Neotropica 14 (1): 1-41.
	AtlBA079	Serra da Pedra Lascada	Brasil	Bahia	-39.5347	-14.7719	787	Atlantic Forest	Rain	Evergreen	Broadleaved Forest	159	314	-0.605309	-0.435907	-2.15506	unprotected	14.5331	1409	-166.833	23	0	20.4	14.7	AMORIM, A.M.; JARDIM, J.G.; LOPES, M.M.M.; FIASCHI, P.; BORGES, R.A.X.; PERDIZ, R.O. & THOMAS, W.W. 2009. Angiospermas em remanescentes de floresta montana no sul da Bahia, Brasil. Biota Neotropica 9 (3): 2-36.
																									COELHO, M.C. & AMORIM, A.M. 2014. Floristic composition of the Montane Forest in the Almadina–Barro Preto axis, Southern Bahia, Brazil. Biota Neotropica 14 (1): 1-41.
	AtlBA080	Serra das Lontras	Brasil	Bahia	-39.3314	-15.1647	906	Atlantic Forest	Rain	Evergreen	Broadleaved Forest	165	333	-0.403217	-0.212911	-1.70292	protected	5.67939	1390	-130.292	18	0	19.6	13.8	AMORIM, A.M.; JARDIM, J.G.; LOPES, M.M.M.; FIASCHI, P.; BORGES, R.A.X.; PERDIZ, R.O. & THOMAS, W.W. 2009. Angiospermas em remanescentes de floresta montana no sul da Bahia, Brasil. Biota Neotropica 9 (3): 2-36.
																									JARDIM, J.G. 2004. Uma caracterização parcial da vegetação na região sul da Bahia, Brasil. Instituto de Estudos Sócio-Ambientais do Sul da Bahia e Conservation International do Brasil. Belo Horizonte, MG.
	AtlBA081	Serra do Teimoso	Brasil	Bahia	-39.5469	-15.1808	827	Atlantic Forest	Rain	Evergreen	Broadleaved Forest	181	327	0.692087	0.85046	1.2948	unprotected	5.00911	1215	-214	26	0	20.2	14.1	AMORIM, A.M.; FIASCHI, P.; JARDIM, J.G.; THOMAS, W.W.; CLIFTON, B.C. & CARVALHO, A.M.V. 2005. The vascular plants of a forest fragment in southern Bahia. Sida 21 (3): 1726-52.
																									JARDIM, J.G. 2004. Uma caracterização parcial da vegetação na região sul da Bahia, Brasil. Instituto de Estudos Sócio-Ambientais do Sul da Bahia e Conservation International do Brasil. Belo Horizonte, MG.
																									THOMAS, W.W.; JARDIM, J.G.; FIASCHI, P. MARIANO NETO, E. & AMORIM, A.M. 2009. Composição florística e estrutura do componente arbóreo de uma área transicional de Floresta Atlântica no sul da Bahia, Brasil. Revista Brasileira de Botânica 32 (1): 65-78.
	AtlBA082	Serra Bonita	Brasil	Bahia	-39.57	-15.3925	912	Atlantic Forest	Rain	Evergreen	Broadleaved Forest	178	352	0.128811	0.305632	-0.642039	unprotected	46.1504	1186	-236.042	24	0	19.7	13.5	AMORIM, A.M.; JARDIM, J.G.; LOPES, M.M.M.; FIASCHI, P.; BORGES, R.A.X.; PERDIZ, R.O. & THOMAS, W.W. 2009. Angiospermas em remanescentes de floresta montana no sul da Bahia, Brasil. Biota Neotropica 9 (3): 2-36.
	AtlCE015	Baturité	Brasil	Ceará	-38.9508	-4.1953	997	Atlantic Forest	Rain	Evergreen	Broadleaved Forest	123	203	0.664937	0.884684	0.0746262	protected	0.403	1686	-569.583	74	70	20.2	14.9	CAVALCANTE, A.M.B.; SOARES, J.J. & FIGUEIREDO, M.A. 2000. Comparative phytosociology of tree sinusiae between contiguous forests in differente stages of succession. Revista Brasileira de Biologia 60 (4): 551-562.
																									OLIVEIRA, T.S. & ARAÚJO, F.S. 2007. Diversidade e conervação da biota na serra de Baturité, Ceará. Edições UFC, Fortaleza, CE, Brazil.
	AtlCE016	Baturité	Brasil	Ceará	-38.9444	-4.3008	832	Atlantic Forest	Rain	Evergreen	Broadleaved Forest	133	210	0.497658	0.851324	0.440365	protected	0.799722	1668	-562.583	73	70	21.6	16.2	OLIVEIRA-FILHO, A.T. 2006-2015. Checklists compiled from herbarium specimens. Royal Botanic Gardens, Kew, U.K.; Jardim Botânico do Rio de Janeiro, Rio de Janeiro, Brazil; Universidade Federal de Minas Gerais, Belo Horizonte, Brazil; New York Botanical Garden, New York, USA; http://www.splink.org.br/ (plus several non-vinculated herbaria).
	AtlES025	Pedro Canário	Brasil	Espírito Santo	-39.8014	-18.2692	65	Atlantic Forest	Rain	Evergreen	Broadleaved Forest	193	368	-0.540692	-0.382783	0.0176612	protected	-75.0745	1292	-108.5	35	0	24.1	17.5	SOUZA, A.L. 1998. Avaliação florística, fitossociológica e paramétrica de um fragmento de floresta atlântica secundária, município de Pedro Canário, Espírito Santo. Documento SIF - 018. Sociedade de Investigações Florestais, SIF, Viçosa, MG, Brasil.
	AtlES026	Pinheiros	Brasil	Espírito Santo	-40.1431	-18.3408	108	Atlantic Forest	Rain	Evergreen	Broadleaved Forest	204	402	-1.5877	-1.27227	-1.0322	protected	-5.95794	1111	-243.583	46	0	24.1	16.9	OLIVEIRA-FILHO, A.T. 2006-2015. Checklists compiled from herbarium specimens. Royal Botanic Gardens, Kew, U.K.; Jardim Botânico do Rio de Janeiro, Rio de Janeiro, Brazil; Universidade Federal de Minas Gerais, Belo Horizonte, Brazil; New York Botanical Garden, New York, USA; http://www.splink.org.br/ (plus several non-vinculated herbaria).
	AtlES027	Conceição da Barra	Brasil	Espírito Santo	-39.8378	-18.4244	56	Atlantic Forest	Rain	Evergreen	Broadleaved Forest	235	478	-1.03244	-0.553536	-0.263326	protected	-75.0745	1271	-125.458	39	0	24	17.3	SALOMÃO, A.L.F. 1998. Subsídios técnicos para a elaboração do Plano de Manejo da Floresta Nacional do Rio Preto - ES. Tese de Doutorado, Universidade Federal de Viçosa, Viçosa, MG, Brasil.
	AtlES028	São Mateus	Brasil	Espírito Santo	-39.9019	-18.6694	57	Atlantic Forest	Rain	Evergreen	Broadleaved Forest	188	347	-0.933767	-0.603058	-0.592176	unprotected	47.2641	1226	-166.958	43	0	24.2	17.1	OLIVEIRA-FILHO, A.T. 2006-2015. Checklists compiled from herbarium specimens. Royal Botanic Gardens, Kew, U.K.; Jardim Botânico do Rio de Janeiro, Rio de Janeiro, Brazil; Universidade Federal de Minas Gerais, Belo Horizonte, Brazil; New York Botanical Garden, New York, USA; http://www.splink.org.br/ (plus several non-vinculated herbaria).
	AtlES029	Sooretama	Brasil	Espírito Santo	-40.1769	-18.9986	100	Atlantic Forest	Rain	Evergreen	Broadleaved Forest	245	497	-1.51915	-1.14246	-0.0748623	protected	31.4002	1180	-244.708	54	50	24	16.6	HEINSDIJK, D.; MACÊDO, J.G.; ANDEL, S. & ASCOLY, R.B. 1965. A floresta do norte do Espírito Santo - Dados e conclusões dum inventário florestal pilôto. Boletim do Departamento de Recursos Naturais Renováveis do Ministério da Agricultura, No. 7, Rio de Janeiro, RJ.
																									IBGE - Instituto Brasileiro de Geografia e Estatística. 1987. Fundação Instituto Brasileiro de Geografia e Estatística. Projeto RADAM Brasil. Levantamento de Recursos Naturais, vol. 34, folha SE 24 Rio Doce: geologia, geomorfologia, pedologia, vegetação, uso potencial da terra. Rio de Janeiro, RJ.
																									PAULA, A. & SOARES, J.J. 2011. Estrutura horizontal de um trecho de floresta ombrófila densa das terras baixas na Reserva Biológica de Sooretama, Linhares, ES. Floresta 41 (2): 321-334.
	AtlES030	Linhares	Brasil	Espírito Santo	-40.0217	-19.1586	50	Atlantic Forest	Rain	Evergreen	Broadleaved Forest	302	729	-0.709794	-0.415939	0.0387708	protected	9.42384	1214	-216.667	51	25	24.1	16.8	JESUS, R.M. & GARCIA, A. 1992. Index seminum – Reserva Florestal de Linhares, Espírito Santo – Brasil. Anais do II Congresso Nacional sobre Essências Nativas. Revista do Instituto Florestal de São Paulo 4: 306-317.
																									JESUS, R.M. & ROLIM, S.G 2005. Fitossociologia da Mata Atlântica de Tabuleiro. Boletim Técnico da Sociedade de Investigação Florestal, Num 19, Viçosa, MG.
																									PEIXOTO, A.L. & GENTRY, A. 1990. Diversidade e composição florística da mata de tabuleiro na Reserva Florestal de Linhares (Espírito Santo, Brasil). Revista Brasileira de Botânica 13: 19-25.
																									PEIXOTO, A.L.; ROSA, M.M.T. & JOELS, L.C.M. 1995. Diagramas de perfil e de cobertura de um trecho da floresta de tabuleiro na Reserva Florestal de Linhares (Espírito Santo, Brasil) Acta Botanica Brasilica 9 (2): 177-193.
																									PEIXOTO, A.L.; SILVA, I.M.; PEREIRA, O.J.; SIMONELLI, M. & JESUS, R.M. 2008. Tabuleiro forests north of the rio Doce: their representation in the Vale do Rio Doce Natural Reserve, Espírito Santo, Brazil. Pp. 319-350In: THOMAS, W.W. (ed.) The Atlantic coastal forest of northeastern Brazil. The New York Botanical Garden Press, New York, NY, U.S.A.
	AtlES031	Linhares	Brasil	Espírito Santo	-40.0767	-19.4553	32	Atlantic Forest	Rain	Evergreen	Broadleaved Forest	227	473	-1.32331	-1.02643	-0.815116	protected	9.42384	1200	-243.75	54	40	24.3	17	ROLIM, S.G.; IVANAUSKAS, N.M.; RODRIGUES, R.R.; NASCIMENTO, M.T.; GOMES, J.M.L.; FOLLI, D.A. & COUTO, H.T.Z.C. 2006. Composição florística do estrato arbóreo da Floresta Estacional Semidecidual na planície aluvial do rio Doce, Linhares, ES, Brasil. Acta Botanica Brasilica 20 (3): 549-561.
	AtlES032	Aracruz	Brasil	Espírito Santo	-40.1528	-19.675	47	Atlantic Forest	Rain	Evergreen	Broadleaved Forest	176	297	-0.109647	0.148359	1.09469	unprotected	49.9745	1185	-258.833	54	50	24.5	17	SARNAGLIA JUNIOR V.B.; ZANI, L.B.; GOMES, J.M.L. & THOMAZ, L.D. 2015. Estrutura e composição florística de um trecho de Mata Atlântica com Caesalpinia echinata Lam. (pau-brasil). Boletim do Museu Mello Leitão (in press).
																									ZANI, L.B.; SARNAGLIA JUNIOR, V.B.; GOMES, J.M.L. & THOMAZ, L.D. 2012. Estrutura de um fragmento de Floresta Atlântica em regeneração com ocorrência de Caesalpinia echinata Lam. (pau-brasil). Biotemas 25 (4): 75-89.
	AtlES033	Ibiraçu	Brasil	Espírito Santo	-40.3533	-19.8042	166	Atlantic Forest	Rain	Evergreen	Broadleaved Forest	194	369	-0.847	-0.556325	-0.153841	unprotected	-23.0708	1172	-275.917	56	40	24	16.7	OLIVEIRA-FILHO, A.T. 2006-2015. Checklists compiled from herbarium specimens. Royal Botanic Gardens, Kew, U.K.; Jardim Botânico do Rio de Janeiro, Rio de Janeiro, Brazil; Universidade Federal de Minas Gerais, Belo Horizonte, Brazil; New York Botanical Garden, New York, USA; http://www.splink.org.br/ (plus several non-vinculated herbaria).
	AtlES034	Fundão	Brasil	Espírito Santo	-40.4322	-19.945	149	Atlantic Forest	Rain	Evergreen	Broadleaved Forest	147	281	-0.70426	-0.436308	-1.99641	unprotected	-6.203	1160	-287.042	55	35	24.1	16.9	OLIVEIRA-FILHO, A.T. 2006-2015. Checklists compiled from herbarium specimens. Royal Botanic Gardens, Kew, U.K.; Jardim Botânico do Rio de Janeiro, Rio de Janeiro, Brazil; Universidade Federal de Minas Gerais, Belo Horizonte, Brazil; New York Botanical Garden, New York, USA; http://www.splink.org.br/ (plus several non-vinculated herbaria).
	AtlES035	Serra	Brasil	Espírito Santo	-40.2181	-20.1611	22	Atlantic Forest	Rain	Evergreen	Broadleaved Forest	161	268	-1.65825	-1.28214	-0.629345	unprotected	10.0256	1088	-332.792	48	5	24.7	18.3	LEITE, V.R.; LOPES, T.S. & PEREIRA, O.J. 2006. Florística do ecótono floresta de Restinga e Mata Atlântica de Tabuleiro no município de Serra (ES). 57° Congresso Nacional de Botânica. Universidade Federal do Rio Grande do Sul, Gramado, RS, Brasil (CD-ROM).
																									MAGNAGO, L.F.S.; SIMONELLI, M.; MARTINS, S.V.; MATOS, F.A.R. & DEMUNER, V.G. 2011. Variações estruturais e características edáficas em diferentes estádios sucessionais de floresta ciliar de tabuleiro, ES. Revista Árvore 35 (3): 445-456.
	AtlES036	Vitória	Brasil	Espírito Santo	-40.3342	-20.2997	185	Atlantic Forest	Rain	Evergreen	Broadleaved Forest	138	209	-0.481898	-0.307369	0.748404	protected	-2.59553	1323	-298.958	45	0	23.9	17.8	SAITER, F.Z.; DAN, M.L. & THOMAZ, L.D. 2011. Floristic and structure of a secondary urban forest with a long history of man-made disturbances in Espírito Santo state, Brazil. Brazilian Geographical Journal 2 (1): 69-85.
	AtlES037	Alfredo Chaves	Brasil	Espírito Santo	-40.7608	-20.6406	145	Atlantic Forest	Rain	Evergreen	Broadleaved Forest	159	297	-0.977777	-0.749526	-1.30571	unprotected	-40.6501	1123	-263.75	52	25	23.5	16.1	OLIVEIRA-FILHO, A.T. 2006-2015. Checklists compiled from herbarium specimens. Royal Botanic Gardens, Kew, U.K.; Jardim Botânico do Rio de Janeiro, Rio de Janeiro, Brazil; Universidade Federal de Minas Gerais, Belo Horizonte, Brazil; New York Botanical Garden, New York, USA; http://www.splink.org.br/ (plus several non-vinculated herbaria).
	AtlES038	Nova Venécia	Brasil	Espírito Santo	-40.4267	-18.7711	323	Atlantic Forest	Rain	Evergreen	Broadleaved Forest	234	467	-0.0168033	0.164533	0.66767	unprotected	-1.44893	1227	-285.833	57	45	23	15.4	OLIVEIRA-FILHO, A.T. 2006-2015. Checklists compiled from herbarium specimens. Royal Botanic Gardens, Kew, U.K.; Jardim Botânico do Rio de Janeiro, Rio de Janeiro, Brazil; Universidade Federal de Minas Gerais, Belo Horizonte, Brazil; New York Botanical Garden, New York, USA; http://www.splink.org.br/ (plus several non-vinculated herbaria).
	AtlES039	Santa Leopoldina	Brasil	Espírito Santo	-40.5022	-20.1494	445	Atlantic Forest	Rain	Evergreen	Broadleaved Forest	228	489	-0.743791	-0.52333	-0.943868	unprotected	-15.0217	1276	-235.625	53	0	22.6	15.4	CREPALDI, M.O.S. & PEIXOTO, A.L. 2013. Florística e fitossociologia em um fragmento manejado por quilombolas em Santa Leopoldina, Espírito Santo, Brasil: ferramentas para restauração no Corredor Central da Mata Atlântica. Boletim do Museu Biológico Melo Leitão 31: 5-24.
	AtlES040	Serra	Brasil	Espírito Santo	-40.3061	-20.18	265	Atlantic Forest	Rain	Evergreen	Broadleaved Forest	127	201	-1.33925	-1.166	-0.348802	protected	10.0256	1225	-313.958	48	0	23.4	16.9	ASSIS, A.M. & GOMES, M.L. 2013 (inédito) Dados do Plano de Manejo da APA Mestre Álvaro. Vitória, ES, Brasil.
	AtlES041	Marilândia	Brasil	Espírito Santo	-40.5489	-19.3475	624	Atlantic Forest	Rain	Evergreen	Broadleaved Forest	174	327	-0.940936	-0.613581	-0.875849	unprotected	-16.6835	1332	-310.167	63	30	21.7	13.7	OLIVEIRA-FILHO, A.T. 2006-2015. Checklists compiled from herbarium specimens. Royal Botanic Gardens, Kew, U.K.; Jardim Botânico do Rio de Janeiro, Rio de Janeiro, Brazil; Universidade Federal de Minas Gerais, Belo Horizonte, Brazil; New York Botanical Garden, New York, USA; http://www.splink.org.br/ (plus several non-vinculated herbaria).
	AtlES042	São Roque do Canaã	Brasil	Espírito Santo	-40.7547	-19.7681	790	Atlantic Forest	Rain	Evergreen	Broadleaved Forest	158	318	-1.56823	-1.35342	-2.68139	unprotected	0.719168	1335	-284.167	62	20	20.9	12.4	OLIVEIRA-FILHO, A.T. 2006-2015. Checklists compiled from herbarium specimens. Royal Botanic Gardens, Kew, U.K.; Jardim Botânico do Rio de Janeiro, Rio de Janeiro, Brazil; Universidade Federal de Minas Gerais, Belo Horizonte, Brazil; New York Botanical Garden, New York, USA; http://www.splink.org.br/ (plus several non-vinculated herbaria).
	AtlES043	Santa Teresa	Brasil	Espírito Santo	-40.6153	-19.9211	801	Atlantic Forest	Rain	Evergreen	Broadleaved Forest	286	932	-0.710829	-0.507167	-5.0953	unprotected	-48.681	1302	-173.75	55	0	20.5	12.5	THOMAZ, L. & MONTEIRO, R. 1997. Composição florística da mata atlântica de encosta da Estação Biológica de Santa Lúcia, município de Santa Teresa-ES. Boletim do Museu de Biologia Mello Leitão 7: 3-48.
	AtlES044	Santa Maria de Jetibá	Brasil	Espírito Santo	-40.7289	-20.0156	895	Atlantic Forest	Rain	Evergreen	Broadleaved Forest	192	445	-1.53773	-1.44821	-3.78736	unprotected	-47.4006	1342	-178.583	57	0	19.9	11.7	OLIVEIRA-FILHO, A.T. 2006-2015. Checklists compiled from herbarium specimens. Royal Botanic Gardens, Kew, U.K.; Jardim Botânico do Rio de Janeiro, Rio de Janeiro, Brazil; Universidade Federal de Minas Gerais, Belo Horizonte, Brazil; New York Botanical Garden, New York, USA; http://www.splink.org.br/ (plus several non-vinculated herbaria).
																									TEIXEIRA, R.N.C. 2007. Importância de remanescentes de floresta pluvial Atlântica na conservação dos macacos muruquis (Brachyteles hypoxanthus E. Geoffroy), no Estado do Espírito Santo. Dissertação de Mestrado, Universidade Federal de Viçosa, Viçosa, MG, Brasil.
	AtlES045	Cariacica	Brasil	Espírito Santo	-40.5228	-20.2875	609	Atlantic Forest	Rain	Evergreen	Broadleaved Forest	158	336	-2.52634	-2.11731	-4.0489	protected	-5.59973	1242	-185.5	50	0	21.7	14.3	OLIVEIRA-FILHO, A.T. 2006-2015. Checklists compiled from herbarium specimens. Royal Botanic Gardens, Kew, U.K.; Jardim Botânico do Rio de Janeiro, Rio de Janeiro, Brazil; Universidade Federal de Minas Gerais, Belo Horizonte, Brazil; New York Botanical Garden, New York, USA; http://www.splink.org.br/ (plus several non-vinculated herbaria).
	AtlES046	Conceição do Castelo	Brasil	Espírito Santo	-41.2725	-20.3486	751	Atlantic Forest	Rain	Evergreen	Broadleaved Forest	170	358	-1.90346	-1.70444	-3.36828	unprotected	-43.4361	1292	-217.75	64	30	19.9	10.5	OLIVEIRA-FILHO, A.T. 2006-2015. Checklists compiled from herbarium specimens. Royal Botanic Gardens, Kew, U.K.; Jardim Botânico do Rio de Janeiro, Rio de Janeiro, Brazil; Universidade Federal de Minas Gerais, Belo Horizonte, Brazil; New York Botanical Garden, New York, USA; http://www.splink.org.br/ (plus several non-vinculated herbaria).
	AtlES047	Domingos Martins	Brasil	Espírito Santo	-40.6753	-20.3564	872	Atlantic Forest	Rain	Evergreen	Broadleaved Forest	204	461	-1.52393	-1.26711	-2.89395	unprotected	-84.619	1323	-156.625	52	0	19.8	11.9	OLIVEIRA-FILHO, A.T. 2006-2015. Checklists compiled from herbarium specimens. Royal Botanic Gardens, Kew, U.K.; Jardim Botânico do Rio de Janeiro, Rio de Janeiro, Brazil; Universidade Federal de Minas Gerais, Belo Horizonte, Brazil; New York Botanical Garden, New York, USA; http://www.splink.org.br/ (plus several non-vinculated herbaria).
	AtlES049	Vargem Alta	Brasil	Espírito Santo	-41.0125	-20.6672	741	Atlantic Forest	Rain	Evergreen	Broadleaved Forest	155	335	-0.841172	-0.705983	-3.30472	unprotected	-36.8251	1235	-249.042	56	10	20.7	12.2	OLIVEIRA-FILHO, A.T. 2006-2015. Checklists compiled from herbarium specimens. Royal Botanic Gardens, Kew, U.K.; Jardim Botânico do Rio de Janeiro, Rio de Janeiro, Brazil; Universidade Federal de Minas Gerais, Belo Horizonte, Brazil; New York Botanical Garden, New York, USA; http://www.splink.org.br/ (plus several non-vinculated herbaria).
	AtlMG001	Santa Maria do Salto	Brasil	Minas Gerais/Bahia	-40.0458	-16.4206	900	Atlantic Forest	Rain	Evergreen	Broadleaved Forest	133	259	0.0148677	0.033788	-1.52208	protected	31.5822	1083	-155.167	26	0	20.8	13.6	SALINO, A.; STEHMANN, J.R.; LOMBARDI, J.A.; MOTA, R.C.; CARVALHO, F.A. & MOTA, N.F.O. 2006. Flora das áreas prioritárias dos rios Jequitinhonha e Mucuri. In: CHIARELLO, A.G. (Coord.) Relatório ao PROBIO: Inventário biológico nos vales dos rios Jequitinhonha e Mucuri, nos estados de Minas Gerais e Bahia. Universidade Federal de Minas Gerais, Belo Horizonte, MG, Brasil.
	AtlMG002	Aimorés	Brasil	Minas Gerais	-41.0736	-19.4772	160	Atlantic Forest	Seasonally dry	Semideciduous	Broadleaved Forest	185	309	-2.44937	-2.31977	-0.384304	unprotected	113.875	1164	-415.75	74	130	24.8	15.5	OLIVEIRA-FILHO, A.T.; TAMEIRÃO-NETO, E.; CARVALHO, W.A.C.; BRINA, A.E.; WERNECK, M. & ; VIDAL, C.V.; REZENDE, S.C. & PEREIRA, J.A.A. 2005. Análise florística do compartimento arbóreo de áreas de Floresta Atlântica sensu lato na região das Bacias do Leste (Bahia, Minas Gerais, Espírito Santo e Rio de Janeiro). Rodriguésia 56 (87): 185-235.
	AtlMG003	Rubim	Brasil	Minas Gerais	-40.5244	-16.5214	367	Atlantic Forest	Seasonally dry	Semideciduous	Broadleaved Forest	176	277	-1.45664	-1.02643	0.79738	unprotected	64.2102	895	-417.333	61	135	24.2	15.4	SCOLFORO, J.R.S. & CARVALHO, L.M.T. (Eds.) 2007. Mapeamento e inventário da flora nativa e dos reflorestamentos de Minas Gerais. Editora UFLA, Lavras, MG, Brasil.
	AtlMG004	Águas Formosas	Brasil	Minas Gerais	-40.855	-17.0817	431	Atlantic Forest	Seasonally dry	Semideciduous	Broadleaved Forest	182	308	-0.812051	-0.609926	0.737417	unprotected	-106.702	983	-427.292	60	125	23.7	15	SCOLFORO, J.R.S. & CARVALHO, L.M.T. (Eds.) 2007. Mapeamento e inventário da flora nativa e dos reflorestamentos de Minas Gerais. Editora UFLA, Lavras, MG, Brasil.
	AtlMG005	Machacalis	Brasil	Minas Gerais	-40.6028	-17.1547	371	Atlantic Forest	Seasonally dry	Semideciduous	Broadleaved Forest	169	284	-1.44872	-1.11001	-0.455752	unprotected	33.4846	1065	-346.083	52	45	24	15.8	OLIVEIRA-FILHO, A.T.; TAMEIRÃO-NETO, E.; CARVALHO, W.A.C.; BRINA, A.E.; WERNECK, M. & ; VIDAL, C.V.; REZENDE, S.C. & PEREIRA, J.A.A. 2005. Análise florística do compartimento arbóreo de áreas de Floresta Atlântica sensu lato na região das Bacias do Leste (Bahia, Minas Gerais, Espírito Santo e Rio de Janeiro). Rodriguésia 56 (87): 185-235.
	AtlMG006	Carlos Chagas	Brasil	Minas Gerais	-40.875	-17.6922	336	Atlantic Forest	Seasonally dry	Semideciduous	Broadleaved Forest	175	282	-1.0544	-0.665845	0.813476	unprotected	29.5836	1013	-392	62	135	24.1	15.7	OLIVEIRA-FILHO, A.T. 2006-2015. Checklists compiled from herbarium specimens. Royal Botanic Gardens, Kew, U.K.; Jardim Botânico do Rio de Janeiro, Rio de Janeiro, Brazil; Universidade Federal de Minas Gerais, Belo Horizonte, Brazil; New York Botanical Garden, New York, USA; http://www.splink.org.br/ (plus several non-vinculated herbaria).
	AtlMG007	Nanuque	Brasil	Minas Gerais	-40.2808	-17.8322	224	Atlantic Forest	Seasonally dry	Semideciduous	Broadleaved Forest	214	354	-1.16385	-0.787043	1.50578	unprotected	-0.486036	981	-344.25	47	55	24	16.8	SCOLFORO, J.R.S. & CARVALHO, L.M.T. (Eds.) 2007. Mapeamento e inventário da flora nativa e dos reflorestamentos de Minas Gerais. Editora UFLA, Lavras, MG, Brasil.
	AtlMG008	Teófilo Otoni	Brasil	Minas Gerais	-41.57	-17.8342	558	Atlantic Forest	Seasonally dry	Semideciduous	Broadleaved Forest	181	307	-1.84549	-1.57423	-0.243198	unprotected	95.4885	1105	-364.708	74	135	22.3	13.3	SALINO, A.; STEHMANN, J.R.; LOMBARDI, J.A.; MOTA, R.C.; CARVALHO, F.A. & MOTA, N.F.O. 2006. Flora das áreas prioritárias dos rios Jequitinhonha e Mucuri. In: CHIARELLO, A.G. (Coord.) Relatório ao PROBIO: Inventário biológico nos vales dos rios Jequitinhonha e Mucuri, nos estados de Minas Gerais e Bahia. Universidade Federal de Minas Gerais, Belo Horizonte, MG, Brasil.
																									SCOLFORO, J.R.S. & CARVALHO, L.M.T. (Eds.) 2007. Mapeamento e inventário da flora nativa e dos reflorestamentos de Minas Gerais. Editora UFLA, Lavras, MG, Brasil.
	AtlMG009	Frei Serafim	Brasil	Minas Gerais	-41.8269	-18.1714	539	Atlantic Forest	Seasonally dry	Semideciduous	Broadleaved Forest	148	222	-1.07006	-0.806792	0.911404	unprotected	1.4002	1157	-371.875	81	135	22.7	13.5	OLIVEIRA-FILHO, A.T. 2006-2015. Checklists compiled from herbarium specimens. Royal Botanic Gardens, Kew, U.K.; Jardim Botânico do Rio de Janeiro, Rio de Janeiro, Brazil; Universidade Federal de Minas Gerais, Belo Horizonte, Brazil; New York Botanical Garden, New York, USA; http://www.splink.org.br/ (plus several non-vinculated herbaria).
	AtlMG010	São Pedro do Suaçuí	Brasil	Minas Gerais	-42.5614	-18.3933	556	Atlantic Forest	Seasonally dry	Semideciduous	Broadleaved Forest	135	212	-1.95264	-1.66643	-0.840897	unprotected	69.9993	1269	-317.458	84	125	21.3	11.1	OLIVEIRA-FILHO, A.T.; TAMEIRÃO-NETO, E.; CARVALHO, W.A.C.; BRINA, A.E.; WERNECK, M. & ; VIDAL, C.V.; REZENDE, S.C. & PEREIRA, J.A.A. 2005. Análise florística do compartimento arbóreo de áreas de Floresta Atlântica sensu lato na região das Bacias do Leste (Bahia, Minas Gerais, Espírito Santo e Rio de Janeiro). Rodriguésia 56 (87): 185-235.
	AtlMG011	Marilac	Brasil	Minas Gerais	-42.0708	-18.4933	371	Atlantic Forest	Seasonally dry	Semideciduous	Broadleaved Forest	166	264	-0.209756	0.13045	1.29038	unprotected	2.51903	1205	-407.583	83	135	23.1	13.7	SCOLFORO, J.R.S. & CARVALHO, L.M.T. (Eds.) 2007. Mapeamento e inventário da flora nativa e dos reflorestamentos de Minas Gerais. Editora UFLA, Lavras, MG, Brasil.
	AtlMG012	Mantena	Brasil	Minas Gerais	-41.04	-18.7297	381	Atlantic Forest	Seasonally dry	Semideciduous	Broadleaved Forest	211	356	-0.734667	-0.524428	1.72106	unprotected	46.8852	1144	-326.708	69	120	23.3	14.9	SCOLFORO, J.R.S. & CARVALHO, L.M.T. (Eds.) 2007. Mapeamento e inventário da flora nativa e dos reflorestamentos de Minas Gerais. Editora UFLA, Lavras, MG, Brasil.
	AtlMG013	São Geraldo do Baixio	Brasil	Minas Gerais	-41.4797	-18.8794	284	Atlantic Forest	Seasonally dry	Semideciduous	Broadleaved Forest	192	349	-1.09588	-0.517954	0.116727	unprotected	20.0243	1138	-384.083	77	135	23.9	14.8	SCOLFORO, J.R.S. & CARVALHO, L.M.T. (Eds.) 2007. Mapeamento e inventário da flora nativa e dos reflorestamentos de Minas Gerais. Editora UFLA, Lavras, MG, Brasil.
	AtlMG014	Governador Valadares	Brasil	Minas Gerais	-42.1369	-19.0222	257	Atlantic Forest	Seasonally dry	Semideciduous	Broadleaved Forest	169	271	-1.81717	-1.55012	0.0781948	unprotected	40.203	1139	-409.708	82	135	24	14.6	OLIVEIRA-FILHO, A.T.; TAMEIRÃO-NETO, E.; CARVALHO, W.A.C.; BRINA, A.E.; WERNECK, M. & ; VIDAL, C.V.; REZENDE, S.C. & PEREIRA, J.A.A. 2005. Análise florística do compartimento arbóreo de áreas de Floresta Atlântica sensu lato na região das Bacias do Leste (Bahia, Minas Gerais, Espírito Santo e Rio de Janeiro). Rodriguésia 56 (87): 185-235.
	AtlMG015	Braúnas	Brasil	Minas Gerais	-42.7633	-19.1403	438	Atlantic Forest	Seasonally dry	Semideciduous	Broadleaved Forest	142	223	-0.521372	-0.221643	0.394212	unprotected	1.74899	1314	-329.708	85	125	22.4	12.2	OLIVEIRA-FILHO, A.T.; TAMEIRÃO-NETO, E.; CARVALHO, W.A.C.; BRINA, A.E.; WERNECK, M. & ; VIDAL, C.V.; REZENDE, S.C. & PEREIRA, J.A.A. 2005. Análise florística do compartimento arbóreo de áreas de Floresta Atlântica sensu lato na região das Bacias do Leste (Bahia, Minas Gerais, Espírito Santo e Rio de Janeiro). Rodriguésia 56 (87): 185-235.
	AtlMG016	Ipaba	Brasil	Minas Gerais	-42.4028	-19.3414	285	Atlantic Forest	Seasonally dry	Semideciduous	Broadleaved Forest	156	278	-0.390937	-0.218952	-0.293486	unprotected	-9.25077	1145	-413.833	81	135	23.9	14.3	FRANÇA, G.S. & STEHMANN, J.R. 2013. Florística e estrutura do componente arbóreo de remanescentes de Mata Atlântica do médio rio Doce, Minas Gerais, BrasilRodriguésia 64 (3): 607-624.
																									SCOLFORO, J.R.S. & CARVALHO, L.M.T. (Eds.) 2007. Mapeamento e inventário da flora nativa e dos reflorestamentos de Minas Gerais. Editora UFLA, Lavras, MG, Brasil.
	AtlMG017	Resplendor	Brasil	Minas Gerais	-41.2583	-19.3461	246	Atlantic Forest	Seasonally dry	Semideciduous	Broadleaved Forest	168	265	-0.763182	-0.697668	0.968576	unprotected	39.4331	1190	-390.208	74	130	23.6	14.1	OLIVEIRA-FILHO, A.T. 2006-2015. Checklists compiled from herbarium specimens. Royal Botanic Gardens, Kew, U.K.; Jardim Botânico do Rio de Janeiro, Rio de Janeiro, Brazil; Universidade Federal de Minas Gerais, Belo Horizonte, Brazil; New York Botanical Garden, New York, USA; http://www.splink.org.br/ (plus several non-vinculated herbaria).
	AtlMG018	Itambé do Mato Dentro	Brasil	Minas Gerais	-43.2072	-19.4222	578	Atlantic Forest	Seasonally dry	Semideciduous	Broadleaved Forest	143	231	-1.79901	-1.46941	-0.796653	unprotected	13.715	1491	-337.25	89	120	21.1	10.9	OLIVEIRA-FILHO, A.T.; CARVALHO, D.A.; VILELA, E.A.; CURI, N. & FONTES, M.A.L. 2004. Diversity and structure of the tree community of a patch of tropical secondary forest of the Brazilian Atlantic Forest Domain 15 and 40 years after logging. Revista Brasileira de Botânica 27 (4): 685-701.
																									OLIVEIRA-FILHO, A.T.; TAMEIRÃO-NETO, E.; CARVALHO, W.A.C.; BRINA, A.E.; WERNECK, M. & ; VIDAL, C.V.; REZENDE, S.C. & PEREIRA, J.A.A. 2005. Análise florística do compartimento arbóreo de áreas de Floresta Atlântica sensu lato na região das Bacias do Leste (Bahia, Minas Gerais, Espírito Santo e Rio de Janeiro). Rodriguésia 56 (87): 185-235.
	AtlMG019	Parque do Rio Doce	Brasil	Minas Gerais	-42.5264	-19.4986	246	Atlantic Forest	Seasonally dry	Semideciduous	Broadleaved Forest	139	224	-1.08508	-0.912525	-0.21893	protected	2.27045	1138	-402.917	82	140	23.8	14.2	PAULA, A., LOPES, W.P., SILVA, A.F., MEIRA NETO, J.A.A. 2000. Levantamento florístico das espécies de porte arbóreo de cinco fragmentos florestais na Área de Proteção Ambiental Ipanema Pp. 218. In: 51 CONGRESSO NACIONAL DE BOTÂNICA, Anais..., SBB, Brasília, DF, Brasil.
	AtlMG020	Lagoa Silvano	Brasil	Minas Gerais	-42.4306	-19.5111	297	Atlantic Forest	Seasonally dry	Semideciduous	Broadleaved Forest	178	297	-0.36985	-0.00444025	0.695759	unprotected	30.0184	1142	-413.792	81	140	23.7	13.9	SOUZA, A.L.; BOINA, A.; SOARES, C.P.B.; VITAL, B.R.; GASPAR, R.O. & LANA, J.M. 2012. Estrutura fitossociológica, estoques de volume, biomassa, carbono e dióxido de carbono em floresta estacional semidecidual. Revista Árvore 36 (1): 169-179.
	AtlMG021	Parque do Rio Doce	Brasil	Minas Gerais	-42.5694	-19.5822	268	Atlantic Forest	Seasonally dry	Semideciduous	Broadleaved Forest	140	220	-0.79931	-0.575611	-0.0222725	protected	2.27045	1156	-410.083	82	140	23.5	13.7	FRANÇA, G.S. & STEHMANN, J.R. 2013. Florística e estrutura do componente arbóreo de remanescentes de Mata Atlântica do médio rio Doce, Minas Gerais, BrasilRodriguésia 64 (3): 607-624.
																									SCOLFORO, J.R.S. & CARVALHO, L.M.T. (Eds.) 2007. Mapeamento e inventário da flora nativa e dos reflorestamentos de Minas Gerais. Editora UFLA, Lavras, MG, Brasil.
	AtlMG022	Antônio Dias	Brasil	Minas Gerais	-42.8653	-19.6267	529	Atlantic Forest	Seasonally dry	Semideciduous	Broadleaved Forest	213	409	-1.52188	-1.10414	-0.371556	unprotected	65.528	1263	-326.917	85	135	22.2	12.1	SCOLFORO, J.R.S. & CARVALHO, L.M.T. (Eds.) 2007. Mapeamento e inventário da flora nativa e dos reflorestamentos de Minas Gerais. Editora UFLA, Lavras, MG, Brasil.
	AtlMG023	Parque do Rio Doce	Brasil	Minas Gerais	-42.6183	-19.6842	339	Atlantic Forest	Seasonally dry	Semideciduous	Broadleaved Forest	206	401	-0.299606	-0.12522	0.472017	protected	0.0704734	1155	-414.083	83	140	23.4	13.4	CETEC 1982. Levantamento da vegetação do Parque Estadual do Rio Doce. Centro Tecnológico de Minas Gerais, Belo Horizonte, MG, Brasil.
																									LOMBARDI, J.A. & GONÇALVES, M. 2000. Composição florística de dois remanescentes de Mata Atlântica do sudeste de Minas Gerais, Brasil. Revista Brasileira de Botânica. 23 (3): 255-282.
																									LOMBARDI, J.A. & GONÇALVES, M. 2004. Adições ao conhecimento da composição florística de dois remanescentes de Mata Atlântica do sudeste de Minas Gerais, Brasil. Lundiana 5 (1): 3-8.
	AtlMG024	Caratinga	Brasil	Minas Gerais	-41.8228	-19.7214	576	Atlantic Forest	Seasonally dry	Semideciduous	Broadleaved Forest	255	555	-0.677997	-0.453252	0.0596377	unprotected	30.0184	1241	-361.833	78	115	21.9	11.5	LOMBARDI, J.A. & GONÇALVES, M. 2000. Composição florística de dois remanescentes de Mata Atlântica do sudeste de Minas Gerais, Brasil. Revista Brasileira de Botânica. 23 (3): 255-282.
																									LOMBARDI, J.A. & GONÇALVES, M. 2004. Adições ao conhecimento da composição florística de dois remanescentes de Mata Atlântica do sudeste de Minas Gerais, Brasil. Lundiana 5 (1): 3-8.
	AtlMG025	Pingo d’Água	Brasil	Minas Gerais	-42.4283	-19.7225	274	Atlantic Forest	Seasonally dry	Semideciduous	Broadleaved Forest	174	282	-0.0659416	0.130092	1.95459	unprotected	4.5583	1131	-411.667	82	140	23.5	13.4	FRANÇA, G.S. 2008. Relações florísticas e heterogeneidade de espécies arbóreas em remanescentes de Mata Atlântica da bacia do rio Doce, Minas Gerais – Espírito Santo, Brasil. Tese de Doutorado, Universidade Federal de Minas Gerais, Belo Horizonte, MG, Brasil.
																									SCOLFORO, J.R.S. & CARVALHO, L.M.T. (Eds.) 2007. Mapeamento e inventário da flora nativa e dos reflorestamentos de Minas Gerais. Editora UFLA, Lavras, MG, Brasil.
	AtlMG026	Parque do Rio Doce	Brasil	Minas Gerais	-42.4842	-19.7475	290	Atlantic Forest	Seasonally dry	Semideciduous	Broadleaved Forest	139	238	-0.622526	-0.482184	-0.552487	protected	0.0704734	1136	-410.667	82	140	23.5	13.4	FRANÇA, G.S. & STEHMANN, J.R. 2013. Florística e estrutura do componente arbóreo de remanescentes de Mata Atlântica do médio rio Doce, Minas Gerais, BrasilRodriguésia 64 (3): 607-624.
																									SCOLFORO, J.R.S. & CARVALHO, L.M.T. (Eds.) 2007. Mapeamento e inventário da flora nativa e dos reflorestamentos de Minas Gerais. Editora UFLA, Lavras, MG, Brasil.
	AtlMG027	Parque do Rio Doce	Brasil	Minas Gerais	-42.6244	-19.7647	338	Atlantic Forest	Seasonally dry	Semideciduous	Broadleaved Forest	148	226	0.0455216	0.229921	1.57213	protected	0.0704734	1140	-422.083	84	140	23.4	13.3	LOPES, W.P.; SILVA, A.F.; SOUZA, A.L. & MEIRA-NETO, J.A. 2002. Estrutura fitossociológica de um trecho de vegetação arbórea no Parque Estadual do Rio Doce - Minas Gerais, Brasil. Acta Botanica Brasilica 16 (4): 443-456.
																									SCOLFORO, J.R.S. & CARVALHO, L.M.T. (Eds.) 2007. Mapeamento e inventário da flora nativa e dos reflorestamentos de Minas Gerais. Editora UFLA, Lavras, MG, Brasil.
	AtlMG028	Parque do Rio Doce	Brasil	Minas Gerais	-42.535	-19.7997	323	Atlantic Forest	Seasonally dry	Semideciduous	Broadleaved Forest	163	273	-1.24081	-1.03405	-0.00182587	protected	0.0704734	1126	-425.792	83	140	23.5	13.4	FRANÇA, G.S. & STEHMANN, J.R. 2013. Florística e estrutura do componente arbóreo de remanescentes de Mata Atlântica do médio rio Doce, Minas Gerais, BrasilRodriguésia 64 (3): 607-624.
																									SCOLFORO, J.R.S. & CARVALHO, L.M.T. (Eds.) 2007. Mapeamento e inventário da flora nativa e dos reflorestamentos de Minas Gerais. Editora UFLA, Lavras, MG, Brasil.
																									SOUZA, P.B.; SOUZA, A.L. & MEIRA NETO, J.A.A. 2012. Distribution of tree species in a geomorphological and pedological gradient of submontane semidecidual seasonal forest in the vicinity of Rio Doce State Park, Minas Gerais. Revista Árvore 36 (4): 707-718.
																									SOUZA, P.B.; SOUZA, A.L. & MEIRA NETO, J.A.A. 2012. Estrutura diamétrica dos estratos e grupos ecológicos de uma área de floresta estacional semidecidual, em Dionísio, MG. Revista Árvore 36 (1): 151-160.
	AtlMG029	Ipanema	Brasil	Minas Gerais	-41.7075	-19.8039	263	Atlantic Forest	Seasonally dry	Semideciduous	Broadleaved Forest	226	453	-0.0117825	0.449192	0.414323	unprotected	55.6502	1152	-369.833	77	130	23.5	13.3	SCOLFORO, J.R.S. & CARVALHO, L.M.T. (Eds.) 2007. Mapeamento e inventário da flora nativa e dos reflorestamentos de Minas Gerais. Editora UFLA, Lavras, MG, Brasil.
	AtlMG030	Santa Cruz do Escalvado	Brasil	Minas Gerais	-42.8461	-20.22	501	Atlantic Forest	Seasonally dry	Semideciduous	Broadleaved Forest	183	329	-0.602634	-0.2305	0.138588	unprotected	4.99367	1142	-388.042	85	150	22.3	11.9	OLIVEIRA-FILHO, A.T.; TAMEIRÃO-NETO, E.; CARVALHO, W.A.C.; BRINA, A.E.; WERNECK, M. & ; VIDAL, C.V.; REZENDE, S.C. & PEREIRA, J.A.A. 2005. Análise florística do compartimento arbóreo de áreas de Floresta Atlântica sensu lato na região das Bacias do Leste (Bahia, Minas Gerais, Espírito Santo e Rio de Janeiro). Rodriguésia 56 (87): 185-235.
	AtlMG031	Ponte Nova	Brasil	Minas Gerais	-42.9289	-20.4275	427	Atlantic Forest	Seasonally dry	Semideciduous	Broadleaved Forest	164	296	-0.866418	-0.501565	-0.534443	unprotected	-8.07897	1157	-364.875	84	145	21.7	11.3	MEIRA-NETO, J.A.A.; SOUZA, A.L.; SILVA A.F. & PAULA, A. 1997a. Estrutura de uma floresta estacional semidecidual aluvial em área diretamente afetada pela Usina Hidrelétrica de Pilar, Ponte Nova, Zona da Mata de Minas Gerais. Revista Árvore 21 (2): 213-219.
																									MEIRA-NETO, J.A.A.; SOUZA, A.L.; SILVA A.F. & PAULA, A. 1997b. Estrutura de uma floresta estacional semidecidual submontana em área diretamente afetada pela Usina Hidrelétrica de Pilar, Ponte Nova, Zona da Mata de Minas Gerais. Revista Árvore 21 (3): 337-344.
																									MEIRA-NETO, J.A.A.; SOUZA, A.L.; SILVA A.F. & PAULA, A. 1997c. Estrutura de uma floresta estacional semidecidual insular em área de influência da Usina Hidrelétrica de Pilar, Ponte Nova, Zona da Mata de Minas Gerais. Revista Árvore 21 (4): 493-500.
	AtlMG032	Jequeri	Brasil	Minas Gerais	-42.6097	-20.4353	514	Atlantic Forest	Seasonally dry	Semideciduous	Broadleaved Forest	144	236	-1.08022	-0.738105	-0.426853	unprotected	37.8822	1187	-317.625	80	125	21.2	10.8	OLIVEIRA-FILHO, A.T. 2006-2015. Checklists compiled from herbarium specimens. Royal Botanic Gardens, Kew, U.K.; Jardim Botânico do Rio de Janeiro, Rio de Janeiro, Brazil; Universidade Federal de Minas Gerais, Belo Horizonte, Brazil; New York Botanical Garden, New York, USA; http://www.splink.org.br/ (plus several non-vinculated herbaria).
	AtlMG033	Guaraciaba	Brasil	Minas Gerais	-43.0203	-20.5022	496	Atlantic Forest	Seasonally dry	Semideciduous	Broadleaved Forest	148	251	-0.509743	-0.111847	-0.0826623	unprotected	-20.8434	1179	-346.958	84	140	21.2	10.9	MEIRA-NETO, J.A.A.; SOUZA, A.L.; SILVA A.F. & PAULA, A. 1998. Estrutura de uma floresta estacional semidecidual insular em área diretamente afetada pela Usina Hidrelétrica de Pilar, Guaraciaba, Zona da Mata de Minas Gerais. Revista Árvore 22 (2): 179-184.
	AtlMG034	Divisópolis	Brasil	Minas Gerais	-40.995	-15.7414	917	Atlantic Forest	Seasonally dry	Semideciduous	Broadleaved Forest	137	217	-0.282992	-0.046841	0.413018	unprotected	-17.0576	850	-456.292	53	50	20.9	13.3	OLIVEIRA-FILHO, A.T. 2006-2015. Checklists compiled from herbarium specimens. Royal Botanic Gardens, Kew, U.K.; Jardim Botânico do Rio de Janeiro, Rio de Janeiro, Brazil; Universidade Federal de Minas Gerais, Belo Horizonte, Brazil; New York Botanical Garden, New York, USA; http://www.splink.org.br/ (plus several non-vinculated herbaria).
	AtlMG036	Almenara	Brasil	Minas Gerais	-40.8444	-16.0575	848	Atlantic Forest	Seasonally dry	Semideciduous	Broadleaved Forest	148	234	-0.650291	-0.264645	0.322017	unprotected	-44.2513	973	-402.833	49	20	21.5	13.6	SCOLFORO, J.R.S. & CARVALHO, L.M.T. (Eds.) 2007. Mapeamento e inventário da flora nativa e dos reflorestamentos de Minas Gerais. Editora UFLA, Lavras, MG, Brasil.
	AtlMG037	Jequitinhonha	Brasil	Minas Gerais	-41.0647	-16.1269	904	Atlantic Forest	Seasonally dry	Semideciduous	Broadleaved Forest	139	220	-0.614799	-0.192404	-0.0681551	unprotected	-125.489	948	-438.625	60	95	21.2	13.2	SCOLFORO, J.R.S. & CARVALHO, L.M.T. (Eds.) 2007. Mapeamento e inventário da flora nativa e dos reflorestamentos de Minas Gerais. Editora UFLA, Lavras, MG, Brasil.
	AtlMG038	Coronel Murta	Brasil	Minas Gerais	-42.1708	-16.5286	834	Atlantic Forest	Seasonally dry	Semideciduous	Broadleaved Forest	147	224	0.172424	0.484766	1.43892	unprotected	-45.1686	908	-682.542	91	155	21	11.2	OLIVEIRA-FILHO, A.T. 2006-2015. Checklists compiled from herbarium specimens. Royal Botanic Gardens, Kew, U.K.; Jardim Botânico do Rio de Janeiro, Rio de Janeiro, Brazil; Universidade Federal de Minas Gerais, Belo Horizonte, Brazil; New York Botanical Garden, New York, USA; http://www.splink.org.br/ (plus several non-vinculated herbaria).
	AtlMG039	Virgem da Lapa	Brasil	Minas Gerais	-42.2325	-16.7517	675	Atlantic Forest	Seasonally dry	Semideciduous	Broadleaved Forest	139	215	-0.586656	-0.230768	0.306193	unprotected	-13.1222	900	-658.125	93	160	21.6	11.6	OLIVEIRA-FILHO, A.T.; TAMEIRÃO-NETO, E.; CARVALHO, W.A.C.; BRINA, A.E.; WERNECK, M. & ; VIDAL, C.V.; REZENDE, S.C. & PEREIRA, J.A.A. 2005. Análise florística do compartimento arbóreo de áreas de Floresta Atlântica sensu lato na região das Bacias do Leste (Bahia, Minas Gerais, Espírito Santo e Rio de Janeiro). Rodriguésia 56 (87): 185-235.
	AtlMG040	Leme do Prado	Brasil	Minas Gerais	-42.7033	-17.0336	900	Atlantic Forest	Seasonally dry	Semideciduous	Broadleaved Forest	163	274	-0.413864	0.0312687	0.176061	unprotected	48.129	959	-589.5	94	160	21.2	11.6	OLIVEIRA-FILHO, A.T.; TAMEIRÃO-NETO, E.; CARVALHO, W.A.C.; BRINA, A.E.; WERNECK, M. & ; VIDAL, C.V.; REZENDE, S.C. & PEREIRA, J.A.A. 2005. Análise florística do compartimento arbóreo de áreas de Floresta Atlântica sensu lato na região das Bacias do Leste (Bahia, Minas Gerais, Espírito Santo e Rio de Janeiro). Rodriguésia 56 (87): 185-235.
	AtlMG041	Padre Paraíso	Brasil	Minas Gerais	-41.5406	-17.0431	878	Atlantic Forest	Seasonally dry	Semideciduous	Broadleaved Forest	136	218	-1.53104	-1.16123	-0.622488	unprotected	6.36197	957	-476.792	75	140	21.1	11.9	OLIVEIRA-FILHO, A.T. 2006-2015. Checklists compiled from herbarium specimens. Royal Botanic Gardens, Kew, U.K.; Jardim Botânico do Rio de Janeiro, Rio de Janeiro, Brazil; Universidade Federal de Minas Gerais, Belo Horizonte, Brazil; New York Botanical Garden, New York, USA; http://www.splink.org.br/ (plus several non-vinculated herbaria).
	AtlMG042	Novo Cruzeiro	Brasil	Minas Gerais	-41.8725	-17.4486	885	Atlantic Forest	Seasonally dry	Semideciduous	Broadleaved Forest	143	230	0.394244	0.693823	0.7392	unprotected	86.703	1033	-422.333	80	140	21	11.7	OLIVEIRA-FILHO, A.T. 2006-2015. Checklists compiled from herbarium specimens. Royal Botanic Gardens, Kew, U.K.; Jardim Botânico do Rio de Janeiro, Rio de Janeiro, Brazil; Universidade Federal de Minas Gerais, Belo Horizonte, Brazil; New York Botanical Garden, New York, USA; http://www.splink.org.br/ (plus several non-vinculated herbaria).
	AtlMG043	Ladainha	Brasil	Minas Gerais	-41.7781	-17.6142	666	Atlantic Forest	Seasonally dry	Semideciduous	Broadleaved Forest	143	213	0.129848	0.48449	1.65907	protected	32.4828	1052	-427.583	79	140	21.9	12.6	SALINO, A.; STEHMANN, J.R.; LOMBARDI, J.A.; MOTA, R.C.; CARVALHO, F.A. & MOTA, N.F.O. 2006. Flora das áreas prioritárias dos rios Jequitinhonha e Mucuri. In: CHIARELLO, A.G. (Coord.) Relatório ao PROBIO: Inventário biológico nos vales dos rios Jequitinhonha e Mucuri, nos estados de Minas Gerais e Bahia. Universidade Federal de Minas Gerais, Belo Horizonte, MG, Brasil.
	AtlMG044	Aricanduva	Brasil	Minas Gerais	-42.5294	-17.8792	860	Atlantic Forest	Seasonally dry	Semideciduous	Broadleaved Forest	158	281	-0.355015	-0.0133878	-0.473786	unprotected	137.833	1137	-381.917	87	135	20.6	11.1	SCOLFORO, J.R.S. & CARVALHO, L.M.T. (Eds.) 2007. Mapeamento e inventário da flora nativa e dos reflorestamentos de Minas Gerais. Editora UFLA, Lavras, MG, Brasil.
	AtlMG045	Frei Gaspar	Brasil	Minas Gerais	-41.4661	-18.0725	734	Atlantic Forest	Seasonally dry	Semideciduous	Broadleaved Forest	166	310	0.0440158	0.404322	-0.530547	unprotected	42.2443	1210	-332.625	73	120	21.2	12.3	SCOLFORO, J.R.S. & CARVALHO, L.M.T. (Eds.) 2007. Mapeamento e inventário da flora nativa e dos reflorestamentos de Minas Gerais. Editora UFLA, Lavras, MG, Brasil.
	AtlMG046	Rio Vermelho	Brasil	Minas Gerais	-42.9661	-18.2422	719	Atlantic Forest	Seasonally dry	Semideciduous	Broadleaved Forest	160	302	0.807402	0.895631	-0.220444	unprotected	80.5486	1284	-348.083	88	135	21	10.9	FERREIRA, R.L.C. 1997. Estrutura e dinâmica de uma floresta secundária de transição, Rio Vermelho e Serra Azul de Minas, MG. Tese de Doutorado, Universidade Federal de Viçosa, Viçosa, MG, Brasil.
	AtlMG047	São João Evangelista	Brasil	Minas Gerais	-42.7547	-18.5458	757	Atlantic Forest	Seasonally dry	Semideciduous	Broadleaved Forest	161	276	1.04427	1.24518	1.27403	unprotected	30.9863	1397	-274.667	85	115	20	9.5	SCOLFORO, J.R.S. & CARVALHO, L.M.T. (Eds.) 2007. Mapeamento e inventário da flora nativa e dos reflorestamentos de Minas Gerais. Editora UFLA, Lavras, MG, Brasil.
	AtlMG048	Guanhães	Brasil	Minas Gerais	-42.9544	-18.6939	916	Atlantic Forest	Seasonally dry	Semideciduous	Broadleaved Forest	150	249	-0.858236	-0.594366	-0.148896	unprotected	-19.0663	1491	-280.5	86	110	19.6	9.4	GASPAR, R.O.; CASTRO, R.V.O.; DEL PELOSO, R.V.; SOUZA, F.C. & MARTINS, S.V. 2014. Análise fitossociológica e do estoque de carbono no estrato arbóreo de um fragmento de floresta estacional semidecidual. Ciência Florestal 24 (2): 313-324.
	AtlMG049	Açucena	Brasil	Minas Gerais	-42.4339	-19.0433	749	Atlantic Forest	Seasonally dry	Semideciduous	Broadleaved Forest	139	217	0.279552	0.586338	0.942232	unprotected	52.1856	1342	-304.208	81	115	20.8	11	OLIVEIRA-FILHO, A.T. 2006-2015. Checklists compiled from herbarium specimens. Royal Botanic Gardens, Kew, U.K.; Jardim Botânico do Rio de Janeiro, Rio de Janeiro, Brazil; Universidade Federal de Minas Gerais, Belo Horizonte, Brazil; New York Botanical Garden, New York, USA; http://www.splink.org.br/ (plus several non-vinculated herbaria).
	AtlMG050	Carmésia	Brasil	Minas Gerais	-43.1225	-19.0478	739	Atlantic Forest	Seasonally dry	Semideciduous	Broadleaved Forest	133	200	-0.899214	-0.648689	0.564653	protected	9.98121	1599	-298.75	88	110	20	9.7	OLIVEIRA-FILHO, A.T. 2006-2015. Checklists compiled from herbarium specimens. Royal Botanic Gardens, Kew, U.K.; Jardim Botânico do Rio de Janeiro, Rio de Janeiro, Brazil; Universidade Federal de Minas Gerais, Belo Horizonte, Brazil; New York Botanical Garden, New York, USA; http://www.splink.org.br/ (plus several non-vinculated herbaria).
	AtlMG051	Conselheiro Pena	Brasil	Minas Gerais	-41.5517	-19.3006	662	Atlantic Forest	Seasonally dry	Semideciduous	Broadleaved Forest	171	274	-1.1598	-0.685437	0.743408	unprotected	66.7201	1297	-285.083	73	100	21.2	11.6	SCOLFORO, J.R.S. & CARVALHO, L.M.T. (Eds.) 2007. Mapeamento e inventário da flora nativa e dos reflorestamentos de Minas Gerais. Editora UFLA, Lavras, MG, Brasil.
	AtlMG052	Caratinga	Brasil	Minas Gerais	-42.1278	-19.8458	952	Atlantic Forest	Seasonally dry	Semideciduous	Broadleaved Forest	196	370	-0.341755	0.0119259	0.361541	unprotected	-2.76092	1245	-315.083	79	105	19.6	9.4	OLIVEIRA-FILHO, A.T. 2006-2015. Checklists compiled from herbarium specimens. Royal Botanic Gardens, Kew, U.K.; Jardim Botânico do Rio de Janeiro, Rio de Janeiro, Brazil; Universidade Federal de Minas Gerais, Belo Horizonte, Brazil; New York Botanical Garden, New York, USA; http://www.splink.org.br/ (plus several non-vinculated herbaria).
	AtlMG053	João Monlevade	Brasil	Minas Gerais	-43.1167	-19.8467	838	Atlantic Forest	Seasonally dry	Semideciduous	Broadleaved Forest	189	366	0.100972	0.490876	-0.285768	unprotected	6.15461	1359	-338.125	86	120	20.5	10.3	SCOLFORO, J.R.S. & CARVALHO, L.M.T. (Eds.) 2007. Mapeamento e inventário da flora nativa e dos reflorestamentos de Minas Gerais. Editora UFLA, Lavras, MG, Brasil.
	AtlMG054	São Gonçalo do Rio Abaixo	Brasil	Minas Gerais	-43.3633	-19.9019	775	Atlantic Forest	Seasonally dry	Semideciduous	Broadleaved Forest	184	370	-0.274152	0.141236	-1.23605	unprotected	44.0456	1391	-348.125	89	130	20.5	10.4	CETEC 1989. Composição florística e tipos vegetacionais da Estação de Proteção e Desenvolvimento Ambiental de Peti, Relatório final. Centro Tecnológico de Minas Gerais, Belo Horizonte, MG, Brasil.
																									FERREIRA, R.M. 2006. Estrutura do componente arbóreo de uma floresta estacional semidecidual montana secundária no Alto Rio Doce, Minas Gerais. Dissertação de Mestrado, Universidade Federal de Minas Gerais, Belo Horizonte, MG, Brasil.
																									LOPES, R.M.F.; FRANÇA, G.S.; SILVA, F.R.G.; SPÓSITO, T.C.S. & STEHMANN, J.R. 2009. Estrutura do componente arbóreo de floresta estacional semidecidual montana secundária no Alto Rio Doce, Minas Gerais, Brasil. Rodriguésia 60 (4): 1037-1053.
																									OLIVEIRA-FILHO, A.T.; TAMEIRÃO-NETO, E.; CARVALHO, W.A.C.; BRINA, A.E.; WERNECK, M. & ; VIDAL, C.V.; REZENDE, S.C. & PEREIRA, J.A.A. 2005. Análise florística do compartimento arbóreo de áreas de Floresta Atlântica sensu lato na região das Bacias do Leste (Bahia, Minas Gerais, Espírito Santo e Rio de Janeiro). Rodriguésia 56 (87): 185-235.
																									PEDRALLI, G. & TEIXEIRA, M.C.B. 1997. Levantamento florístico e principais fisionomias da Estação de Pesquisa e Desenvolvimento Ambiental de Peti, Santa Bárbara, estado de Minas Gerais, Brasil. Iheringia, Série Biológica 48: 15-40.
	AtlMG055	Alvinópolis	Brasil	Minas Gerais	-43.0319	-20.0642	738	Atlantic Forest	Seasonally dry	Semideciduous	Broadleaved Forest	158	262	-0.0310621	0.342208	0.681723	unprotected	-60.8368	1290	-339.042	85	125	20.4	10.1	OLIVEIRA-FILHO, A.T. 2006-2015. Checklists compiled from herbarium specimens. Royal Botanic Gardens, Kew, U.K.; Jardim Botânico do Rio de Janeiro, Rio de Janeiro, Brazil; Universidade Federal de Minas Gerais, Belo Horizonte, Brazil; New York Botanical Garden, New York, USA; http://www.splink.org.br/ (plus several non-vinculated herbaria).
	AtlMG056	Simonésia	Brasil	Minas Gerais	-42.0206	-20.1461	831	Atlantic Forest	Seasonally dry	Semideciduous	Broadleaved Forest	159	274	-0.101327	0.272125	0.152763	unprotected	-11.0967	1229	-283.083	76	105	20.2	9.8	SOUZA, J.F. 2015. Lista preliminar das angiospermas registradas na RPPN Mata do Sossego, Simonésia, Minas Gerais. Relatório Técnico, Universidade Federal de Minas Gerais, Belo Horizonte, MG, Brazil.
	AtlMG057	Raul Soares	Brasil	Minas Gerais	-42.4294	-20.1508	708	Atlantic Forest	Seasonally dry	Semideciduous	Broadleaved Forest	139	211	-0.637564	-0.187493	0.548516	unprotected	-16.0698	1232	-372.667	81	120	20.8	10.5	OLIVEIRA-FILHO, A.T. 2006-2015. Checklists compiled from herbarium specimens. Royal Botanic Gardens, Kew, U.K.; Jardim Botânico do Rio de Janeiro, Rio de Janeiro, Brazil; Universidade Federal de Minas Gerais, Belo Horizonte, Brazil; New York Botanical Garden, New York, USA; http://www.splink.org.br/ (plus several non-vinculated herbaria).
	AtlMG058	Manhuaçu	Brasil	Minas Gerais	-42.01	-20.2733	798	Atlantic Forest	Seasonally dry	Semideciduous	Broadleaved Forest	147	239	-0.469663	0.111259	0.316626	unprotected	-3.88922	1242	-274.583	76	100	20.2	9.6	OLIVEIRA-FILHO, A.T. 2006-2015. Checklists compiled from herbarium specimens. Royal Botanic Gardens, Kew, U.K.; Jardim Botânico do Rio de Janeiro, Rio de Janeiro, Brazil; Universidade Federal de Minas Gerais, Belo Horizonte, Brazil; New York Botanical Garden, New York, USA; http://www.splink.org.br/ (plus several non-vinculated herbaria).
	AtlMG059	Diogo de Vasconcelos	Brasil	Minas Gerais	-43.1758	-20.4486	739	Atlantic Forest	Seasonally dry	Semideciduous	Broadleaved Forest	146	224	-0.331683	-0.0278747	1.16304	unprotected	-7.54582	1218	-356	85	140	20.8	10.5	REIS, H.; SCOLFORO, J.R.S.; OLIVEIRA, A.D.; OLIVEIRA-FILHO, A.T.; MELLO, J.M. 2007. Análise da composição florística, diversidade e similaridade de fragmentos de mata atlântica em Minas Gerais. Cerne 13 (3): 280-290.
																									SCOLFORO, J.R.S. & CARVALHO, L.M.T. (Eds.) 2007. Mapeamento e inventário da flora nativa e dos reflorestamentos de Minas Gerais. Editora UFLA, Lavras, MG, Brasil.
	AtlMG061	Piranga	Brasil	Minas Gerais	-43.3719	-20.6286	777	Atlantic Forest	Seasonally dry	Semideciduous	Broadleaved Forest	150	251	-0.510518	-0.212391	-0.00934454	unprotected	-89.3985	1303	-303.583	83	120	20.2	10	REIS, H.; SCOLFORO, J.R.S.; OLIVEIRA, A.D.; OLIVEIRA-FILHO, A.T.; MELLO, J.M. 2007. Análise da composição florística, diversidade e similaridade de fragmentos de mata atlântica em Minas Gerais. Cerne 13 (3): 280-290.
																									SCOLFORO, J.R.S. & CARVALHO, L.M.T. (Eds.) 2007. Mapeamento e inventário da flora nativa e dos reflorestamentos de Minas Gerais. Editora UFLA, Lavras, MG, Brasil.
	AtlMG062	Viçosa	Brasil	Minas Gerais	-42.8728	-20.7775	719	Atlantic Forest	Seasonally dry	Semideciduous	Broadleaved Forest	245	567	-0.91716	-0.403657	-1.12244	unprotected	-7.80864	1254	-286.708	79	115	20.2	10	BRAGA, A.J.T.; BORGES, E.E.L. & MARTINS, S.V. 2011. Florística e estrutura da comunidade arbórea de uma floresta estacional semidecidual secundária em Viçosa, MG. Revista Árvore 35 (3): 493-503.
																									FERREIRA JR., W.G.; SILVA, A.F.; MEIRA NETO, J.A.; SCHAEFFER, C.E.G.R.; DIAS, A.S.; IGNÁCIO, M. & MEDEIROS, M.C.M.P. 2007. Composição florística da vegetação arbórea de um trecho de floresta estacional semidecídua em Viçosa, Minas Gerais, e espécies de maior ocorrência na região. Revista Árvore 31 (6): 1131-1143.
																									FRANCO, B.K.S.; MARTINS, S.V.; FARIA, P.C.L.; RIBEIRO, G.A. & MIRANDA NETO, A. 2014. Estrato de regeneração natural de um trecho de floresta estacional semidecidual, Viçosa, MG. Revista Árvore 38 (1): 31-40.
																									KUNZ, S.H. & MARTINS, S.V. 2014. Regeneração natural de floresta estacional semidecidual em diferentes estágios sucessionais (Zona da Mata, MG, Brasil). Floresta 44 (1): 111-124.
																									MARANGON, L.C.; SOARES, J.J. & FELICIANO, A.L.P. 2003. Florística arbórea da Mata da Pedreira, município de Viçosa, Minas Gerais. Revista Árvore 27 (2): 207-215.
																									MARANGON, L.C.; SOARES, J.J.; FELICIANO, A.L.P. & BRANDÃO, C.F.L.S. 2007. Estrutura fitossociológica e classificação sucessional do componente arbóreo de um fragmento de floresta estacional semideciduoal, no município de Viçosa, Minas Gerais. Cerne 13 (2): 208-221.
																									MEIRA-NETO, J.A.A. & MARTINS, F.R. 2000a. Estrutura da Mata da Silvicultura, uma Floresta Semidecidual Montana no município de Viçosa-MG. Revista Árvore 24 (2): 151-160.
																									MEIRA-NETO, J.A.A. & MARTINS, F.R. 2000b. Composição florística do estrato herbáceo-arbustivo de uma Floresta Estacional Semidecidual em Viçosa-MG. Revista Árvore 24 (4): 407-416.
																									MEIRA-NETO, J.A.A. & MARTINS, F.R. 2002. Composição florística de uma Floresta Estacional Semidecidual Montana no município de Viçosa-MG. Revista Árvore 26 (4): 437-446.
																									MEIRA-NETO, J.A.A.; RÊGO, M.M.; COELHO, D.J.S. & RIBEIRO, F.G. 2003. Origem, sucessão e estrutura de uma floresta de galeria periodicamente alagada em Viçosa-MF. Revista Árvore 27 (4): 561-574.
																									PAULA, A; SILVA, A.F.; DE MARCO JÚNIOR, P.; SANTOS, F.A.M. & SOUZA, A.L. 2004. Sucessão ecológica da vegetação arbórea em uma Floresta Estacional Semidecidual, Viçosa, MG, Brasil. Acta Botanica Brasilica 18 (3): 401-699.
																									RIBAS, R.F.; MEIRA-NETO, J.A.; SILVA, A.F. & SOUZA, A.L. 2003. Composição florística de dois trechos em diferentes etapas serais de uma floresta estacional semidecidual em Viçosa, Minas Gerais. Revista Árvore 27 (6): 821-830.
																									SEVILHA, A.C.; PAULA, A; LOPES, W.P. & SILVA, A.F. 2001. Fitosociologia de estrato arbóreo de um trecho de Floresta Estacional no Jardim Botânico da Universidade Federal de Viçosa (face sudoeste), Viçosa, Minas Gerais. Revista Árvore 25(4): 431-443.
																									SILVA, A.F.; FONTES, N.R.L. & LEITÃO-FILHO, H.F. 2000. Composição florística e estrutura horizontal de estrato arbóreo de um trecho da Mata da Biologia da Universidade Federal de Viçosa - Zona da Mata de Minas Gerais. Revista Árvore 24: 397-405.
																									SILVA, C.T.; REIS, G.G.; SILVA, E. & CHAVES, R.A. 2004. Avaliação temporal da florística arbórea de uma floresta secundária no município de Viçosa, Minas Gerais. Revista Árvore 28 (3): 429-441.
																									SILVA, N.R.S.; MARTINS, S.V.; MEIRA NETO, J.A. & SOUZA, A.L. 2004. Composição florística e estrutura de uma floresta estacional semidecidual montana em Viçosa, MG. Revista Árvore 28 (3): 397-405.
																									SILVA, S.F.; OLIVEIRA, R.V.; SANTOS, N.R.L. & PAULA, A. 2003. Composição florística e grupos ecolológicos das espécies de um trecho de floresta semidecídua submontana da Fazenda São Geraldo, Viçosa-MG. Revista Árvore 27 (3): 311-319.
																									SILVA-JÚNIOR, W.M.; MARTINS, S.V.; SILVA, A.F. & DE MARCO JÚNIOR, P. 2004. Regeneração natural de espécies arbustivo-arbóreas em dois trechos de uma Floresta Estacional Semidecidual, Viçosa, MG. Scientia Forestalis 66: 169-179.
	AtlMG063	Alto Rio Doce	Brasil	Minas Gerais	-43.3706	-21.0233	808	Atlantic Forest	Seasonally dry	Semideciduous	Broadleaved Forest	169	324	0.532161	0.907397	-0.0912084	unprotected	-51.6926	1412	-261.458	81	110	20.1	10.4	OLIVEIRA-FILHO, A.T. 2006-2015. Checklists compiled from herbarium specimens. Royal Botanic Gardens, Kew, U.K.; Jardim Botânico do Rio de Janeiro, Rio de Janeiro, Brazil; Universidade Federal de Minas Gerais, Belo Horizonte, Brazil; New York Botanical Garden, New York, USA; http://www.splink.org.br/ (plus several non-vinculated herbaria).
	AtlMG095	Montividiu	Brasil	Minas Gerais	-43.0514	-15.0278	920	Atlantic Forest	Seasonally dry	Semideciduous	Broadleaved Forest	109	136	0.619963	0.849992	2.84671	protected	295.068	863	-820.167	97	160	21.8	13.8	OLIVEIRA-FILHO, A.T. 2006-2015. Checklists compiled from herbarium specimens. Royal Botanic Gardens, Kew, U.K.; Jardim Botânico do Rio de Janeiro, Rio de Janeiro, Brazil; Universidade Federal de Minas Gerais, Belo Horizonte, Brazil; New York Botanical Garden, New York, USA; http://www.splink.org.br/ (plus several non-vinculated herbaria).
	AtlMG096	Rio Pardo de Minas	Brasil	Minas Gerais	-42.6083	-15.6231	785	Atlantic Forest	Seasonally dry	Semideciduous	Broadleaved Forest	100	140	0.621913	0.808497	1.23819	unprotected	165.645	917	-722.958	96	160	21.2	11.9	OLIVEIRA-FILHO, A.T. 2006-2015. Checklists compiled from herbarium specimens. Royal Botanic Gardens, Kew, U.K.; Jardim Botânico do Rio de Janeiro, Rio de Janeiro, Brazil; Universidade Federal de Minas Gerais, Belo Horizonte, Brazil; New York Botanical Garden, New York, USA; http://www.splink.org.br/ (plus several non-vinculated herbaria).
	AtlMG097	Riacho dos Machados	Brasil	Minas Gerais	-43.0708	-16.1025	880	Atlantic Forest	Seasonally dry	Semideciduous	Broadleaved Forest	97	127	0.443328	0.733665	1.83524	unprotected	153.787	921	-713.708	99	160	20.6	10.9	OLIVEIRA-FILHO, A.T. 2006-2015. Checklists compiled from herbarium specimens. Royal Botanic Gardens, Kew, U.K.; Jardim Botânico do Rio de Janeiro, Rio de Janeiro, Brazil; Universidade Federal de Minas Gerais, Belo Horizonte, Brazil; New York Botanical Garden, New York, USA; http://www.splink.org.br/ (plus several non-vinculated herbaria).
	AtlMG098	Grão Mogol	Brasil	Minas Gerais	-42.8539	-16.5867	641	Atlantic Forest	Seasonally dry	Semideciduous	Broadleaved Forest	143	268	-0.158445	0.0935134	-1.58899	unprotected	260.949	957	-603.75	95	160	21.6	11.7	PIRANI, J.R.; MELLO-SILVA, R. & GIULIETTI, A.M. (orgs.) 2003. Flora de Grão-Mogol, Minas Gerais, Parte I, Pteridófitas, Podocarpaceae, Angiospermas A-D. Boletim de Botânica da Universidade de São Paulo 21 (1): 1-249.
																									PIRANI, J.R.; MELLO-SILVA, R. & GIULIETTI, A.M. (orgs.) 2004. Flora de Grão-Mogol, Minas Gerais, Parte II, Angiospermas E-O. Boletim de Botânica da Universidade de São Paulo 22 (2): 1-387.
	AtlMG099	Adão Colares	Brasil	Minas Gerais	-43.0331	-16.6939	750	Atlantic Forest	Seasonally dry	Semideciduous	Broadleaved Forest	128	207	-1.36641	-0.99576	-1.30168	unprotected	260.949	984	-595.75	95	155	21.1	11.4	OLIVEIRA-FILHO, A.T. 2006-2015. Checklists compiled from herbarium specimens. Royal Botanic Gardens, Kew, U.K.; Jardim Botânico do Rio de Janeiro, Rio de Janeiro, Brazil; Universidade Federal de Minas Gerais, Belo Horizonte, Brazil; New York Botanical Garden, New York, USA; http://www.splink.org.br/ (plus several non-vinculated herbaria).
	AtlMG100	Itacambira	Brasil	Minas Gerais	-43.2711	-17.0244	843	Atlantic Forest	Seasonally dry	Semideciduous	Broadleaved Forest	111	160	-0.669222	-0.359326	0.216483	unprotected	6.47877	1027	-559.417	96	160	21.1	11.6	OLIVEIRA-FILHO, A.T. 2006-2015. Checklists compiled from herbarium specimens. Royal Botanic Gardens, Kew, U.K.; Jardim Botânico do Rio de Janeiro, Rio de Janeiro, Brazil; Universidade Federal de Minas Gerais, Belo Horizonte, Brazil; New York Botanical Garden, New York, USA; http://www.splink.org.br/ (plus several non-vinculated herbaria).
	AtlMG101	Peixe Cru	Brasil	Minas Gerais	-42.9486	-17.1181	700	Atlantic Forest	Seasonally dry	Semideciduous	Broadleaved Forest	122	197	-0.509702	-0.140014	-0.504182	unprotected	160.64	1019	-632.917	104	165	22.6	13	OLIVEIRA-FILHO, A.T. & MARTINS, F.R. 1986. Distribuição, caracterização e composição florística das formações vegetais da região da Salgadeira, na Chapada dos Guimarães (MT). Revista Brasileira de Botânica 9: 207-223.
	AtlMG102	Acauã	Brasil	Minas Gerais	-42.7417	-17.1428	937	Atlantic Forest	Seasonally dry	Semideciduous	Broadleaved Forest	134	235	0.684388	1.16061	-0.445372	protected	160.64	977	-598.5	94	160	21.1	11.6	SCOLFORO, J.R.S. & CARVALHO, L.M.T. (Eds.) 2007. Mapeamento e inventário da flora nativa e dos reflorestamentos de Minas Gerais. Editora UFLA, Lavras, MG, Brasil.
	AtlMG103	Planalto de Minas	Brasil	Minas Gerais	-43.1906	-17.5069	908	Atlantic Forest	Seasonally dry	Semideciduous	Broadleaved Forest	163	267	0.0436985	0.381111	0.724559	unprotected	227.765	1087	-506.083	94	155	21	11.6	OLIVEIRA-FILHO, A.T.; TAMEIRÃO-NETO, E.; CARVALHO, W.A.C.; BRINA, A.E.; WERNECK, M. & ; VIDAL, C.V.; REZENDE, S.C. & PEREIRA, J.A.A. 2005. Análise florística do compartimento arbóreo de áreas de Floresta Atlântica sensu lato na região das Bacias do Leste (Bahia, Minas Gerais, Espírito Santo e Rio de Janeiro). Rodriguésia 56 (87): 185-235.
	AtlMG104	Abadia	Brasil	Minas Gerais	-43.1067	-17.6769	664	Atlantic Forest	Seasonally dry	Semideciduous	Broadleaved Forest	132	217	-0.434584	-0.106007	-0.612637	unprotected	227.765	1061	-504.917	95	160	22	12.2	BATISTA, M.L. 2007. Estrutura e diversidade da flora lenhosa no domínio de cerrado em Carbonita, MG. Dissertação de Mestrado, Universidade Federal de Viçosa, Viçosa, MG, Brasil.
	AtlMG105	São Gonçalo do Rio Preto	Brasil	Minas Gerais	-43.3961	-17.9997	786	Atlantic Forest	Seasonally dry	Semideciduous	Broadleaved Forest	164	304	-0.0811098	0.203312	-0.579422	unprotected	6.40652	1254	-431.375	92	135	20.9	11.5	SCOLFORO, J.R.S. & CARVALHO, L.M.T. (Eds.) 2007. Mapeamento e inventário da flora nativa e dos reflorestamentos de Minas Gerais. Editora UFLA, Lavras, MG, Brasil.
	AtlMG106	São João da Chapada	Brasil	Minas Gerais	-43.7256	-18.0064	948	Atlantic Forest	Seasonally dry	Semideciduous	Broadleaved Forest	122	196	-0.0628251	0.15903	-0.247489	unprotected	113.648	1343	-411.292	92	130	20.6	11.5	OLIVEIRA-FILHO, A.T. 2006-2015. Checklists compiled from herbarium specimens. Royal Botanic Gardens, Kew, U.K.; Jardim Botânico do Rio de Janeiro, Rio de Janeiro, Brazil; Universidade Federal de Minas Gerais, Belo Horizonte, Brazil; New York Botanical Garden, New York, USA; http://www.splink.org.br/ (plus several non-vinculated herbaria).
	AtlMG107	Mendanha	Brasil	Minas Gerais	-43.4494	-18.2656	738	Atlantic Forest	Seasonally dry	Semideciduous	Broadleaved Forest	144	263	-1.14677	-0.796335	-1.8918	protected	113.648	1366	-367.875	90	130	21.2	11.8	OLIVEIRA-FILHO, A.T. 2006-2015. Checklists compiled from herbarium specimens. Royal Botanic Gardens, Kew, U.K.; Jardim Botânico do Rio de Janeiro, Rio de Janeiro, Brazil; Universidade Federal de Minas Gerais, Belo Horizonte, Brazil; New York Botanical Garden, New York, USA; http://www.splink.org.br/ (plus several non-vinculated herbaria).
	AtlMG108	Serra Azul de Minas	Brasil	Minas Gerais	-43.2164	-18.3575	771	Atlantic Forest	Seasonally dry	Semideciduous	Broadleaved Forest	159	290	-0.827682	-0.33058	-0.876526	protected	29.2187	1376	-350.208	89	125	20.6	10.7	FERREIRA, R.L.C. 1997. Estrutura e dinâmica de uma floresta secundária de transição, Rio Vermelho e Serra Azul de Minas, MG. Tese de Doutorado, Universidade Federal de Viçosa, Viçosa, MG, Brasil.
	AtlMG109	Milho Verde	Brasil	Minas Gerais	-43.5317	-18.4842	947	Atlantic Forest	Seasonally dry	Semideciduous	Broadleaved Forest	139	241	-0.585634	-0.356112	-0.892693	unprotected	102.855	1429	-362.375	91	125	20	10.4	OLIVEIRA-FILHO, A.T. 2006-2015. Checklists compiled from herbarium specimens. Royal Botanic Gardens, Kew, U.K.; Jardim Botânico do Rio de Janeiro, Rio de Janeiro, Brazil; Universidade Federal de Minas Gerais, Belo Horizonte, Brazil; New York Botanical Garden, New York, USA; http://www.splink.org.br/ (plus several non-vinculated herbaria).
	AtlMG110	Conceição do Mato Dentro	Brasil	Minas Gerais	-43.5314	-18.9831	715	Atlantic Forest	Seasonally dry	Semideciduous	Broadleaved Forest	179	340	0.942469	1.23608	0.34816	unprotected	-34.6808	1596	-340.375	91	120	21.1	10.1	MOTA, R.C. 2015. Lista de espécies vegetais encontradas na principais fitofisionomias presentes no alto da serra em Conceição do Mato Dentro, MG. Relatório Técnico, Bicho do Mato Meio Ambiente Ltda., Belo Horizonte, MG, Brazil.
																									SCOLFORO, J.R.S. & CARVALHO, L.M.T. (Eds.) 2007. Mapeamento e inventário da flora nativa e dos reflorestamentos de Minas Gerais. Editora UFLA, Lavras, MG, Brasil.
	AtlMG111	Cabeça de Boi	Brasil	Minas Gerais	-43.4231	-19.4061	847	Atlantic Forest	Seasonally dry	Semideciduous	Broadleaved Forest	164	278	-0.674187	-0.402367	-0.0668223	protected	13.715	1567	-318.833	88	120	20.2	10.5	SANTOS, M.F. 2009. Análise florística em floresta estacional semidecidual na encosta da serra do Cipó. Dissertação de Mestrado, Universidade de São Paulo, São Paulo, 124 p.
																									SANTOS, M.F., SERAFIM, H. & SANO, P.T. 2011. Fisionomia e composição da vegetação florestal na Serra do Cipó, MG, Brasil Acta Botanica Brasilica 25 (4): 793-814.
																									SANTOS, M.F.; SERAFIM, H. & SANO, P.T. 2012. Composição e estrutura arbórea em floresta estacional semidecidual no Espinhaço Meridional (Serra do Cipó, MG). Rodriguésia 63 (4): 985-997.
	AtlMG112	Itabira	Brasil	Minas Gerais	-43.3194	-19.6625	968	Atlantic Forest	Seasonally dry	Semideciduous	Broadleaved Forest	121	208	0.141854	0.379817	-0.967893	unprotected	26.544	1508	-305.958	88	120	19.7	9.8	OLIVEIRA-FILHO, A.T. 2006-2015. Checklists compiled from herbarium specimens. Royal Botanic Gardens, Kew, U.K.; Jardim Botânico do Rio de Janeiro, Rio de Janeiro, Brazil; Universidade Federal de Minas Gerais, Belo Horizonte, Brazil; New York Botanical Garden, New York, USA; http://www.splink.org.br/ (plus several non-vinculated herbaria).
	AtlMG113	Esmeraldas	Brasil	Minas Gerais	-44.1642	-19.7906	947	Atlantic Forest	Seasonally dry	Semideciduous	Broadleaved Forest	185	341	0.143627	0.495679	0.462861	unprotected	-10.2558	1377	-422.5	92	135	20.8	10.3	MOTA, R.C. 2015. Lista de espécies vegetais encontradas nas principais fitofisionomias presentes no município de Esmeraldas, MG. Relatório Técnico, Bicho do Mato Meio Ambiente Ltda., Belo Horizonte, MG, Brazil.
	AtlMG114	Belo Horizonte	Brasil	Minas Gerais	-43.9719	-19.8769	847	Atlantic Forest	Seasonally dry	Semideciduous	Broadleaved Forest	201	416	-0.449337	-0.0904655	-0.80223	unprotected	-1.36993	1426	-405.417	91	135	20.7	10.3	FELIX, D.F. 2009. Fitosionomias e composição florística dos remanescentes florestais do Museu de Historia Natural e Jardim Botânico da Universidade Federal de Minas Gerais, Belo Horizonte, Minas Gerais. Dissertação de Mestrado, Universidade Federal de Minas Gerais, Belo Horizonte, MG, Brasil.
																									KAMINO, L.H.Y. 2002. Estação Ecológica da Universidade Federal de Minas Gerais: flora vascular e estudo comparativo de sua estrutura arbórea com as de outros fragmentos florestais da Apa-Sul, MG. Dissertação de Mestrado, Universidade Federal de Minas Gerais, Belo Horizonte, MG, Brasil.
																									MIRANDA, P.L. 2014. Estrutura e diversidade do estrato arbóreo de três fragmentos florestais urbanos de Belo Horizonte com diferentes históricos de impacto. Dissertação de Mestrado, Universidade Federal de Minas Gerais, Belo Horizonte, MG, Brasil.
	AtlMG115	Sabará	Brasil	Minas Gerais	-43.8089	-19.8783	905	Atlantic Forest	Seasonally dry	Semideciduous	Broadleaved Forest	141	216	-0.332255	-0.0221733	0.844287	protected	-8.8902	1432	-383.417	92	130	20.3	10.3	MOTA, R.C. 2015. Lista de espécies vegetais encontradas nas três principais fitofisionomias presentes na Serra de Itabiruçu, Sabará. Relatório Técnico, Bicho do Mato Meio Ambiente Ltda., Belo Horizonte, MG, Brazil.
	AtlMG116	Betim	Brasil	Minas Gerais	-44.2419	-19.9478	783	Atlantic Forest	Seasonally dry	Semideciduous	Broadleaved Forest	157	286	-0.0457701	0.346664	-0.34263	unprotected	15.2562	1358	-403.708	91	135	21.4	10.4	FREITAS, V.L.O.; RIBEIRO, S.T.M. & PEDRALLI, G. 1997. Levantamento florístico e principais fisionomias do município de Betim, Minas Gerais. BIOS, Cadernos do Departamento de Ciências Biológicas da PUC Minas 5 (5): 89-98.
	AtlMG117	Nova Lima	Brasil	Minas Gerais	-43.8842	-19.9789	855	Atlantic Forest	Seasonally dry	Semideciduous	Broadleaved Forest	167	344	0.102951	0.455395	-1.65454	protected	-12.827	1463	-404.417	92	130	20.5	9.9	ANGLOGOLD ASHANTI 2009. Biodiversidade da mata Samuel de Paiva. AngloGold Ashanti, Belo Horizonte, MG.
																									SPÓSITO, T.C. & STEHMANN, J.R. 2006. Heterogeneidade florística e estrutural de remanescentes florestais da Área de Proteção Ambiental ao Sul da Região Metropolitana de Belo Horizonte (APA Sul-RMBH). Acta Botanica Brasilica 20 (2): 347-362.
																									VERSIEUX, L.M.; MEDEIROS, M.C.M.P.; SPÓSITO, T.C.S. & STEHMANN, J.R. 2011. Characterization of the tree component in a semideciduous forest in the Espinhaço Range: a subsidy to conservation. Revista Caatinga 24 (2): 85-94.
																									WERNECK, M.S.; REZENDE, S.G.; BRINA, A.E. & FRANCESCHINELLI, E.V. 2010. Composição florística do componente arbóreo e afinidade fitogeográfica de uma floresta semidecídua em Nova Lima, MG. Revista Brasileira de Botânica 33 (4): 547-561.
	AtlMG118	Mateus Leme	Brasil	Minas Gerais	-44.3328	-19.9994	804	Atlantic Forest	Seasonally dry	Semideciduous	Broadleaved Forest	151	257	0.235701	0.575885	0.249905	unprotected	6.37977	1373	-406.708	91	135	21.4	10.3	SCOLFORO, J.R.S. & CARVALHO, L.M.T. (Eds.) 2007. Mapeamento e inventário da flora nativa e dos reflorestamentos de Minas Gerais. Editora UFLA, Lavras, MG, Brasil.
	AtlMG119	São Gonçalo do Monte	Brasil	Minas Gerais	-43.5294	-20.0136	842	Atlantic Forest	Seasonally dry	Semideciduous	Broadleaved Forest	155	310	-0.0942659	0.177498	-1.68203	unprotected	29.2553	1430	-324.833	89	125	19.9	9.7	MOTA, R.C. 2015. Lista de espécies vegetais encontradas nas principais fitofisionomias presentes na Mineração Gongo Soco, Barão de Cocais, MG. Relatório Técnico, Bicho do Mato Meio Ambiente Ltda., Belo Horizonte, MG, Brazil.
	AtlMG120	Brumadinho	Brasil	Minas Gerais	-44.2647	-20.1778	862	Atlantic Forest	Seasonally dry	Semideciduous	Broadleaved Forest	196	405	0.190373	0.613913	-0.254012	unprotected	25.1638	1354	-388.417	91	140	21	9.9	MOTA, R.C. 2015. Lista de espécies vegetais encontradas nas três principais fitofisionomias presentes no município de Brumadinho, MG. Relatório Técnico, Bicho do Mato Meio Ambiente Ltda., Belo Horizonte, MG, Brazil.
	AtlMG121	Mariana	Brasil	Minas Gerais	-43.3861	-20.3689	722	Atlantic Forest	Seasonally dry	Semideciduous	Broadleaved Forest	199	390	-2.04688	-1.28335	-1.80979	unprotected	-10.5407	1339	-317.625	86	125	20	9.7	GONÇALVES, I.S.; DIAS, H.C.T.; MARTINS, S.V.M. & SOUZA, A.L. 2011. Fatores edáficos e as variações florísticas de um trecho de mata ciliar do rio Gualaxo do Norte, Mariana, MG. Revista Árvore 35 (6): 1235-1243.
																									MOTA, R.C. 2015. Lista de espécies vegetais encontradas nas principais fitofisionomias presentes na região de acesso à Fábrica Nova, Mariana, MG. Relatório Técnico, Bicho do Mato Meio Ambiente Ltda., Belo Horizonte, MG, Brazil.
																									SCOLFORO, J.R.S. & CARVALHO, L.M.T. (Eds.) 2007. Mapeamento e inventário da flora nativa e dos reflorestamentos de Minas Gerais. Editora UFLA, Lavras, MG, Brasil.
	AtlMG122	Congonhas do Campo	Brasil	Minas Gerais	-43.8675	-20.5192	265	Atlantic Forest	Seasonally dry	Semideciduous	Broadleaved Forest	128	211	0.530429	0.782022	0.215478	unprotected	17.2838	1410	-327.917	88	140	23	12.9	OLIVEIRA-FILHO, A.T. 2006-2015. Checklists compiled from herbarium specimens. Royal Botanic Gardens, Kew, U.K.; Jardim Botânico do Rio de Janeiro, Rio de Janeiro, Brazil; Universidade Federal de Minas Gerais, Belo Horizonte, Brazil; New York Botanical Garden, New York, USA; http://www.splink.org.br/ (plus several non-vinculated herbaria).
	AtlMG199	Faria Lemos	Brasil	Minas Gerais	-42.0181	-20.7811	554	Atlantic Forest	Seasonally dry	Semideciduous	Broadleaved Forest	171	311	-1.324	-1.13091	-0.642554	unprotected	8.36005	1245	-272.792	74	110	21	10.4	OLIVEIRA-FILHO, A.T. 2006-2015. Checklists compiled from herbarium specimens. Royal Botanic Gardens, Kew, U.K.; Jardim Botânico do Rio de Janeiro, Rio de Janeiro, Brazil; Universidade Federal de Minas Gerais, Belo Horizonte, Brazil; New York Botanical Garden, New York, USA; http://www.splink.org.br/ (plus several non-vinculated herbaria).
	AtlMG200	Tombos	Brasil	Minas Gerais	-42.0703	-20.8928	457	Atlantic Forest	Seasonally dry	Semideciduous	Broadleaved Forest	184	338	-1.36657	-1.24967	-0.354654	unprotected	-6.8639	1235	-290.917	75	115	21.6	11	COSENZA, B.A.P. 2003. Florística e fitossociologia na Reserva Particular do Patrimônio Natural – RPPN, “Dr. Marcos Vidigal de Vasconcelos”, no município de Tombos, MG. Dissertação de Mestrado, Universidade Federal de Viçosa, Viçosa, MG, Brasil.
	AtlMG201	Visconde do Rio Branco	Brasil	Minas Gerais	-42.7867	-21.0389	432	Atlantic Forest	Seasonally dry	Semideciduous	Broadleaved Forest	197	381	-1.03835	-0.575306	-0.586126	unprotected	2.90974	1263	-303.75	81	130	22.3	11.5	OLIVEIRA-FILHO, A.T. 2006-2015. Checklists compiled from herbarium specimens. Royal Botanic Gardens, Kew, U.K.; Jardim Botânico do Rio de Janeiro, Rio de Janeiro, Brazil; Universidade Federal de Minas Gerais, Belo Horizonte, Brazil; New York Botanical Garden, New York, USA; http://www.splink.org.br/ (plus several non-vinculated herbaria).
	AtlMG202	Muriaé	Brasil	Minas Gerais	-42.4286	-21.0803	336	Atlantic Forest	Seasonally dry	Semideciduous	Broadleaved Forest	201	409	0.0549963	0.429884	-0.256078	unprotected	0.845305	1310	-286.875	79	120	22.3	11.4	SCOLFORO, J.R.S. & CARVALHO, L.M.T. (Eds.) 2007. Mapeamento e inventário da flora nativa e dos reflorestamentos de Minas Gerais. Editora UFLA, Lavras, MG, Brasil.
	AtlMG203	Miraí	Brasil	Minas Gerais	-42.6147	-21.2447	514	Atlantic Forest	Seasonally dry	Semideciduous	Broadleaved Forest	191	372	-0.954074	-0.446649	-0.861889	unprotected	-7.49801	1319	-283.792	79	115	21.7	11.3	OLIVEIRA-FILHO, A.T.; TAMEIRÃO-NETO, E.; CARVALHO, W.A.C.; BRINA, A.E.; WERNECK, M. & ; VIDAL, C.V.; REZENDE, S.C. & PEREIRA, J.A.A. 2005. Análise florística do compartimento arbóreo de áreas de Floresta Atlântica sensu lato na região das Bacias do Leste (Bahia, Minas Gerais, Espírito Santo e Rio de Janeiro). Rodriguésia 56 (87): 185-235.
	AtlMG204	Rio Pomba	Brasil	Minas Gerais	-43.1053	-21.2731	581	Atlantic Forest	Seasonally dry	Semideciduous	Broadleaved Forest	214	444	-0.781822	-0.408938	-0.605082	unprotected	-4.40192	1439	-283.708	81	115	21.4	11	SCOLFORO, J.R.S. & CARVALHO, L.M.T. (Eds.) 2007. Mapeamento e inventário da flora nativa e dos reflorestamentos de Minas Gerais. Editora UFLA, Lavras, MG, Brasil.
	AtlMG205	Cataguases	Brasil	Minas Gerais	-42.7186	-21.3739	269	Atlantic Forest	Seasonally dry	Semideciduous	Broadleaved Forest	192	386	-1.00758	-0.441103	-1.26946	protected	-7.49801	1275	-312.917	81	130	23	13.1	OLIVEIRA-FILHO, A.T. 2006-2015. Checklists compiled from herbarium specimens. Royal Botanic Gardens, Kew, U.K.; Jardim Botânico do Rio de Janeiro, Rio de Janeiro, Brazil; Universidade Federal de Minas Gerais, Belo Horizonte, Brazil; New York Botanical Garden, New York, USA; http://www.splink.org.br/ (plus several non-vinculated herbaria).
	AtlMG206	Coronel Pacheco	Brasil	Minas Gerais	-43.2519	-21.5508	453	Atlantic Forest	Seasonally dry	Semideciduous	Broadleaved Forest	179	331	-1.2215	-0.728566	-0.711195	unprotected	-5.20323	1501	-229.375	80	105	21.9	11.3	OLIVEIRA-FILHO, A.T. 2006-2015. Checklists compiled from herbarium specimens. Royal Botanic Gardens, Kew, U.K.; Jardim Botânico do Rio de Janeiro, Rio de Janeiro, Brazil; Universidade Federal de Minas Gerais, Belo Horizonte, Brazil; New York Botanical Garden, New York, USA; http://www.splink.org.br/ (plus several non-vinculated herbaria).
	AtlMG207	Leopoldina	Brasil	Minas Gerais	-42.6219	-21.5664	449	Atlantic Forest	Seasonally dry	Semideciduous	Broadleaved Forest	153	285	0.0167082	0.217579	-0.484025	unprotected	-48.4135	1317	-279.833	79	115	21.5	11.1	OLIVEIRA-FILHO, A.T. 2006-2015. Checklists compiled from herbarium specimens. Royal Botanic Gardens, Kew, U.K.; Jardim Botânico do Rio de Janeiro, Rio de Janeiro, Brazil; Universidade Federal de Minas Gerais, Belo Horizonte, Brazil; New York Botanical Garden, New York, USA; http://www.splink.org.br/ (plus several non-vinculated herbaria).
	AtlMG210	Descoberto	Brasil	Minas Gerais	-42.9531	-21.4236	752	Atlantic Forest	Seasonally dry	Semideciduous	Broadleaved Forest	197	417	-2.72832	-2.17167	-3.16423	unprotected	-6.07394	1483	-245.5	80	105	20.1	10	FORZZA, R.C.; PIFANO, D.S.; OLIVEIRA-FILHO, A.T.; MEIRELES, L.D.; FARIA, P.L.; SALIMENA, F.M.; MYNSSEN, C.M. & PRADO, J. 2014. Flora vascular da Reserva Biológica da Represa do Grama, Descoberto, Minas Gerais e suas relações florísticas com outras florestas do sudeste brasileiro. Rodriguésia 65 (2): 275-292.
	AtlMG211	Santos Dumont	Brasil	Minas Gerais	-43.6006	-21.4892	886	Atlantic Forest	Seasonally dry	Semideciduous	Broadleaved Forest	175	365	-1.19895	-0.681205	-2.34142	unprotected	-30.9416	1587	-214.042	80	105	19.3	10.5	CARVALHO, F.A. & ALMEIDA, V.C. 2015. Flora arbórea das RRPNs Brejo Novo, Mato Limpo e Fazenda da Serra, nos municípios de Rio Preto, Santos Dumont e Lima Duarte, Minas Gerais. Universidade Federal de Juiz de Fora, Juiz de Fora, MG, Brazil.
	AtlMG212	Juiz de Fora	Brasil	Minas Gerais	-43.3181	-21.7483	893	Atlantic Forest	Seasonally dry	Semideciduous	Broadleaved Forest	230	525	-0.753087	-0.351936	-1.40695	protected	-68.1316	1536	-193.958	79	95	19.5	11.3	ALMEIDA, D.S. & SOUZA, A.L. 1997. Florística e estrutura de um fragmento de floresta Atlântica no município de Juiz de Fora, Minas Gerais. Revista Árvore 21 (2): 221-230.
																									BRITO, P.S. & CARVALHO, F.A. 2014. Estrutura e diversidade arbórea da floresta estacional semidecidual secundária no Jardim Botânico da Universidade Federal de Juiz de Fora. Rodriguésia 65 (4): 817-83
																									FONSECA, C.R. & CARVALHO, F.A. 2014. Aspectos florísticos e fitossociológicos da comunidade arbórea de um fragmento urbano de floresta atlântica (Juiz de Fora, MG, Brasil). Bioscience Journal 28 (5): 820-832.
																									GARCIA, P.O. 2007. Estrutura e composição do estrato arbóreo em diferentes trechos da Reserva Biológica Municipal Santa Cândida, Juiz de Fora-MG. Dissertação de Mestrado, Universidade Federal de Juiz de Fora, Juiz de Fora, MG.
																									MOREIRA, B. & CARVALHO, F.A. 2013. A comunidade arbórea de um fragmento urbano de Floresta Atlântica após 40 anos de sucessão secundária (Juiz de Fora, Minas Gerais). Biotemas 26 (2): 59-70.
																									PIFANO, D.S. 2004. Checklist da flora do morro do Imperador - Juiz de Fora - MG. Monografia de Bacharelado, Universidade Federal de Juiz de Fora, Juiz de Fora, MG, Brasil.
																									PIFANO, D.S. 2007. Flora fanerogâmica de três remanescentes de vegetação da Zona da Mata, Minas Gerais. Dissertação de Mestrado, Universidade Federal de Lavras, Lavras, MG, Brasil
																									PIFANO, D.S.; SALIMENA, F.R.G. & OLIVEIRA-FILHO, A.T. 2007. Similaridade entre as fisionomias da vegetação do Morro do Imperador, Juiz de Fora, MG, com base na composição de sua flora fanerogâmica. Rodriguésia 58 (4): 885-904.
																									SCOLFORO, J.R.S. & CARVALHO, L.M.T. (Eds.) 2007. Mapeamento e inventário da flora nativa e dos reflorestamentos de Minas Gerais. Editora UFLA, Lavras, MG, Brasil.
	AtlMG213	Lima Duarte	Brasil	Minas Gerais	-43.8661	-21.8567	768	Atlantic Forest	Seasonally dry	Semideciduous	Broadleaved Forest	182	359	-0.260009	0.0522509	-0.0793245	unprotected	-79.6454	1490	-226.125	80	105	19.5	10	ALMEIDA, V.C. 1996. Composição florística e estrutura do estrato arbóreo de uma floresta situada na Zona da Mata Mineira, município de Lima Duarte, MG. Dissertação de Mestrado, Universidade Federal do Rio de Janeiro, Rio de Janeiro, RJ.
	AtlMG214	Além Paraíba	Brasil	Minas Gerais	-42.8906	-21.9117	827	Atlantic Forest	Seasonally dry	Semideciduous	Broadleaved Forest	172	330	-1.26138	-0.782199	-1.29243	unprotected	-31.4617	1500	-197.208	77	90	19.5	9.9	OLIVEIRA-FILHO, A.T. 2006-2015. Checklists compiled from herbarium specimens. Royal Botanic Gardens, Kew, U.K.; Jardim Botânico do Rio de Janeiro, Rio de Janeiro, Brazil; Universidade Federal de Minas Gerais, Belo Horizonte, Brazil; New York Botanical Garden, New York, USA; http://www.splink.org.br/ (plus several non-vinculated herbaria).
	AtlMG215	Santa Bárbara do Monte Verde	Brasil	Minas Gerais	-43.7714	-21.9689	898	Atlantic Forest	Seasonally dry	Semideciduous	Broadleaved Forest	148	275	-0.11286	0.181658	-0.919948	unprotected	-15.4897	1473	-208.083	78	95	19.3	9.9	SALIMENA, F.R.G.; MATOZINHOS, C.N.; ABREU, N.L.; RIBEIRO, J.H.C.; SOUZA, F.S, & MENINI NETO, L. 2013. Flora fanerogâmica da Serra Negra, Minas Gerais, Brasil. Rodriguésia 64 (2): 311-320.
																									VALENTE, A.S.M.; GARCIA, P.O.; SALIMENA, F.R.G. & OLIVEIRA-FILHO, A.T. 2011. Composição, estrutura e similaridade florística da Floresta Atlântica, na Serra Negra, Rio Preto – MG. Rodriguésia 62(2): 321-340.
	AtlMG231	Santo Antônio do Amparo	Brasil	Minas Gerais	-44.9161	-20.845	981	Atlantic Forest	Seasonally dry	Semideciduous	Broadleaved Forest	149	257	-0.127635	0.270861	-0.223846	unprotected	-46.2166	1626	-313.25	85	110	19.6	9.5	VAN DEN BERG, E. 2007. Composição florística e estrutura da comunidade arbórea de corredores e fragmentos florestais em Santo Antônio do Amparo, MG. Relatório de pesquisa, Lavras, MG.
	AtlMG232	São Sebastião do Paraíso	Brasil	Minas Gerais	-47.0397	-20.8947	890	Atlantic Forest	Seasonally dry	Semideciduous	Broadleaved Forest	149	248	1.16564	1.48674	1.39693	unprotected	-37.0008	1501	-276.875	79	100	19.9	10.4	OLIVEIRA-FILHO, A.T. 2006-2015. Checklists compiled from herbarium specimens. Royal Botanic Gardens, Kew, U.K.; Jardim Botânico do Rio de Janeiro, Rio de Janeiro, Brazil; Universidade Federal de Minas Gerais, Belo Horizonte, Brazil; New York Botanical Garden, New York, USA; http://www.splink.org.br/ (plus several non-vinculated herbaria).
	AtlMG233	Perdões	Brasil	Minas Gerais	-44.9233	-21.0581	910	Atlantic Forest	Seasonally dry	Semideciduous	Broadleaved Forest	155	261	0.366179	0.696253	0.650319	unprotected	-30.1167	1590	-311.25	84	110	20	10.1	CARVALHO, W.A.C. 2002. Variações da composição e estrutura do compartimento arbóreo da vegetação de oito fragmentos de floresta semidecídua do vale do Alto Rio Grande, MG. Dissertação de Mestrado, Universidade Federal de Lavras, Lavras, MG, Brasil.
	AtlMG234	São João del Rei	Brasil	Minas Gerais	-44.2461	-21.1017	890	Atlantic Forest	Seasonally dry	Semideciduous	Broadleaved Forest	129	237	0.745886	1.01142	-0.796792	unprotected	-65.2469	1488	-313	83	115	19.9	9.5	CAMPOS, A.C.A.L.; SANTOS, A.C.P.; VAN DEN BERG, E.; QUINELATO, M. & CERQUEIRA, F.M. 2006. Levantamento florístico e fitossociológico da mata ciliar do Rio das Mortes em São João del-Rei, Minas Gerais. 57° Congresso Nacional de Botânica. Universidade Federal do Rio Grande do Sul, Gramado, RS, Brasil (CD-ROM).
	AtlMG235	Ibituruna	Brasil	Minas Gerais	-44.7094	-21.1325	890	Atlantic Forest	Seasonally dry	Semideciduous	Broadleaved Forest	170	299	0.577486	1.00715	0.665171	unprotected	-30.1167	1655	-308.25	85	110	19.9	9.7	CARVALHO, W.A.C. 2002. Variações da composição e estrutura do compartimento arbóreo da vegetação de oito fragmentos de floresta semidecídua do vale do Alto Rio Grande, MG. Dissertação de Mestrado, Universidade Federal de Lavras, Lavras, MG, Brasil.
																									SILVA, V.F.; OLIVEIRA-FILHO, A.T.; VENTURIN, N.; CARVALHO, W.A.C. & GOMES, J.B.V. 2005. Impacto do fogo no componente arbóreo de uma floresta estacional semidecídua no município de Ibituruna, MG. Acta Botanica Brasilica 19 (4): 701-716.
																									SILVA, V.F.; VENTURIN, N.; OLIVEIRA-FILHO, A.T.; CARVALHO, W.A.C.; VAN DEN BERG, E. & MACEDO, R. L. G. 2003. Caracterização estrutural de um fragmento de floresta semidecídua no município de Ibituruna, MG. Cerne 9 (1): 95-110.
	AtlMG237	Macaia	Brasil	Minas Gerais	-44.9039	-21.1581	829	Atlantic Forest	Seasonally dry	Semideciduous	Broadleaved Forest	156	275	-0.247051	0.187827	-0.387646	unprotected	-30.1167	1554	-314.25	84	110	20.2	10.2	CARVALHO, D.A.; OLIVEIRA-FILHO, A.T.; VILELA, E.A. & GAVILANES, M.L. 1995. Estrutura fitossociológica de mata ripária do alto Rio Grande (Bom Sucesso, estado de Minas Gerais). Revista Brasileira de Botânica 18 (1): 39-49.
																									CARVALHO, W.A.C. 2002. Variações da composição e estrutura do compartimento arbóreo da vegetação de oito fragmentos de floresta semidecídua do vale do Alto Rio Grande, MG. Dissertação de Mestrado, Universidade Federal de Lavras, Lavras, MG, Brasil.
																									OLIVEIRA-FILHO, A.T.; VILELA, E.A.; CARVALHO, D.A. & GAVILANES, M.L. 1994c. Effects of soils and topography on the distribution of tree species in a tropical riverine forest in south-eastern Brazil. Journal of Tropical Ecology 10 (4): 483-508.
																									OLIVEIRA-FILHO, A.T.; VILELA, E.A.; GAVILANES, M.L. & CARVALHO, D.A. 1994f. Comparison of the woody flora and soils of six areas of montane semideciduous forest in southern Minas Gerais, Brazil. Edinburgh Journal of Botany 51 (3): 355-389.
	AtlMG238	Nepomuceno	Brasil	Minas Gerais	-45.1211	-21.1928	807	Atlantic Forest	Seasonally dry	Semideciduous	Broadleaved Forest	144	251	-0.0549492	0.346531	-0.353994	unprotected	-3.93681	1408	-320.25	81	105	20.5	10.1	CARVALHO, W.A.C. & VIDAL, C.V. 2007. Composição florística e estrutura da comunidade arbórea de um fragmento florestal às margens do rio Cervo, Nepomuceno, MG. Relatório de pesquisa, Brandt Meio Ambiental Ind.Com., Belo Horizonte, MG, Brasil.
	AtlMG239	Itumirim	Brasil	Minas Gerais	-44.7886	-21.225	872	Atlantic Forest	Seasonally dry	Semideciduous	Broadleaved Forest	163	288	0.629872	1.0327	0.524363	unprotected	5.25448	1579	-310.25	84	110	20.1	9.9	CARVALHO, W.A.C. 2002. Variações da composição e estrutura do compartimento arbóreo da vegetação de oito fragmentos de floresta semidecídua do vale do Alto Rio Grande, MG. Dissertação de Mestrado, Universidade Federal de Lavras, Lavras, MG, Brasil.
																									SOUZA, J.S.; ESPÍRITO-SANTO, F.D.B.; FONTES, M.A.L.; OLIVEIRA-FILHO, A.T. & BOTEZELLI, L. 2003. Análise das variações florísticas e estruturais da comunidade arbórea de um fragmento de floresta semidecídua às margens do rio Capivari, Lavras-MG. Revista Árvore 27 (2): 185-206.
	AtlMG240	Lavras	Brasil	Minas Gerais	-44.9711	-21.2289	953	Atlantic Forest	Seasonally dry	Semideciduous	Broadleaved Forest	161	308	0.470574	0.742553	-0.693522	unprotected	-3.93681	1492	-316.25	83	105	20.1	10.1	CASTRO, G.C. 2004. Análise da estrutura, diversidade florística e variações espaciais do componente arbóreo de corredores de vegetação na região do Alto Rio Grande, MG. Dissertação de Mestrado, Universidade Federal de Lavras, Lavras, MG, Brasil.
																									ESPÍRITO-SANTO, F.D.B.; OLIVEIRA-FILHO, A.T.; MACHADO, E.L.M.; SOUZA, J.S.; FONTES, M.A.L. & MARQUES, J.J.G.S.M. 2002. Variáveis ambientais e a distribuição de espécies arbóreas em um remanescente de floresta estacional semidecídua montana no campus da Universidade Federal de Lavras, MG. Acta Botanica Brasilica 16 (3): 331-356.
																									MACHADO, E.L.M.; OLIVEIRA-FILHO, A.T.; CARVALHO, W.A.C.; SOUZA, J.S.; BORÉM, R.A.T. & BOTEZELLI, L. 2003. Análise das correlações entre variáveis ambientais e os padrões de distribuição espacial do compartimento arbóreo-arbustivo em um remanescente de floresta estacional na Fazenda Beira Lago, Lavras, MG. Pp. 437-439 In: 6° Congresso de Ecologia do Brasil, Anais... Fortaleza, CE, Brasil.
																									NUNES, Y.R.F.; MENDONÇA, A.V.R.; OLIVEIRA-FILHO, A.T.; BOTEZELLI, L. & MACHADO, E.L.M. 2003. Variações da fisionomia, diversidade e composição de guildas da comunidade arbórea em um fragmento de floresta semidecidual em Lavras, MG. Acta Botanica Brasilica 17 (2): 213-229.
																									OLIVEIRA-FILHO, A.T.; SCOLFORO, J.R. & MELLO, J.M. 1994b. Composição florística e estrutura comunitária de um remanescente de floresta semidecídua montana em Lavras (MG). Revista Brasileira de Botânica 17(2): 159-174.
																									OLIVEIRA-FILHO, A.T.; VILELA, E.A.; GAVILANES, M.L. & CARVALHO, D.A. 1994f. Comparison of the woody flora and soils of six areas of montane semideciduous forest in southern Minas Gerais, Brazil. Edinburgh Journal of Botany 51 (3): 355-389.
	AtlMG244	Ingaí	Brasil	Minas Gerais	-44.8922	-21.4086	891	Atlantic Forest	Seasonally dry	Semideciduous	Broadleaved Forest	131	204	-0.680567	-0.328513	-0.0697645	unprotected	-12.6391	1476	-308.208	82	105	19.8	9.3	BOTREL, R.T.; OLIVEIRA-FILHO, A.T.; RODRIGUES, L.A. & CURI, N. 2002. Composição florística e estrutura da comunidade arbórea de um fragmento de floresta estacional semidecidual em Ingaí, MG, e a influência de variáveis ambientais na distribuição das espécies. Revista Brasileira de Botânica 25 (2): 195-213.
[truncated: 1,752 more rows]
