# Supplementary material for: Evolutionary diversity in tropical tree communities peaks at intermediate precipitation
Source: Sci Rep. 2020 Jan 24;10:1188. doi: 10.1038/s41598-019-55621-w (PMC6981197; doi:10.1038/s41598-019-55621-w)
Supplement: Supplementary file 3 — Appendix 2 [file 41598_2019_55621_MOESM3_ESM.xlsx]

## Sheet: Appendix 2
	Major clade	Family	Genus	rbcL	source rbcL	matK	source matK	Collector	Collector number	Herbarium
	ANA grade	Nymphaeaceae	Nymphaea L.	AB917059.1	GenBank	HQ592332.1	GenBank
	uncertain (possible sister to Magnoliids)	Chloranthaceae	*Hedyosmum Sw.	HDYCPRBCLA	GenBank	DQ401339	GenBank
	Magnoliids	Annonaceae	*Anaxagorea A.St.-Hil.	AY743439	GenBank	AY743477	GenBank
			*Annona L.	JQ625732	GenBank	JQ626342	GenBank
			*Bocageopsis R.E.Fr.			120029647	RBG	I. Huamantupa	6286	MOL
			*Cardiopetalum Schltdl.			150038112	RBG	M.F. Simon	2275	CEN
			*Cremastosperma R.E.Fr.	AY743536	GenBank	AY743559	GenBank
			*Cymbopetalum Benth.	AY841608	GenBank	DQ125055	GenBank
			*Diclinanona R.E.Fr.			DQ125056	GenBank
			*Duguetia A.St.-Hil.	AY738171	GenBank	AY740551	GenBank
			*Ephedranthus S.Moore	AY841616	GenBank	AY841396	GenBank
			*Fusaea (Baill.) Saff.	AY743445	GenBank	AY743483	GenBank
			*Guatteria Ruiz & Pav.	AY740976	GenBank	AY740927	GenBank
			*Hornschuchia Nees	AY841625	GenBank
			*Klarobelia Chatrou	AY743452	GenBank	AY743490	GenBank
			*Malmea R.E.Fr.	AY743453	GenBank	AY743491	GenBank
			*Mosannona Chatrou	AY743515	GenBank	AY743508	GenBank
			*Onychopetalum R.E.Fr.	DQ018222	GenBank	DQ018261	GenBank
			*Oxandra A.Rich.	AY319066	GenBank	AY518868	GenBank
			*Porcelia Ruiz & Pav.	AY841649	GenBank
			*Pseudephedranthus Aristeg.	AY841651	GenBank
			*Pseudomalmea Chatrou	AY841530	GenBank	AY841398	GenBank
			*Pseudoxandra R.E.Fr.	AY319076	GenBank	AY518870	GenBank
			*Ruizodendron R.E. Fr.	AY841657	GenBank	HQ214070	GenBank
			*Tetrameranthus R.E.Fr.	120029667	RBG	120029667	RBG	A. Monteagudo	17701	MOL
			*Trigynaea Schltdl.	AY743449	GenBank	AY743487	GenBank
			*Unonopsis R.E.Fr.	AY743455	GenBank	AY743494	GenBank
			*Xylopia L.	AY238958	GenBank	AY238967	GenBank
		Canellaceae	*Cinnamodendron Endl.	EU669512	GenBank	EU669485	GenBank
		Hernandiaceae	Gyrocarpus Jacq.	GYRCPRBCLA	Genbank	DQ401370	Genbank
			*Hernandia L.	HRNCPRBCLA	GenBank	AJ966799	GenBank
			*Sparattanthelium Mart.	AF052197	Genbank	AJ627931	Genbank
		Lauraceae	*Aiouea Aubl.	JQ625982	GenBank	AJ247143	GenBank
			*Anaueria Kosterm.			120029645	RBG	A. Monteagudo	17509	MOL
			*Aniba Aubl.	JQ626084	GenBank	JQ626487	GenBank
			*Beilschmiedia Nees			EU153825	GenBank
			*Caryodaphnopsis Airy Shaw			EU153828	GenBank
			*Chlorocardium Rohwer, H.G. Richt. & van der Werff	120029651	RBG	120029651	RBG	A. Monteagudo	17511	MOL
			*Cinnamomum Schaeff.	CNMCPRBCLA	GenBank	AJ966800	GenBank
			*Cryptocarya R.Br.	GQ248578	GenBank	AJ247158	GenBank
			*Dicypellium Nees & Mart.			AJ247161	GenBank
			Endiandra R. Br.	JF738632	GenBank	AJ247162	GenBank
			*Endlicheria Nees	JQ625787	GenBank	JQ626354	GenBank
			*Licaria Aubl.	JQ625945	GenBank	JQ626395	GenBank
			*Mezilaurus Taub.			120029656	RBG	D. Angulo	1205	CIJH
			*Nectandra Rol. ex Rottb.	GQ981812	GenBank	GQ982050	GenBank
			*Ocotea Aubl.	JQ626098	GenBank	JQ626566	GenBank
			*Paraia Rohwer et al.			140037133	RBG	K.G. Dexter	7088	E, INPA, RB
			*Persea Mill.	120028270	RBG	120028270	RBG	K.G. Dexter	5939	E, MOL
			*Pleurothyrium Nees	150040009	RBG	150040009	RBG	W. Castro	DOI-02_442	UFACPZ
			*Rhodostemonodaphne Rohwer & Kubitzki	JQ626255	GenBank	JQ626554	GenBank
			*Sextonia van der Werff	JQ626173	GenBank	JQ626456	GenBank
			*Urbanodendron Mez			AJ247191	GenBank
			*Williamodendron Kubitzki & H.G.Richt.			AJ247192	GenBank
		Magnoliaceae	*Magnolia L.	120029855	RBG	AY008996	GenBank	J.A. Ratter	R3519	E, UB
		Monimiaceae	*Hennecartia J.Poiss.	AF022950	GenBank
			*Macropeplus Perkins	120029854	RBG			J.A. Ratter	R5003	E, UB
			*Macrotorus Perkins			150039162	RBG	H.C. Lima	7829	E, RB
			*Mollinedia Ruiz & Pav.	AF050218	GenBank	GQ429060	GenBank
		Myristicaceae	*Compsoneura (A.DC.) Warb.	EU090509	GenBank	EU090470	GenBank
			*Iryanthera (A.DC.) Warb.	JQ625975	GenBank	JQ626420	GenBank
			*Osteophloeum Warb.	JQ625884	GenBank	JQ626371	GenBank
			*Virola Aubl.	JQ626059	GenBank	JQ626468	GenBank
		Piperaceae	*Piper L.	AY572252	GenBank	DQ882201	GenBank
		Siparunaceae	*Siparuna Aubl.	JQ626097	GenBank	JQ626498	GenBank
		Winteraceae	*Drimys J.R.Forst. & G.Forst.	EU669518	GenBank	EU669474	GenBank
	Monocots	Arecaceae	*Acrocomia Mart.	AM110212	GenBank	AM114639	GenBank
			*Aiphanes Willd.	AJ404831	GenBank	AM114641	GenBank
			Allagoptera Nees	AJ829902	GenBank
			*Aphandra Barfod	AJ404837	GenBank	AM114612	GenBank
			*Archontophoenix H. Wendl. & Drude	AJ404806	GenBank	AM114660	GenBank
			*Astrocaryum G.Mey.	JQ626256	GenBank	JF758213	GenBank
			*Attalea Kunth	GQ981675	GenBank	GQ981943	GenBank
			*Bactris Jacq. ex Scop.	AM110214	GenBank	AM114642	GenBank
			*Butia (Becc.) Becc.	JX903252	GenBank	JX903668	GenBank
			Ceroxylon Bonpl. ex DC.	AJ404781	GenBank	AM114607	GenBank
			*Chamaedorea Willd.	AJ404787	GenBank	AM114623	GenBank
			*Chelyocarpus Dammer	AJ404746	GenBank	AM114562	GenBank
			*Cocos L.	AM110211	GenBank	AM114637	GenBank
			*Copernicia Mart. ex Endl.	AM110199	GenBank	AM114582	GenBank
			Dictyocaryum H.Wendl.	AM110204	GenBank	AM114616	GenBank
			*Elaeis Jacq.	AJ404830	GenBank	AM114644	GenBank
			*Euterpe Mart.	AJ404802	GenBank	AM114647	GenBank
			*Geonoma Willd.	AJ404834	GenBank	AM114655	GenBank
			*Hyospathe Mart.	AJ404804	GenBank	AM114646	GenBank
			*Iriartea Ruiz & Pav.	AJ404793	GenBank	AM114617	GenBank
			*Iriartella H.Wendl.	AM110203	GenBank	AM114615	GenBank
			*Itaya H.E.Moore	AJ404748	GenBank	AM114564	GenBank
			Leopoldinia Mart.	AJ404798	GenBank	AM114656	GenBank
			*Lepidocaryum Mart.	AJ829880	GenBank
			*Lytocaryum Toledo	AY044633	GenBank
			*Manicaria Gaertn.	AJ404797	GenBank	AM114645	GenBank
			*Mauritia L.f.	120029654	RBG	120029654	RBG	T.R. Baker	3097	CIJH
			*Mauritiella Burret	120029655	RBG	120029655	RBG	T.R. Baker	3069	CIJH
			*Oenocarpus Mart.	120029658	RBG	120029658	RBG	T.R. Baker	3077	CIJH
			Parajubaea Burret	AJ829891	GenBank
			*Pholidostachys H.Wendl. ex Hook.f.	AM110217	GenBank	AM114651	GenBank
			*Phytelephas Ruiz & Pav.	AJ404836	GenBank	AM114614	GenBank
			*Prestoea Hook.f.	AM110216	GenBank	AM114648	GenBank
			Raphia P.Beauv.	AJ829907	GenBank	AM114544	GenBank
			*Roystonea O.F. Cook	AJ404805	GenBank	AM114630	GenBank
			*Socratea H.Karst.	AM110205	GenBank	AM114618	GenBank
			*Syagrus Mart.	AJ404827	GenBank	AM114638	GenBank
			Synechanthus H. Wendl.	AJ404786.1	GenBank
			*Trithrinax Mart.	AJ404745	GenBank	AM114556	GenBank
			Welfia H. Wendl.	AJ829917	GenBank	AM114650	GenBank
			*Wettinia Poepp. ex Endl.	AJ404794	GenBank	AM114619	GenBank
		Asparagaceae	*Cordyline Comm. ex R.Br.	HM640529	GenBank	HM640647	GenBank
		Poaceae	*Guadua Kunth	120028311	RBG	120028311	RBG	K.G. Dexter	6474	E, MOL
		Strelitziaceae	*Phenakospermum Endl.	AF243845	GenBank	AF478911	GenBank
		Velloziaceae	*Vellozia Vand.	VELCPRBCL	GenBank	130034065	RBG
	Eudicots (uncertain)	Dilleniaceae	*Curatella Loefl.	FJ860341.1	GenBank	120028224	RBG	R.T. Pennington	1904	E
			*Davilla Vand.	FJ860342.1	GenBank	FJ514769	GenBank
			Doliocarpus Rol.	FJ860360.1	GenBank	130034083	RBG	D.M. Neves	1575	E, RB, K, HUEFS, BHCB
			Hibbertia Andrews	FJ860367.1	GenBank	HQ896421	GenBank
			Tetracera L.	FJ860393.1	GenBank	AY042665	GenBank
	Eudicots (basal)	Berberidaceae	*Berberis L.	AF139878	GenBank	AB069827	GenBank
		Buxaceae	Buxus L.	DQ182333.1	GenBank	AF543728.1	GenBank
			*Styloceras Kunth ex A. Juss.	AF093733	GenBank
		Menispermaceae	*Abuta Barrère ex Aubl.	JQ626102	GenBank	JQ626504	GenBank
		Papaveraceae	*Bocconia L.			130034073	RBG	K.G. Dexter	5961	E, MOL
		Proteaceae	*Euplassa Salisb.	PER029	GenBank	EU642689	GenBank
			Oreocallis R. Br.	130034080	RBG	130034080	RBG	R.T. Pennington	1253	E
			*Panopsis Salisb.	DQ875850	GenBank	EU642708	GenBank
			*Roupala Aubl.	120028232	RBG	120028232	RBG	R.T. Pennington	861	E
		Sabiaceae	*Meliosma Blume	HM446826	GenBank	HM446712	GenBank
			*Ophiocaryon Endl.	PER059	GenBank
	Eudicots (Superrosids)	Achariaceae	*Carpotroche Endl.			140037111	RBG	K.G. Dexter	6893	E, INPA, RB, HUEFS
			*Kuhlmanniodendron Fiaschi & Groppo	GU929701	GenBank
			*Lindackeria C.Presl	GQ981788	GenBank	GQ982034	GenBank
		Alzateaceae	Alzatea Ruiz & Pav.	AVU26316	GenBank	AY151567	GenBank
		Anacardiaceae	*Anacardium L.	JQ626226	GenBank	GQ981932	GenBank
			*Antrocaryon Pierre			AY594460	GenBank
			*Apterokarpos Rizzini	130032561	RBG	130032561	RBG	L.P. Queiroz	9083	HUEFS
			*Astronium Jacq.	120028223	RBG	120028223	RBG	R.T. Pennington	1070	E
			Campnosperma Thwaites	KJ594639	GenBank	KJ708854	GenBank
			Cardenasiodendron F.A. Barkley	GU935419	GenBank
			*Cyrtocarpa Kunth	CPU39272	GenBank	AY594464	GenBank
			Lithraea Miers ex Hook.			AY594470	GenBank
			*Loxopterygium Hook.f.			140037088	RBG	K.G. Dexter	7167	E, USZ, RB, HUEFS
			Metopium P. Browne	GU935434.1	GenBank
			*Myracrodruon Allemão	130032562	RBG	130032562	RBG	C. Correia	282	HUEFS
			Ochoterenaea F.A. Barkley			130034078	RBG	R.T. Pennington	1987	E
			*Schinopsis Engl.	120028234	RBG	120028234	RBG	A. Daza	4036	E, MOL
			*Schinus L.	120028275	RBG	120028275	RBG	K.G. Dexter	5959	E, MOL
			*Spondias L.	GQ981882	GenBank
			*Tapirira Aubl.	JQ625925	GenBank	JQ626383	GenBank
			*Thyrsodium Salzm. ex Benth.	JQ626075	GenBank	JQ626480	GenBank
			Toxicodendron Mill.	U39271	GenBank	AY594491	GenBank
		Anisophylleaceae	*Anisophyllea R.Br. ex Sabine	AY973480	GenBank	AY973459	GenBank
			Polygonanthus Ducke	AY973489	GenBank
		Begoniaceae	Begonia L.			130034056	RBG	H.C. Lima	7691	E, RB
		Betulaceae	Alnus Mill.	FJ844584	GenBank	FJ011815	GenBank
		Bixaceae	*Bixa L.	Y15139	GenBank	FM179929	GenBank
			*Cochlospermum Kunth	AF022129	GenBank	120028291	RBG	K.G. Dexter	6220	E, MOL
		Bonnetiaceae	Archytaea Mart.	AY380342	GenBank	HQ331545	GenBank
			*Bonnetia Mart.	HQ332012	GenBank	HQ331549	GenBank
		Brunelliaceae	Brunellia Ruiz & Pav.	FJ707536	GenBank	EF135512	GenBank
		Burseraceae	*Bursera Jacq. ex L.	120028241	RBG	120028241	RBG	K.G. Dexter	5834	E, MOL
			*Commiphora Jacq.	FJ466630	GenBank	JF270711	GenBank
			*Crepidospermum Hook.f.	150040005	RBG			K.G. Dexter	5680	E, BRG, CAY
			*Dacryodes Vahl	JQ626006	GenBank	JQ626441	GenBank
			*Protium Burm.f.	JQ626194	GenBank	JQ626503	GenBank
			*Tetragastris Gaertn.	JQ625986	GenBank	JQ626484	GenBank
			*Trattinnickia Willd.	JQ626083	GenBank	GQ982114	GenBank
		Calophyllaceae	*Calophyllum L.	HQ332018	GenBank	HQ331555	GenBank
			*Caraipa Aubl.	HQ332025	GenBank	HQ331564	GenBank
			*Clusiella Planch. & Triana	AY625019	GenBank	HQ331585	GenBank
			Haploclathra Benth.	HQ332068	GenBank	HQ331614	GenBank
			*Kielmeyera Mart. & Zucc.	AY625015	GenBank	HQ331641	GenBank
			*Mahurea Aubl.	AY625018	GenBank	HQ331650	GenBank
			Mammea L.	AY625029	GenBank	HQ331652	GenBank
			*Marila Sw.	AY625010	GenBank	HQ331660	GenBank
		Cannabaceae	*Celtis L.	120028240	RBG	120028240	RBG	K.G. Dexter	5833	E, MOL
			*Trema Lour.	120028244	RBG	120028244	RBG	K.G. Dexter	5842	E, MOL
		Capparaceae	*Anisocapparis Cornejo & Iltis			140037075	RBG	K.G. Dexter	7141	E, USZ, RB, HUEFS
			*Atamisquea Miers ex Hook. & Arn.			140037076	RBG	K.G. Dexter	7146	E, USZ, RB, HUEFS
			Belencita H. Karst.			EU371746	GenBank
			*Capparicordis Iltis & Cornejo			140037086	RBG	K.G. Dexter	7164	E, USZ, RB, HUEFS
			*Capparidastrum (DC.) Hutch.	KJ082172	GenBank	KJ012501	GenBank
			*Capparis L.	GQ981684	GenBank	GQ981949	GenBank
			*Colicodendron Mart.			130034082	RBG	D.M. Neves	1480	E, RB, K, HUEFS, BHCB
			*Crateva L.	AY483265	GenBank	AY483229	GenBank
			*Cynophalla (DC.) J.Presl			120029857	RBG	T.E. Sarkinen	3013	E
			*Morisonia L.	120028282	RBG	120028282	RBG	K.G. Dexter	6019	E, MOL
			*Neocalyptrocalyx Hutch.	JQ625979	GenBank	JQ626425	GenBank
			*Preslianthus Iltis & Cornejo			120028281	RBG	K.G. Dexter	6015	E, MOL
			*Sarcotoxicum Cornejo & Iltis			140037093	RBG	K.G. Dexter	7178	E, USZ, RB, HUEFS
			Steriphoma Spreng.	120028280	RBG	120028280	RBG	K.G. Dexter	6011	E, USZ, RB, HUEFS
		Caricaceae	Carica L.	CPACPRBCLA	GenBank	AY483221	GenBank
			*Jacaratia A.DC.	AF405245	GenBank	AY461574	GenBank
			*Vasconcellea A.St.-Hil.	120029803	RBG	120029803	RBG	K.G. Dexter	6546	E, MOL
		Caryocaraceae	*Anthodiscus G.Mey.	FJ670162	GenBank	FJ670000	GenBank
			*Caryocar L.	120029650	RBG	120029650	RBG	T.R. Baker	3083	CIJH
		Celastraceae	Anthodon Ruiz & Pav.			HM230160	GenBank
			*Cheiloclinium Miers	JQ626275	GenBank	JQ626564	GenBank
			Cuervea Triana ex Miers	KJ594207.1	GenBank	KJ593844.1	GenBank
			*Elaeodendron Jacq.	AY380347	GenBank	DQ217541	GenBank
			*Fraunhofera Mart.			JF410097	GenBank
			Hippocratea L.	130032576	RBG	130032576	RBG	L.P. Queiroz	9556	HUEFS
			Hylenaea Miers	KJ594297.1	GenBank	KJ593908.1	GenBank
			*Maytenus Molina	JQ626259	GenBank	JQ626557	GenBank
			*Peritassa Miers			FJ705544	GenBank
			*Plenckia Reissek			JF410098	GenBank
			Prionostemma Miers	KJ594446	GenBank	KJ594009	GenBank
			*Salacia L.	AJ402998	GenBank	FJ705557	GenBank
			*Schaefferia Jacq.			130034070	RBG	K.G. Dexter	5897	E, MOL
			*Tontelea Miers			FJ705562	GenBank
			Zinowiewia Turcz.	AY935741	GenBank	AY935922	GenBank
		Chrysobalanaceae	*Acioa Aubl.	GQ424473	GenBank
			*Chrysobalanus L.	L11178	GenBank	EF135519	GenBank
			*Couepia Aubl.	JQ625980	GenBank	JQ626426	GenBank
			*Exellodendron Prance	JQ625744	GenBank
			*Hirtella L.	JQ625956	GenBank	JQ626404	GenBank
			*Licania Aubl.	AB233846	GenBank	GQ982032	GenBank
			*Parinari Aubl.	AB233847	GenBank	AB233743	GenBank
		Clusiaceae	*Chrysochlamys Poepp.	HQ332031	GenBank	HQ331570	GenBank
			*Clusia L.	JQ626019	GenBank	JQ626447	GenBank
			*Dystovomita (Engl.) D'Arcy	HQ332051	GenBank	HQ331594	GenBank
			*Garcinia L.	JQ626234	GenBank	JQ626543	GenBank
			*Lorostemon Ducke	AF518401	GenBank	HQ331648	GenBank
			*Moronobea Aubl.	JQ626143	GenBank	HQ331665	GenBank
			*Platonia Mart.	JQ626227	GenBank	HQ331670	GenBank
			*Symphonia L.f.			HQ331680	GenBank
			*Tovomita Aubl.	HQ332120	GenBank	HQ331684	GenBank
			Tovomitopsis Planch. & Triana	HQ332123	GenBank	HQ331687	GenBank
		Combretaceae	*Buchenavia Eichler	FJ381805	GenBank	HM446660	GenBank
			*Combretum Loefl.	EU338147	GenBank	FM179938	GenBank
			Conocarpus L.	FJ381822	GenBank
			*Laguncularia C.F.Gaertn.	FJ381825	GenBank
			*Terminalia L.	FJ381811	GenBank	GU135057	GenBank
		Connaraceae	*Connarus L.	CNFRBCL	GenBank	EU002174	GenBank
			*Rourea Aubl.	FJ707537	GenBank	EF135591	GenBank
		Cunoniaceae	*Lamanonia Vell.	130032577	RBG	130032577	RBG	M.L.C. Neves	1686	HUEFS
			*Weinmannia L.	AF291915	GenBank	GQ248213	GenBank
		Dichapetalaceae	*Dichapetalum Thouars	GQ424469	GenBank
			*Stephanopodium Poepp. & Endl.	130032578	RBG			M.L.C. Neves	453	HUEFS
			*Tapura Aubl.	120029846	RBG	FJ670009	GenBank	J.A. Ratter	R4494	E, UB
		Dipentodontaceae	*Perrottetia Kunth	AY935736	GenBank	AY935915	GenBank
		Elaeocarpaceae	Crinodendron Molina	AF291940	GenBank	AY935929	GenBank
			*Sloanea L.	JQ626032	GenBank	JQ626451	GenBank
			Vallea Mutis ex L. f.	AJ403035	GenBank
		Erythroxylaceae	*Erythroxylum P.Browne			GQ981987	GenBank
		Euphorbiaceae	*Acalypha L.	120028252	RBG	120028252	RBG	K.G. Dexter	5868	E, MOL
			*Acidoton Sw.	AB267913	GenBank	AB268017	GenBank
			*Actinostemon Mart. ex Klotzsch	AB233883	GenBank	AB233779	GenBank
			*Adelia L.	120029848	RBG	120029848	RBG	J.A. Ratter	R6070	E, UB
			*Adenophaedra (Müll.Arg.) Müll.Arg.	AY794930	GenBank
			*Alchornea Sw.	HM446755	GenBank	HM641813	GenBank
			*Alchorneopsis Müll.Arg.	AY794962	GenBank	HM446655	GenBank
			*Anomalocalyx Ducke			140037126	RBG	K.G. Dexter	6992	E, INPA, RB, HUEFS
			*Aparisthmium Endl.	AY794955	GenBank	GQ981929	GenBank
			*Bernardia Houst. ex Mill.	120029849	RBG	120029849	RBG	J.A. Ratter	R4549	E, UB
			*Brasiliocroton P.E.Berry & Cordeiro	AY794907	GenBank
			*Caryodendron H.Karst.	AB233857	GenBank	AB233753	GenBank
			*Cleidion Blume	AY794936	GenBank
			*Cnidoscolus Pohl	120029808	RBG	120029808	RBG	K.G. Dexter	6599	E, MOL
			*Conceveiba Aubl.	AY788170	GenBank	FJ670011	GenBank
			*Croton L.	120028261	RBG	HM446680	GenBank	K.G. Dexter	5902	E, MOL
			Ditaxis Vahl ex A.Juss.	AB233865	GenBank	AB233761	GenBank
			*Dodecastigma Ducke	AY794885	GenBank	150038518	RBG	T.R. Baker	HD1070	CIJH
			*Euphorbia L.	AY794827	GenBank	EF135539	GenBank
			*Glycydendron Ducke	AB267942	GenBank	AB268046	GenBank
			*Gymnanthes Sw.	AY794851	GenBank	140037102	RBG	K.G. Dexter	7227	E, USZ, RB, HUEFS
			*Hevea Aubl.	AB267943	GenBank	AB268047	GenBank
			*Hura L.	AB233886	GenBank	AB233782	GenBank
			*Jatropha L.	120029805	RBG	120029805	RBG	K.G. Dexter	6552	E, MOL
			*Joannesia Vell.	AJ418808	GenBank
			*Mabea Aubl.	JQ625917	GenBank	JQ626381	GenBank
			*Manihot Mill.	AB233880	GenBank	AB233776	GenBank
			*Maprounea Aubl.	AJ418810	GenBank	150038519	RBG	D.M. Neves	1563	E, RB, HUEFS
			*Micrandra Benth.	AB267945	GenBank	AB268049	GenBank
			*Micrandropsis W.A.Rodrigues	AB267946	GenBank	AB268050	GenBank
			*Nealchornea Huber	AY794865	GenBank	140037129	RBG	K.G. Dexter	7016	E, INPA, RB, HUEFS
			*Ophthalmoblapton Allemão	AY794848	GenBank
			*Pachystroma Müll. Arg.	AY794847	GenBank
			*Pausandra Radlk.	AY794887	GenBank	140037116	RBG	K.G. Dexter	6918	E, INPA, RB, HUEFS
			*Philyra Klotzsch	AB267927	GenBank	AB268031	GenBank
			*Pseudosenefeldera Esser	AY794862	GenBank
			*Rhodothyrsus Esser	140037119	RBG	140037119	RBG	K.G. Dexter	6942	E, INPA, RB, HUEFS
			*Sagotia Baill.	AY794903	GenBank	150038125	RBG	D.M. Neves	2001	E, RB, HUEFS
			*Sandwithia Lanj.	AY794904.1	GenBank	140037135	RBG	K.G. Dexter	7104	E, INPA, RB, HUEFS
			*Sapium Jacq.	120028301	RBG	GQ982089	GenBank	K.G. Dexter	6379	E
			*Sebastiania Spreng.	AY794850	GenBank	140037090	RBG	K.G. Dexter	7172	E, USZ, RB, HUEFS
			*Senefeldera Mart.			150038126	RBG	D.M. Neves	1822	E, RB, HUEFS
			*Stillingia L.	AY794843	GenBank	140037089	RBG	D.M. Neves	7169	E, USZ, RB, HUEFS
			*Tetrorchidium Poepp.	AB267952	GenBank	AB268056	GenBank
		Euphroniaceae	*Euphronia Mart. & Zucc.			AB233741	GenBank
		Goupiaceae	*Goupia Aubl.	JQ626141	GenBank	EF135544	GenBank
		Humiriaceae	*Duckesia Cuatrec.			140037109	RBG	K.G. Dexter	6882	E, INPA, RB, HUEFS
			*Endopleura Cuatrec.			140037112	RBG	K.G. Dexter	6904	E, INPA, RB, HUEFS
			*Humiria A.St.-Hil.	AB233889	GenBank	AB233785	GenBank
			*Humiriastrum (Urb.) Cuatrec.	JQ626167	GenBank	JQ626522	GenBank
			*Sacoglottis Mart.	JQ625910	GenBank	JQ626378	GenBank
			*Schistostemon (Urb.) Cuatrec.	JX664071	GenBank	JX661963	GenBank
			*Vantanea Aubl.	JQ625882	GenBank	JQ626370	GenBank
		Hypericaceae	*Vismia Vand.	JQ626022	GenBank	HQ331694	GenBank
		Ixonanthaceae	*Cyrillopsis Kuhlm.	FJ670170	GenBank	FJ670024	GenBank
			*Ochthocosmus Benth.	FJ707535	GenBank	EF135573	GenBank
		Juglandaceae	Juglans L.	AF206785	GenBank	U92851	GenBank
		Koeberliniaceae	Koeberlinia Zucc.	KBECPRBCL	GenBank	AY483222	GenBank
		Krameriaceae	Krameria Loefl.	Y15032	GenBank	FJ670058	GenBank
		Lacistemataceae	*Lacistema Sw.	AB233894	GenBank	AB233790	GenBank
			*Lozania Mutis ex Caldas	AJ418804	GenBank	FJ670026	GenBank
		Leguminosae	*Abarema Pittier	120027154	RBG	GQ981925	GenBank	R.T. Pennington	1999	E, RB
			Acaciella Britton & Rose			HM020733	GenBank
			*Acosmium Schott	120027096	RBG	120027096	RBG	R.T. Pennington	921	E, RB
			Adesmia DC.	U74254	GenBank	AF142690	GenBank
			Aeschynomene L.	AB045784	GenBank	AF272086	GenBank
			*Albizia Durazz.	120027155	RBG	120027155	RBG	R.T. Pennington	1716	E, RB
			*Aldina Endl.	U74252	GenBank
			*Alexa Moq.	JQ625719	GenBank	JQ626338	GenBank
			*Amburana Schwacke & Taub.	120027097	RBG	AY553712	GenBank	R.T. Pennington	849	E, RB
			Amicia Kunth			AF203583	GenBank
			*Amphiodon Huber	JQ625776	GenBank
			*Anadenanthera Speg.	120027156	RBG	EU812064	GenBank	R.T. Pennington	1515	E, RB
			*Andira Lam.	120027098	RBG	120027098	RBG	R.T. Pennington	906	E, RB
			*Apuleia Mart.	U74249	GenBank	EU361858	GenBank
			Apurimacia Harms	120027169	RBG	120027169	RBG	R.T. Pennington	1237	E
			*Arapatiella Rizzini & A.Mattos	AY904376	GenBank	EU361859	GenBank
			*Ateleia (Moc. & Sessé ex DC.) Benth.	120027099	RBG	GU220020	GenBank	R.T. Pennington	904	E
			Balizia Barneby & J.W. Grimes			140035558	RBG	J. Iganci	870	E, RB
			*Barnebydendron J.H.Kirkbr.			EU361868	GenBank
			*Batesia Spruce ex Benth.	AY904375	GenBank
			*Bauhinia L.	120027176	RBG	120027176	RBG	R.T. Pennington	1567	E, RB
			*Blanchetiodendron Barneby & J.W.Grimes	130032580	RBG	130032580	RBG	L.P. Queiroz	7085	HUEFS
			*Bocoa Aubl.	JQ626179	GenBank	JQ626415	GenBank
			*Bowdichia Kunth	120027101	RBG	AY386937	GenBank	R.T. Pennington	477	E, RB
			Brodriguesia R.S.Cowan	130032581	RBG	EU361890	GenBank	L.P. Queiroz	13815	HUEFS
			*Brownea Jacq.	Z70159	GenBank	EU361891	GenBank
			*Browneopsis Huber	AM234233	GenBank	EU361894	GenBank
			Caesalpinia L.	KP094413	GenBank	KP093492	GenBank
			*Calliandra Benth.	AM234252	GenBank	HM020736	GenBank
			*Campsiandra Benth.			EU361908	GenBank
			*Candolleodendron R.S.Cowan	EF466154	GenBank	JX295890	GenBank
			*Cascaronia Griseb.			AF272072	GenBank
			*Cassia L.	AM234244	GenBank	EU361909	GenBank
			*Cedrelinga Ducke	120027105	RBG			R.T. Pennington	1136	E, RB
			*Cenostigma Tul.	130032582	RBG	130032582	RBG	L.P. Queiroz	7988	HUEFS
			*Centrolobium Mart. ex Benth.	BOLIN021	GenBank
			*Chamaecrista Moench	AM234248	GenBank	EU361914	GenBank
			*Chloroleucon (Benth.) Britton & Rose ex Record			AY386921	GenBank
			*Clathrotropis Harms			JX295951	GenBank
			*Clitoria L.	120027107	RBG	120027107	RBG	R.T. Pennington	771	E
			*Cojoba Britton & Rose	GQ981709	GenBank	GQ981971	GenBank
			Cologania Kunth	AF181932	GenBank	GQ246140	GenBank
			*Copaifera L.	120029861	RBG	EU361918	GenBank	K.G. Dexter	5617	E, BRG, CAY
			*Coursetia DC.	120027109	RBG	AF547188	GenBank	R.T. Pennington	853	E
			Crotalaria L.	Z70134	GenBank	GQ246141	GenBank
			*Crudia Schreb.	AM234230	GenBank	EU361922	GenBank
			Cyathostegia (Benth.) Schery			HM347480	GenBank
			*Cyclolobium Benth.	BOLLC377	GenBank	GQ246151	GenBank
			*Cynometra L.	AY289677	GenBank	EU361925	GenBank
			*Dahlstedtia Malme			130034051	RBG	L.P. Queiroz	7200	HUEFS
			*Dalbergia L.f.	120027161	RBG	HQ427296	GenBank	R.T. Pennington	1120	E, RB
			Dalea L.			AY386860	GenBank
			*Deguelia Aubl.	120027170	RBG	140035565	RBG	H.C. Lima	7156	E, RB
			Derris Lour.	U74234	GenBank	AF142715	GenBank
			Desmanthus Willd.			AF521820	GenBank
			Desmodium Desv.	EU717279	GenBank	EU717420	GenBank
			*Dialium L.	120027113	RBG	EU361930	GenBank	R.T. Pennington	639	E, RB
			*Dicorynia Benth.	JQ626129	GenBank	EU361931	GenBank
			*Dicymbe Spruce ex Benth.			EU361932	GenBank
			*Dimorphandra Schott	120027114	RBG	EU361934	GenBank	R.T. Pennington	901	E, RB
			*Dinizia Ducke	130032584	RBG	EU361951	GenBank	E.R. Souza	478	HUEFS
			Dioclea Kunth			130033193	RBG	K.G. Dexter	5640	E, BRG, CAY
			*Diplotropis Benth.	120027115	RBG	120027116	RBG	R.T. Pennington	1131	E. RB
			*Dipteryx Schreb.	120027119	RBG			R.T. Pennington	900	E, RB
			*Diptychandra Tul.	130032585	RBG	EU361935	GenBank	L.P. Queiroz	10086	HUEFS
			*Dussia Krug & Urb. ex Taub.	JQ625757	GenBank	AY386903	GenBank
			*Elizabetha R.H.Schomb. ex Benth.	140037127	RBG	EU361940	GenBank	K.G. Dexter	7001	E, INPA, RB, HUEFS
			*Enterolobium Mart.	JQ626149	GenBank	GQ981984	GenBank
			*Eperua Aubl.	JQ626198	GenBank	JQ626458	GenBank
			Eriosema (DC.) Desv.	AM235007	GenBank
			*Erythrina L.	120027120	RBG	120027120	RBG	R.T. Pennington	817	E, RB
			*Erythrostemon Klotzsch	JN796934	GenBank	AY386845	GenBank
			*Exostyles Schott	130032586	RBG	150038555	RBG	D.M. Neves	1641	E, RB, HUEFS
			*Fissicalyx Benth.			AF272063	GenBank
			Galactia P.Browne	EU717287	GenBank	EU717428	GenBank
			*Geoffroea Jacq.	120027121	RBG	AF270880	GenBank	R.T. Pennington	659	E
			*Gleditsia L.	Z70129	GenBank	AY386849	GenBank
			Gliricidia Kunth	JF738386	GenBank	AF547197	GenBank
			*Goniorrhachis Taub.	AM234232	GenBank	EU361959	GenBank
			*Grazielodendron H.C.Lima			AF270862	GenBank
			Guianodendron Sch.Rodr. & A.M.G.Azevedo			JX124403	GenBank
			*Guibourtia Benn.			EU361962	GenBank
			*Guilandina L.			EU361900	GenBank
			*Harleyodendron R.S.Cowan	130032587	RBG	130032587	RBG	L.P. Queiroz	13834	HUEFS
			*Heterostemon Desf.			EU361968	GenBank
			Hoffmannseggia Cav.	AY308531	GenBank	EU361969	GenBank
			*Holocalyx Micheli	U74244	GenBank	AY553714	GenBank
			*Hydrochorea Barneby & J.W.Grimes			130033195	RBG	K.G. Dexter	5604	E, BRG, CAY
			*Hymenaea L.	JQ625969	GenBank	JQ626412	GenBank
			*Hymenolobium Benth.			AY386934	GenBank
			Indigofera L.	U74214	GenBank	AF142697	GenBank
			*Inga Mill.	120029860	RBG	JQ626408	GenBank	K.G. Dexter	6383	E, MOL
			*Jacqueshuberia Ducke	AY904391	GenBank	EU361984	GenBank
			Lathyrus L.	HM029364	GenBank	AF522085	GenBank
			*Lecointea Ducke	AM234260	GenBank	EU361990	GenBank
			*Leptolobium Vogel	U74255	GenBank
			Leucaena Benth.	GU135204	GenBank	GU135042	GenBank
			*Leucochloron Barneby & J.W.Grimes	140035232	RBG	140035232	RBG	L.V. Costa	38766	HUEFS
			*Libidibia (DC.) Schltdl.			EU361901	GenBank
			*Lonchocarpus Kunth	HM446818	GenBank	HM446705	GenBank
			*Luetzelburgia Harms	U74185	GenBank	AY553716	GenBank
			Lupinus L.	HM850145	GenBank	HM851129	GenBank
			*Machaerium Pers.	120027129	RBG	130033200	RBG	K.G. Dexter	5531	E, BRG, CAY
			*Macrolobium Schreb.	JQ625745	GenBank	EU361996	GenBank
			*Macrosamanea Britton & Rose ex Britton & Killip			140035543	RBG	F. Bonadeu	663	E, RB
			Maraniona C.E. Hughes, G.P. Lewis	JN083774	GenBank	AY247263	GenBank
			*Martiodendron Gleason	130032589	RBG	EU361999	GenBank	D. Cardoso	2974	HUEFS
			*Melanoxylon Schott	AY904388	GenBank	EU362000	GenBank
			*Microlobius C.Presl	140037104	RBG	AF521842	GenBank	K.G. Dexter	7236	E, USZ, RB, HUEFS
			Millettia Wight & Arn.	AF308714	GenBank	AF142726	GenBank
			*Mimosa L.	120027180	RBG	GU135076	GenBank	K.G. Dexter	5865	E, MOL
			*Mimozyganthus Burkart	140037085	RBG	AY944556	GenBank	K.G. Dexter	7162	E, USZ, RB, HUEFS
			*Moldenhawera Schrad.	AY904390	GenBank	EU362004	GenBank
			*Monopteryx Spruce ex Benth.			KP177917	GenBank
			*Mora Benth.			EU362005	GenBank
			Mucuna Adans.	EU717281	GenBank	EU717422	GenBank
			*Muellera L.f.	AB045813	GenBank
			*Myrocarpus Allemão	130032590	RBG	AY386925	GenBank	D. Cardoso	2404	HUEFS
			*Myroxylon L.f.	120027131	RBG			R.T. Pennington	647	E, RB
			*Ormosia Jacks.	120027132	RBG	120027132	RBG	R.T. Pennington	645	E, RB
			Paloue Aubl.			EU362014	GenBank
			Panurea Spruce ex Benth.			JX295947	GenBank
			*Paramachaerium Ducke			AF272062	GenBank
			*Parapiptadenia Brenan	130032591	RBG	AF521849	GenBank	M.L.C. Neves	909	HUEFS
			*Parkia R.Br.	JQ625940	GenBank	JQ626393	GenBank
			*Parkinsonia L.	AY904403	GenBank	AY386917	GenBank
			*Peltogyne Vogel	AF308718	GenBank	EU362021	GenBank
			*Peltophorum (Vogel) Benth.	AY904400	GenBank	AY386846	GenBank
			*Pentaclethra Benth.	AM234250	GenBank	AY386904	GenBank
			*Petaladenium Ducke			KP177896	GenBank
			Phanera Lour.	130032592	RBG	130032592	RBG	L.P. Queiroz	15355	HUEFS
			*Piptadenia Benth.			AF521855	GenBank
			Piscidia L.	AB045816	GenBank	AF142710	GenBank
			*Pithecellobium Mart.	GQ436357	GenBank	HM020740	GenBank
			*Pityrocarpa (Benth.) Britton & Rose			130034053	RBG	L.P. Queiroz	8026	HUEFS
			*Plathymenia Benth.	130034064	RBG	AF521858	GenBank	H.C. Lima	7698	E, RB
			*Platycyamus Benth.	AB045817	GenBank	AF142709	GenBank
			*Platymiscium Vogel	JQ626063	GenBank	JQ626473	GenBank
			*Platypodium Vogel	GQ981836	GenBank	GQ982065	GenBank
			*Poecilanthe Benth.	130032594	RBG	130032594	RBG	F. Frana	3844	HUEFS
			*Poeppigia C.Presl	AY904370	GenBank	EU362026	GenBank
			*Prosopis L.	120027165	RBG	AY944562	GenBank	R.T. Pennington	1861	E
			*Pseudopiptadenia Rauschert	JQ625948	GenBank	JQ626397	GenBank
			Pseudosamanea Harms	JQ591565	GenBank
			*Pterocarpus Jacq.	120027175	RBG	120027175	RBG	R.T. Pennington	1119	E
			*Pterodon Vogel	120027139	RBG			R.T. Pennington	476	E
			*Pterogyne Tul.	AY904377	GenBank	EU362031	GenBank
			*Recordoxylon Ducke	JQ626133	GenBank
			Rhynchosia Lour.	AB045823	GenBank
			*Riedeliella Harms	130032595	RBG	AF272090S1	GenBank	L.P. Queiroz	12745	HUEFS
			*Samanea Merr.	130032596	RBG			L.P. Queiroz	14793	HUEFS
			*Schizolobium Vogel	AY904398	GenBank	EU362036	GenBank
			*Senegalia Raf.	120027181	RBG	HM020731	GenBank	K.G. Dexter	5856	E, MOL
			*Senna Mill.	GU135268	GenBank	GU135008	GenBank
			Spirotropis Tul.			JX295950.1	GenBank
			*Stryphnodendron Mart.	JQ626052	GenBank	JQ626465	GenBank
			Stylosanthes Sw.			AF203595	GenBank
			*Swartzia Schreb.	AM234259	GenBank	EU362053	GenBank
			*Sweetia Spreng.	120027150	RBG	AY386911	GenBank
			*Tabaroa L.P.Queiroz, G.P.Lewis & M.F.Wojc.	130032597	RBG	130032597	RBG	A.M. Giulietti	2587	HUEFS
			*Tachigali Aubl.	JQ626001	GenBank	EU362040	GenBank
			Tara Molina	120027184	RBG	120027184	RBG	K.G. Dexter	5922	E, MOL
			Taralea Aubl.	PER085	GenBank
			Tephrosia Pers.	U74211	GenBank	AF142712	GenBank
			Tipuana (Benth.) Benth.	JN083777	GenBank	AF270882	GenBank
			*Trischidium Tul.	130032598	RBG	130032598	RBG	T.S. Nunes	1119	HUEFS
			*Uleanthus Harms	130032599	RBG			J.G. Carvalho-Sobrinho	3273	HUEFS
			Uribea Dugand & Romero			AY553719.1	GenBank
			*Vachellia Wight & Arn.	HM850439	GenBank	HM850602	GenBank
			*Vatairea Aubl.	JQ625866	GenBank
			*Vataireopsis Ducke	JQ626110	GenBank	AF142680	GenBank
			*Vouacapoua Aubl.	JQ626170	GenBank	JQ626385	GenBank
			*Zapoteca H.M.Hern.	120027166	RBG	EU362064	GenBank	R.T. Pennington	1504	E, RB
			*Zollernia Wied-Neuw. & Nees	130032600	RBG	140035578	RBG	H.C. Lima	7492	E, RB
			*Zygia P.Browne	JQ625977	GenBank	JQ626423	GenBank
		Lepidobotryaceae	Ruptiliocarpon Hammel & N. Zamora	AJ402997	GenBank	AY935918	GenBank
		Linaceae	*Hebepetalum Benth.	HM544047	GenBank	HM544082	GenBank
			*Roucheria Planch.	FJ169603	GenBank	HM544121	GenBank
		Lythraceae	*Adenaria Kunth	120028257	RBG	120028257	RBG	K.G. Dexter	5888	E, MOL
			*Lafoensia Vand.	AY905411	GenBank	GQ982030	GenBank
			*Physocalymma Pohl	120029829	RBG			K.G. Dexter	6848	E, MOL
		Malpighiaceae	*Acmanthera (A.Juss.) Griseb.	AF344454	GenBank	AF344524	GenBank
			*Banisteriopsis C.B.Rob. ex Small	HQ247439	GenBank	HQ247199	GenBank
			*Barnebya W.R.Anderson & B.Gates	AJ402924	GenBank	AF344531	GenBank
			Blepharandra Griseb.	AF344461	GenBank	AF344532	GenBank
			*Bunchosia Rich. ex Juss.	HQ247454	GenBank	HQ247225	GenBank
			Burdachia Mart. ex Endl.	AF344462	GenBank	AF344534	GenBank
			*Byrsonima Rich. ex Kunth	AB233898	GenBank	AB233794	GenBank
			Dicella Griseb.	HQ247479	GenBank	HQ247260	GenBank
			Diplopterys A.Juss.	AF344460	GenBank	AF344530	GenBank
			*Glandonia Griseb.	AF344478	GenBank	AF344548	GenBank
			*Heteropterys Kunth	HQ247495	GenBank	HQ247284	GenBank
			*Lophanthera A.Juss.	AF344491	GenBank	AF344559	GenBank
			*Malpighia L.	HQ247542	GenBank	HQ247334	GenBank
			Mascagnia Bertero	AF344500	GenBank	HQ247347	GenBank
			Niedenzuella W.R.Anderson	HQ247566	GenBank	HQ247369	GenBank
			*Pterandra A.Juss.	AF344506	GenBank	AF344573	GenBank
			*Ptilochaeta Turcz.	HQ247570	GenBank	HQ247376	GenBank
			*Spachea A.Juss.	HQ247575	GenBank	HQ247380	GenBank
			Stigmaphyllon A.Juss.	AF344514	GenBank	HQ247393	GenBank
			Tetrapterys Cav.	HQ247590	GenBank	HQ247398	GenBank
		Malvaceae	*Abutilon Mill.	120028266	RBG	120028266	RBG	K.G. Dexter	5918	E, MOL
			*Apeiba Aubl.	JQ625941	GenBank	JQ626394	GenBank
			*Ayenia L.			130032602	RBG	A.M. Giulietti	2318	HUEFS
			*Bastardiopsis (K.Schum.) Hassl.	KJ082134	GenBank	KJ012469	GenBank
			Byttneria Loefl.	AF022123	GenBank	AY321196	GenBank
			*Catostemma Benth.	JQ626285	GenBank	AY589069	GenBank
			*Cavanillesia Ruiz & Pav.	GQ981691	GenBank	HQ696686	GenBank
			*Ceiba Mill.	120029806	RBG	HQ696702	GenBank	K.G. Dexter	6584	E, MOL
			*Christiana A.DC.	AJ233149	GenBank
			*Eriotheca Schott & Endl.	120028226	RBG	120028226	RBG	R.T. Pennington	1858	E
			Gaya Kunth			FJ204706	GenBank
			Goethalsia Pittier	AJ233151.1	GenBank
			*Guazuma Adans.	GQ981753	GenBank	GQ982003	GenBank
			*Helicteres L.	AJ233127	GenBank	AY321186	GenBank
			*Heliocarpus L.	120029818	RBG	120029818	RBG	K.G. Dexter	6704	E, MOL
			*Herrania Goudot	GQ981762	GenBank	GQ982011	GenBank
			Hibiscus L.	AY328174	GenBank	AF345329	GenBank
			*Huberodendron Ducke	130032603	RBG	130032603	RBG	J.G. Carvalho-Sobrinho	3292	HUEFS
			*Luehea Willd.			120028254	RBG	K.G. Dexter	5880	E, MOL
			*Lueheopsis Burret	JQ626279	GenBank	140037124	RBG	K.G. Dexter	6989	E, INPA, RB, HUEFS
			*Malvaviscus Fabr.	JQ592519	Genbank	JQ588237	Genbank
			*Matisia Bonpl.	120028305	RBG	120028305	RBG	K.G. Dexter	6452	E, MOL
			*Mollia Mart.			120029842	RBG	J.A. Ratter	R7878	E, UB
			*Ochroma Sw.	AF022122	GenBank	AY321172	GenBank
			*Pachira Aubl.	AJ233119	GenBank	AY321170	GenBank
			*Patinoa Cuatrec.			AY589074	GenBank
			*Pavonia Cav.	AJ233123	Genbank	AY589056	Genbank
			*Pentaplaris L.O. Williams & Standl.	AJ233157	GenBank	AY321163	GenBank
			*Phragmotheca Cuatrec.			AY589068	GenBank
			*Pseudobombax Dugand	GQ981847	GenBank	GQ982072	GenBank
			*Quararibea Aubl.	JQ626033	GenBank	JQ626452	GenBank
			*Scleronema Benth.	120029665	RBG	120029665	RBG	A. Monteagudo	17699	MOL
			*Septotheca Ulbr.			AY589073	GenBank
			*Spirotheca Ulbr.			HQ696691	GenBank
			*Sterculia L.	JQ626037	GenBank	JQ626455	GenBank
			*Talipariti Fryxell	AY289678	Genbank	AB233275	Genbank
			Tetrasida Ulbr.			150038128	RBG	K.G. Dexter	6727	E, MOL
			*Theobroma L.	JQ626171	GenBank	FJ514692	GenBank
			*Trichospermum Blume	JQ594275	GenBank
			Triumfetta L.	JF265638	GenBank	JF270979	GenBank
		Melastomataceae	Adelobotrys DC.	AF215530	GenBank
			*Behuria Cham.	JQ899085	GenBank
			*Bellucia Raf.	EU711385	GenBank
			*Blakea P.Browne	EU711386	GenBank
			Brachyotum (DC.) Triana			140037082	RBG	K.G. Dexter	7158	E, USZ, RB, HUEFS
			*Conostegia D.Don	EU711388	Genbank
			*Graffenrieda DC.	AF215532	GenBank
			*Henriettea DC.	HM446810	GenBank	HM446698	GenBank
			*Huberia DC.	JQ899092	GenBank
			*Leandra Raddi	GQ981785	Genbank	GQ982031	Genbank
			Loreya DC.	JQ626318	Genbank	140037118	RBG	K.G. Dexter	6929	E, INPA, RB, HUEFS
			*Macairea DC.	EU711394	GenBank
			*Meriania Sw.	EU711395	GenBank
			*Merianthera Kuhlm.	JQ899101	GenBank
			*Miconia Ruiz & Pav.	JQ626214	GenBank	JQ626538	GenBank
			*Mouriri Aubl.	JQ626296	GenBank	JQ626576	GenBank
			*Ossaea DC.	130032605	RBG	130032605	RBG	R.M. Harley	54943	K, HUEFS
			*Tibouchina Aubl.	150040010	RBG	150040010	RBG	D.M. Neves	1315	E, RB, K, HUEFS, BHCB
			*Tococa Aubl.	AF215539	Genbank
			*Trembleya DC.			130032606	RBG	C. van den Berg	1071	HUEFS
			Wurdastom B. Walln.	KF407948	GenBank
		Meliaceae	*Cabralea A.Juss.	DQ238055	GenBank
			*Carapa Aubl.	AY128219	GenBank	AY128181	GenBank
			*Cedrela P.Browne	AY128220	GenBank	AY128182	GenBank
			*Guarea F.Allam. ex L.	AY128229	GenBank	AY128188	GenBank
			Ruagea H. Karst.	DQ238057	GenBank	AY128198	GenBank
			Schmardaea H. Karst.			130034072	RBG	K.G. Dexter	5946	E, MOL
			*Swietenia Jacq.	AY128241	GenBank	AY128200	GenBank
			*Trichilia P.Browne	JQ626046	GenBank	JQ626491	GenBank
		Moraceae	*Bagassa Aubl.	JQ625997	GenBank	JQ626434	GenBank
			*Batocarpus H.Karst.	120029793	RBG	120029793	RBG	K.G. Dexter	6485	E, MOL
			*Brosimum Sw.	JQ625739	GenBank	JQ626346	GenBank
			*Castilla Cerv.	JQ592803	GenBank	JQ588396	GenBank
			*Clarisia Ruiz & Pav.	120029826	RBG	120029826	RBG	K.G. Dexter	6795	E, MOL
			*Ficus L.	JQ626312	GenBank	JQ626578	GenBank
			*Helianthostylis Baill.			140037106	RBG	K.G. Dexter	6872	E, INPA, RB, HUEFS
			*Helicostylis Trécul	JQ626081	GenBank	JQ626485	GenBank
			*Maclura Nutt.	120028256	RBG	120028256	RBG	K.G. Dexter	5885	E, MOL
			*Maquira Aubl.	JQ626014	GenBank	JQ626443	GenBank
			Morus L.			AF400590	GenBank
			*Naucleopsis Miq.	JQ626013.1	GenBank
			*Perebea Aubl.	120029664	RBG	120029664	RBG	D. Angulo	2157	CIJH
			*Poulsenia Eggers	GQ981838	GenBank
			*Pseudolmedia Trécul	HM446858.1	GenBank	HM446734.1	GenBank
			*Sorocea A.St.-Hil.	120028296	RBG	120028306	RBG	K.G. Dexter	6453	E, MOL
			*Trophis P.Browne	KJ082625.1	GenBank	KJ012814.1	GenBank
			*Trymatococcus Poepp. & Endl.	JQ626260	GenBank	JQ626558	GenBank
		Muntingiaceae	*Muntingia L.	Y15146	GenBank	FM179930	GenBank
		Myricaceae	Morella Lour.			U92857	GenBank
			Myrica L.	AJ626757	GenBank	AY191715	GenBank
		Myrtaceae	*Acca O.Berg	150038523	RBG	150038523	RBG	K.G. Dexter	6576	E, MOL
			Amomyrtella Kausel			150038108	RBG	K.G. Dexter	7156	E, USZ, RB, HUEFS
			*Blepharocalyx O.Berg			AY521531	GenBank
			*Calycolpus O.Berg	130032607	RBG	130032607	RBG	M.C. Ferreira	1309	HUEFS
			*Calyptranthes Sw.	120029828	RBG	120029828	RBG	K.G. Dexter	6821	E, MOL
			*Campomanesia Ruiz et Pav.	120028308	RBG	120028308	RBG	K.G. Dexter	6465	E, MOL
			*Eugenia L.	JQ625914	GenBank	JQ626380	GenBank
			Luma A.Gray			AM489995	GenBank
			*Marlierea Cambess.	130032608	RBG	130032608	RBG	M.L.C. Neves	155	HUEFS
			*Myrceugenia O.Berg			AM490000	GenBank
			*Myrcia DC.	JQ626253	GenBank	JQ626553	GenBank
			*Myrcianthes O.Berg	MFU26328	GenBank	140037079	RBG	K.G. Dexter	7154	E, USZ, RB, HUEFS
			*Myrciaria O.Berg	JQ626319	GenBank	140037136	RBG	K.G. Dexter	7130	E, INPA, RB, HUEFS
			*Neomitranthes Kausel ex D.Legrand	KF981266	GenBank	KF981344	GenBank
			*Pimenta Lindl.			AM490013	GenBank
			*Plinia L.	JQ626311	GenBank	AM490007	GenBank
			*Psidium L.	HM850290	GenBank	HM851054	GenBank
			*Siphoneugena O.Berg	120029816	RBG	120029816	RBG	K.G. Dexter	6684	E, MOL
			*Syzygium Gaertn.	FJ976173	GenBank	GQ248207	GenBank
		Ochnaceae	Adenarake Maguire & Wurdack	KF263345	GenBank	KF263231	GenBank
			Blastemanthus Planch.	KF263343	GenBank	KF263229	GenBank
			*Cespedesia Goudot	AJ420168	GenBank	EF135518	GenBank
			*Elvasia DC.	FJ670171	GenBank	FJ670028	GenBank
			*Froesia Pires	FJ670173	GenBank	FJ670036	GenBank
			Godoya Ruiz & Pav.	KF263352	GenBank	KF263236	GenBank
			*Lacunaria Ducke	JQ626113	GenBank	140037117	RBG	K.G. Dexter	6925	E, MOL
			*Luxemburgia A.St.-Hil.	Z75685	GenBank
			*Ouratea Aubl.	JQ625759	GenBank
			Philacra Dwyer	KF263408	GenBank	KF263286	GenBank
			Poecilandra Tul.	KF263357	GenBank
			*Quiina Aubl.	AF206815	GenBank	EF135589	GenBank
			*Touroulia Aubl.	Z75690	GenBank	FJ670037	GenBank
			Tyleria Gleason	KF263344	GenBank	KF263230	GenBank
			Wallacea Spruce ex Benth. & Hook.f.	KF263363	GenBank
		Onagraceae	Fuchsia L.	HM850012	GenBank	HM851003	GenBank
			Ludwigia L.	LUDRBCLX	GenBank	GU134991	GenBank
		Peraceae	*Chaetocarpus Thwaites	JQ626189	GenBank	JQ626531	GenBank
			*Pera Mutis	AY380355	GenBank	EF135578	GenBank
			*Pogonophora Miers ex Benth.	AY788185	GenBank	EF135585	GenBank
		Peridiscaceae	*Peridiscus Benth.	AY380356	GenBank	DQ411570	GenBank
		Phyllanthaceae	*Amanoa Aubl.	AY663562	GenBank	AY830258	GenBank
			*Astrocasia B.L.Rob. & Millsp.	AY663569	GenBank	AY830261	GenBank
			*Didymocistus Kuhlm.	AY663581	GenBank
			*Discocarpus Klotzsch	AY663582	GenBank	AY830267	GenBank
			*Gonatogyne Klotzsch ex Müll.Arg.	AJ418815	Genbank	AY552429	Genbank
			*Hyeronima Allemão	AY830387	GenBank	AY830268	GenBank
			*Jablonskia G.L.Webster	AY663590	GenBank
			*Margaritaria L.f.	GQ981795	GenBank	GQ982040	GenBank
			*Phyllanthus L.	120029817	RBG	120029817	RBG	K.G. Dexter	6698	E, MOL
			*Richeria Vahl	AY663616	GenBank	AY830281	GenBank
			*Savia Willd.	AY663619	GenBank	AY552449	GenBank
			Tacarcuna Huft	AY663623	GenBank
		Picramniaceae	Alvaradoa Liebm.	AF123277	GenBank
			*Picramnia Sw.	AF127025	GenBank
		Picrodendraceae	*Piranhea Baill.	120029847	RBG			J.A. Ratter	R4457	E, UB
			Podocalyx Klotzsch	AY663647	GenBank	EF135583	GenBank
		Polygalaceae	*Acanthocladus Klotzsch ex Hassk.	AM234190	GenBank
			*Bredemeyera Willd.	EU644699	GenBank	EU596520	GenBank
			*Moutabea Aubl.	JQ625841	GenBank	JQ626362	GenBank
			Securidaca L.	EU644681	GenBank	EU604029	GenBank
		Putranjivaceae	*Drypetes Vahl	120028225	RBG	120028225	RBG	R.T. Pennington	1936	E
		Quillajaceae	Quillaja Molina	U06822	GenBank	AY386843	GenBank
		Rhamnaceae	Ampelozizyphus Ducke	AJ390037.1	GenBank
			Colletia Comm. ex Juss.	CUU59819	GenBank
			*Colubrina Rich. ex Brongn.	AJ390047	GenBank	GU135023	GenBank
			*Condalia Cav.	120028242	RBG	120028242	RBG	K.G. Dexter	5835	E, MOL
			*Rhamnidium Reissek	120028297	RBG	120028297	RBG	K.G. Dexter	6358	E, MOL
			*Rhamnus L.	KJ082543.1	GenBank	KJ012751.1	GenBank
			*Sageretia Brongn.	AJ225785	GenBank	130034074	RBG	K.G. Dexter	6006	E, MOL
			*Scutia Comm. ex Brongn.	AJ390033	GenBank	140037081	RBG	K.G. Dexter	7157	E, USZ, RB, HUEFS
			*Ziziphus Mill.	AJ390052	GenBank	AF049848	GenBank
		Rhizophoraceae	*Cassipourea Aubl.	JQ625770	GenBank	HM446665	GenBank
			*Paradrypetes Kuhlm.	FJ670175	GenBank	FJ670039	GenBank
			*Rhizophora L.	AF127687	GenBank	AF329465	GenBank
			*Sterigmapetalum Kuhlm.	AF127671	GenBank	120029666	RBG	T.R. Baker	3082	CIJH
		Rosaceae	Kageneckia Ruiz & Pav.	KAU06808	GenBank	DQ860447	GenBank
			*Prunus L.	120029792	RBG	120029792	RBG	K.G. Dexter	6484	E, MOL
		Rutaceae	*Adiscanthus Ducke			140037125	RBG	K.G. Dexter	6991	E, INPA, RB, HUEFS
			*Amyris P. Browne	KJ082118	GenBank	KJ012461	GenBank
			*Angostura Roem. & Schult.	JQ593927	GenBank	JQ589080	GenBank
			*Balfourodendron Mello ex Oliv.			FJ716747	GenBank
			Casimiroa La Llave	EU042975	GenBank	EU042837	GenBank
			*Conchocarpus J.C.Mikan			130032615	RBG	D. Cardoso	2294	HUEFS
			*Dictyoloma A.Juss.	120029813	RBG			K.G. Dexter	6655	E, MOL
			*Erythrochiton Nees & Mart.	120028294	RBG			K.G. Dexter	6226	E, MOL
			*Esenbeckia Kunth	120028271	RBG	120028271	RBG	K.G. Dexter	5940	E, MOL
			*Euxylophora Huber			150038117	RBG	D.M. Neves	2002	E, RB, HUEFS
			*Galipea Aubl.	150040015	RBG	150040015	RBG	W. Castro	POR-01_99-30	UFACPZ
			*Helietta Tul.			140037103	RBG	K.G. Dexter	7232	E, MOL
			*Hortia Vand.	JQ625842	GenBank	130034084	RBG	D.M. Neves	1571	E, RB, K, HUEFS, BHCB
			*Metrodorea A.St.-Hil.			130032616	RBG	R.P. Oliveira	763	HUEFS
			*Pilocarpus Vahl	AF066809	GenBank
			*Raputia Aubl.			140037134	RBG	K.G. Dexter	7091	E, INPA, RB, HUEFS
			*Rauia Nees & Mart.			130034076	RBG	K.G. Dexter	6418	E, MOL
			*Ravenia Vell.			FJ716746	GenBank
			*Spathelia L.	AF066798	GenBank	FJ716739	GenBank
			Toxosiphon Baill.	JQ593943.1	GenBank	JQ589090.1	GenBank
			*Zanthoxylum L.	120028237	RBG	120028237	RBG	R.T. Pennington	1575	E
		Salicaceae	*Abatia Ruiz & Pav.	AF206726	GenBank	EF135498	GenBank
			*Azara Ruiz & Pav.	AJ418820	GenBank
			*Banara Aubl.	120028307	RBG	120028307	RBG	K.G. Dexter	6463	E, MOL
			*Casearia Jacq.	JQ626018	GenBank	JQ626446	GenBank
			Flacourtia Comm. ex L'Hér.	AF206768	GenBank	EF135541	GenBank
			*Hasseltia Kunth	120028227	RBG	120028227	RBG	R.T. Pennington	1083	E
			*Homalium Jacq.	AJ418822	GenBank	HM446700	GenBank
			*Laetia Loefl. ex L.	JQ625734	GenBank	JQ626344	GenBank
			*Lunania Hook.	AB233936	GenBank	AB233832	GenBank
			*Pleuranthodendron L.O.Williams	AJ418832	GenBank
			*Prockia L.	AJ418831	GenBank	EF135588	GenBank
			*Ryania Vahl			150038124	RBG	K.G. Dexter	6891	E, INPA, RB, HUEFS
			*Salix L.	120028276	RBG	120028276	RBG	K.G. Dexter	5960	E, MOL
			*Tetrathylacium Poepp.			GQ982110	GenBank
			*Xylosma G.Forst.	JQ625911	GenBank	JQ626379	GenBank
			*Zuelania A. Rich.	GQ981924	GenBank
		Sapindaceae	*Allophylus L.	JQ626023	GenBank	EU720665	GenBank
			*Athyana (Griseb.) Radlk.			140037087	RBG	K.G. Dexter	7166	E, USZ, RB, HUEFS
			*Averrhoidium Baill.			150038110	RBG	D.M. Neves	1670	E, RB, K, HUEFS, BHCB
			*Cupania L.	120029794	RBG	120029794	RBG	K.G. Dexter	6486	E, MOL
			*Diatenopteryx Radlk.	AJ402943	GenBank	EU720682	GenBank
			*Dilodendron Radlk.	120029821	RBG	120029821	RBG	K.G. Dexter	6781	E, MOL
			*Diplokeleba N.E.Br.	120029843	RBG	120029843	RBG	J.A. Ratter	R6077	E, UB
			*Dodonaea Mill.	AM235129	GenBank	EU720567	GenBank
			*Magonia A.St.-Hil.			140037096	RBG	K.G. Dexter	7198	E, USZ, RB, HUEFS
			*Matayba Aubl.	JQ625852	GenBank	EU720676	GenBank
			*Melicoccus P.Browne	JQ626266	GenBank	EU720610	GenBank
			*Porocystis Radlk.			150038123	RBG	K.G. Dexter	7125	E, INPA, RB, HUEFS
			*Pseudima Radlk.			140037110	RBG	K.G. Dexter	6886	E, INPA, RB, HUEFS
			*Sapindus L.	AY724366	GenBank	AY724324	GenBank
			Scyphonychium Radlk.			EU720672	GenBank
			Serjania Mill.	AJ403001	GenBank	EU720640	GenBank
			*Talisia Aubl.	AJ403008	GenBank	EU720643	GenBank
			*Vouarana Aubl.	JQ626103	GenBank	EU720673	GenBank
		Simaroubaceae	*Castela Turpin	EU042989	GenBank	EU042851	GenBank
			*Picrasma Blume	EU043010	GenBank	EU042872	GenBank
			*Picrolemma Hook.f.	EU043013	GenBank
			*Quassia L.	EU043017	GenBank	EU042879	GenBank
			*Simaba Aubl.	EU043024	GenBank	EU042886	GenBank
			*Simarouba Aubl.	EU043036	GenBank	EU042898	GenBank
		Staphyleaceae	*Turpinia Vent.			GQ982121	GenBank
		Tapisciaceae	*Huertea Ruiz & Pav.	AY646109	GenBank	FM179926	GenBank
		Thymelaeaceae	*Daphnopsis Mart.	HM446790	GenBank	HM446682	GenBank
		Ticodendraceae	Ticodendron Gómez-Laur. & L.D. Gómez	AB015455.1	GenBank	U92855.1	GenBank
		Trigoniaceae	Trigonia Aubl.	AB233848	GenBank	AB233744	GenBank
		Ulmaceae	*Ampelocera Klotzsch	120029820	RBG	120029820	RBG	K.G. Dexter	6732	E, MOL
			*Phyllostylon Capan. ex Benth. & Hook.f.			140037091	RBG	K.G. Dexter	7174	E, USZ, RB
		Urticaceae	*Boehmeria Jacq.	120029802	RBG	120029802	RBG	K.G. Dexter	6521	E, MOL
			*Cecropia Loefl.	JQ626251	GenBank	JQ626552	GenBank
			*Coussapoa Aubl.	120029822	RBG	120029822	RBG	K.G. Dexter	6787	E, MOL
			*Myriocarpa Benth.	KF138193.1	GenBank	KF138021.1	GenBank
			*Pourouma Aubl.	JQ626107	GenBank	JQ626509	GenBank
			Pouzolzia Gaudich.	JF265556	GenBank	JF270899	GenBank
			*Urera Gaudich.	120028247	RBG	120028247	RBG	K.G. Dexter	5849	E, MOL
			Urtica L.	FJ432249	GenBank	EU002192	GenBank
		Violaceae	*Amphirrhox Spreng.	AB354404	GenBank	AB354476	GenBank
			Fusispermum Cuatrec.	AB354410	GenBank	AB354482	GenBank
			*Gloeospermum Triana & Planch.	AB354413	GenBank	AB354485	GenBank
			*Leonia Ruiz & Pav.	JQ626288	GenBank	JQ626572	GenBank
			Orthion Standl. & Steyerm.	AB233941.1	GenBank	AB233837.1	GenBank
			*Paypayrola Aubl.	AB354429	GenBank	AB354501	GenBank
			*Rinorea Aubl.	AB354430	GenBank	AB354502	GenBank
			*Rinoreocarpus Ducke	AB354435	GenBank	AB354507	GenBank
		Vochysiaceae	*Callisthene Mart.			130032617	RBG	F. Frana	3842	HUEFS
			*Erisma Rudge	JQ626108	GenBank	JQ626510	GenBank
			*Qualea Aubl.	JQ626047	GenBank	JQ626462	GenBank
			*Ruizterania Marc.-Berti	JQ626202	Genbank	JQ626501	Genbank
			*Salvertia A.St.-Hil.			130032618	RBG	L.P. Queiroz	10467	HUEFS
			*Vochysia Aubl.	JQ625791	GenBank	JQ626355	GenBank
		Zygophyllaceae	*Bulnesia Gay	EU002275	GenBank	EU002172	GenBank
			*Larrea Cav.	AF200471	GenBank	AF542602	GenBank
			*Porlieria Ruiz & Pav.	120029807	RBG	120029807	RBG	K.G. Dexter	6586	E, MOL
	Eudicots (Superasterids)	Acanthaceae	*Aphelandra R.Br.	L01884	GenBank	GQ981937	GenBank
			Avicennia L.	AY008830	GenBank	AF531771	GenBank
			Ruellia L.	GU135168.1	GenBank	GU135004.1	GenBank
			*Sanchezia Ruiz & Pav.	AJ247613	GenBank
			Suessenguthia Merxm.			140037105	RBG	K.G. Dexter	7244	E, USZ, RB, HUEFS
			Trichanthera Kunth	GQ981903	GenBank	GQ982116	GenBank
		Achatocarpaceae	*Achatocarpus Triana	120028245	RBG	120028245	RBG	K.G. Dexter	5847	E, MOL
		Actinidiaceae	*Saurauia Willd.	AF088852	GenBank	EU310435	GenBank
		Adoxaceae	*Sambucus L.	SBURBCLA	GenBank	HQ593429	GenBank
			Viburnum L.	HQ591701	GenBank	HQ591557	GenBank
		Apocynaceae	Allamanda L.	DQ660626	GenBank	DQ660495	GenBank
			*Ambelania Aubl.	DQ660628	GenBank	DQ660497	GenBank
			*Aspidosperma Mart. & Zucc.	JQ626066	GenBank	JQ626476	GenBank
			Calotropis R.Br.	120029833	RBG	120029833	RBG	J.A. Ratter	R3245	E, UB
			*Couma Aubl.	DQ660640	GenBank	DQ660512	GenBank
			Forsteronia G.Mey.			130032563	RBG	A. Rapini	1899	HUEFS
			*Geissospermum Allemão	DQ660643	GenBank	DQ660517	GenBank
			*Hancornia Gomes	DQ660646	GenBank	DQ660519	GenBank
			*Himatanthus Willd. ex Schult.	JQ625987	GenBank	JQ626428	GenBank
			*Lacmellea H.Karst.	JQ626053	GenBank	JQ626466	GenBank
			*Laxoplumeria Markgr.	140037100	RBG	140037100	RBG	K.G. Dexter	7213	E, USZ, RB, HUEFS
			*Macoubea Aubl.	JQ625771	GenBank	JQ626352	GenBank
			*Malouetia A.DC.	JQ625814	GenBank	JQ626356	GenBank
			Molongum Pichon	X91765	GenBank	Z70185	GenBank
			Mucoa Zarucchi	120029657	RBG	120029657	RBG	T.R. Baker	3072	CIJH
			Neocouma Pierre			GU973903	GenBank
			*Parahancornia Ducke	JQ625735	GenBank
			*Plumeria L.	DQ660661	GenBank	DQ660536	GenBank
			*Rauvolfia L.	DQ660662	GenBank	DQ660537	GenBank
			*Rhigospira Miers			GU973904	GenBank
			Spongiosperma Zarucchi			GU973905	GenBank
			*Tabernaemontana L.	DQ660672	GenBank	DQ660549	GenBank
			Vallesia Ruiz & Pav.	AJ419767	GenBank	AM295075	GenBank
		Aquifoliaceae	*Ilex L.	120028228	RBG	120028228	RBG	R.T. Pennington	1849	E
		Araliaceae	*Aralia L.	120029800	RBG	120029800	RBG	K.G. Dexter	6507	E, MOL
			*Dendropanax Decne. & Planch.	DAU50244	GenBank	DAU58609	GenBank
			*Oreopanax Decne. & Planch.	120029795	RBG	120029795	RBG	K.G. Dexter	6487	E, MOL
			*Schefflera J.R.Forst. & G.Forst.	JQ625964	GenBank	JQ626409	GenBank
		Asteraceae	Achyrocline (Less.) DC.	130032564	RBG	130032564	RBG	R.P. Oliveira	1594	HUEFS
			Ageratina Spach	KJ841084	GenBank	KJ840849	GenBank
			Arnaldoa Cabrera	EU841098	GenBank	EU841316	GenBank
			*Baccharis L.	120028268	RBG	120028268	RBG	K.G. Dexter	5933	E, MOL
			Barnadesia Mutis	120028293	RBG	120028293	RBG	K.G. Dexter	6224	E, MOL
			Clibadium L.	AY215095.1	GenBank	AY215775.1	GenBank
			*Cnicothamnus Griseb.	EU384961	GenBank	EU385339	GenBank
			*Dasyphyllum Kunth	EU841115	GenBank	EU385342	GenBank
			Dendrophorbium (Cuatrec.) C.Jeffrey	GU817755	GenBank
			Dinoseris Griseb.	EU384967	GenBank	EU385346	GenBank
			*Eremanthus Less.	EU384972	GenBank	EU385351	GenBank
			*Gochnatia Kunth	120028274	RBG	120028274	RBG	K.G. Dexter	5953	E, MOL
			Gongylolepis R.H.Schomb.	EU384980	GenBank	EU385359	GenBank
			*Kaunia R.M. King & H. Rob.			140037083	RBG	K.G. Dexter	7160	E, USZ, RB, HUEFS
			*Koanophyllon Arruda			140037092	RBG	K.G. Dexter	7177	E, USZ, RB, HUEFS
			*Lychnophora Mart.	130032565	RBG	130032565	RBG	A.M. Giulietti	2358	HUEFS
			Mikania Willd.	JF826307	GenBank	JF826294	GenBank
			Morithamnus R.M.King et al.	130032566	RBG	130032566	RBG	S.C. Ferreira	231	HUEFS
			Oyedaea DC.	AY215153	GenBank	AY215835	GenBank
			*Paralychnophora MacLeish			130034081	RBG	D.M. Neves	1543	E, RB, K, HUEFS, BHCB
			*Piptocarpha R.Br.	PPJCPRBCL	GenBank	150038143	RBG	D.M. Neves	1382	E, RB, K, HUEFS, BHCB
			Pluchea Cass.	EU385011	GenBank	EU385389	GenBank
			Smallanthus Mack.	AY215177	GenBank
			Stenopadus S.F.Blake	EU385019	GenBank	EU385398	GenBank
			*Stifftia J.C.Mikan	EU385020	GenBank	EU385399	GenBank
			*Symphyopappus Turcz.			150038127	RBG	D.M. Neves	1408	E, RB, K, HUEFS, BHCB
			*Tessaria Ruiz & Pav.	120028258	RBG	120028258	RBG	K.G. Dexter	5889	E, MOL
			*Trixis P.Browne	EU385025	GenBank	EU385405	GenBank
			*Verbesina L.	120028251	RBG	120028251	RBG	K.G. Dexter	5866	E, MOL
			*Vernonanthura H.Rob.	120028278	RBG	120028278	RBG	K.G. Dexter	5993	E, MOL
			*Vernonia Schreb.	120028269	RBG	120028269	RBG	K.G. Dexter	5937	E, MOL
			*Wunderlichia Riedel ex Benth.	EU385028	GenBank	EU385408	GenBank
		Bignoniaceae	*Adenocalymma Mart. ex Meisn.	130032567	RBG	130032567	RBG	F. Frana	3776	HUEFS
			Amphilophium Kunth	140037099	RBG	140037099	RBG	K.G. Dexter	7210	E, USZ, RB
			Bignonia L.	130032569	RBG	130032569	RBG	M.M. Silva-Castro	1175	HUEFS
			*Crescentia L.	AF102643	GenBank
			*Cybistax Mart. ex Meisn.	120029819	RBG	120029819	RBG	K.G. Dexter	6713	E, MOL
			Dolichandra Cham.	130032573	RBG	130032573	RBG	I.B. Lima	51	HUEFS
			Fridericia Mart.	AF102641	GenBank	130032568	RBG	M.M. Silva-Castro	1369	HUEFS
			*Godmania Hemsl.	130032571	RBG	130032571	RBG	M.M. Silva-Castro	1209	HUEFS
			*Handroanthus Mattos			150038119	RBG	K.G. Dexter	6766	E, MOL
			*Jacaranda Juss.	JQ626146	GenBank	JQ626519	GenBank
			Lundia DC.	130032572	RBG	130032572	RBG	M.M. Silva-Castro	1083	E, MOL
			Pleonotoma Miers	KJ594438.1	GenBank	KJ594004.1	GenBank
			*Sparattosperma Mart. ex Meisner	120028292	RBG	120028292	RBG	K.G. Dexter	6223	E, MOL
			*Tabebuia Gomes ex DC.	JQ626096	GenBank	JQ626497	GenBank
			Tecoma Juss.	120028262	RBG	120028262	RBG	K.G. Dexter	5984	E, MOL
			Xylophragma Sprague			140037097	RBG	K.G. Dexter	7200	E, USZ, RB, HUEFS
			*Zeyheria Mart.			130034086	RBG	D.M. Neves	1353	E, RB, K, HUEFS, BHCB
		Cactaceae	Armatocereus Backeb.			HM041650	GenBank
			Arrojadoa Britton & Rose	130032574	RBG	130032574	RBG	L.P. Queiroz	7937	HUEFS
			*Brasiliopuntia (K.Schum.) A.Berger	AY875234	GenBank	AY875370	GenBank
			*Browningia Britton & Rose	120028248	RBG	120028248	RBG	K.G. Dexter	5852	MOL
			Calymmanthium F. Ritter	AY875230	GenBank	AY015291	GenBank
			*Cereus Mill.	120029830	RBG	120029830	RBG	K.G. Dexter	6201a	MOL
			Cleistocactus Lem.			130034067	RBG	K.G. Dexter	5974	MOL
			Echinopsis Zucc.	FR853367	GenBank	FN669743	GenBank
			Espostoa Britton & Rose			130034068	RBG	K.G. Dexter	5845	MOL
			*Espostoopsis Buxb.			HM041694	GenBank
			*Harrisia Britton			150038122	RBG	K.G. Dexter	7151	USZ
			Hylocereus (A.Berger) Britton & Rose			AY015310	GenBank
			Melocactus Link & Otto			HM041719	GenBank
			*Micranthocereus Backeb.			AY015314	GenBank
			Neoraimondia Britton & Rose			HM041728	GenBank
			*Opuntia Mill.	AY875233	GenBank	AY875369	GenBank
			*Pereskia Mill.	AF206805	GenBank	AY875355	GenBank
			*Pilosocereus Byles & Rowley			HM041759	GenBank
			*Quiabentia Britton & Rose	AY875236	GenBank	AY875372	GenBank
			Rauhocereus Backeb.			AY015326	GenBank
			Samaipaticereus Cárdenas			140037078	RBG	K.G. Dexter	7148	USZ
			*Stetsonia Britton & Rose			140037084	RBG	K.G. Dexter	7161	USZ
			*Tacinga Britton & Rose			150039161	RBG	D.M. Neves	1487	HUEFS
			Weberbauerocereus Backeb.			HM041796	GenBank
		Cardiopteridaceae	*Citronella D.Don			150038113	RBG	D.M. Neves	1381	E, RB, K, HUEFS, BHCB
		Clethraceae	*Clethra L.	CTFCPRBCLA	GenBank	AJ429281	GenBank
			Purdiaea Planch.	AY082698	GenBank
		Columelliaceae	Columellia D. Don	130034079	RBG	130034079	RBG	R.T. Pennington	1852	E
		Convolvulaceae	Dicranostyles Benth.	AY101043	GenBank
			Ipomoea L.	AY100962	GenBank	AJ429355	GenBank
			Jacquemontia Choisy	AY101039	GenBank	EU330286	GenBank
			Maripa Aubl.	JQ591163	GenBank	JQ587303	GenBank
		Cordiaceae	*Cordia L.	JQ626197	GenBank	JQ626469	GenBank
			*Varronia P.Browne			140037074	RBG	K.G. Dexter	7136	E, USZ, RB, HUEFS
		Cornaceae	Cornus L.	EU002276	GenBank	EU002175	GenBank
		Cyrillaceae	Cyrilla Garden ex L.	CYQCPRBCL	GenBank	AJ429282	GenBank
		Ebenaceae	*Diospyros L.	EU980663	GenBank	DQ924003	GenBank
			*Lissocarpa Benth.	EU980794	GenBank	DQ924078	GenBank
		Ehreticeae	Bourreria P. Browne	AF258345	GenBank	DQ197229	GenBank
		Ericaceae	*Agarista D.Don ex G.Don	120029835	RBG	120029835	RBG	J.A. Ratter	R4282	E, UB
			Bejaria Mutis	GU176639	GenBank	AF440412	GenBank
			Cavendishia Lindl.			AF382747	GenBank
			*Gaultheria L.	GAHCPRBCLA	GenBank	GEU61317	GenBank
			Thibaudia Ruiz & Pav.			AF382790	GenBank
		Escalloniaceae	*Escallonia Mutis ex L.f.	120028277	RBG	120028277	RBG	K.G. Dexter	5976	E, MOL
		Gentianaceae	*Macrocarpaea (Griseb.) Gilg			AJ010523	GenBank
			*Potalia Aubl.	AJ235816	GenBank
		Gesneriaceae	*Sanango Bunting & Duke	AJ001763	GenBank
		Griseliniaceae	Griselinia J.R.Forst. & G.Forst.	AF307916	GenBank	AJ429372	GenBank
		Heliotropiaceae	Heliotropium L.	HM850048	GenBank	HM850863	GenBank
			*Tournefortia L.	EU599824	Genbank	EU599648	Genbank
		Lamiaceae	*Aegiphila Jacq.	GQ981656	GenBank	GQ981928	GenBank
			Callicarpa L.	JQ594368	GenBank	JQ589422	GenBank
			*Cornutia L.	JQ592281	GenBank	JQ588061	GenBank
			*Hyptidendron Harley			120029809	RBG	K.G. Dexter	6633	E, MOL
			Lepechinia Willd.	AY570387	GenBank
			Peltanthera Benth.	AJ001762	GenBank	AJ429330	GenBank
			*Vitex Tour. ex L.	120028287	RBG	AB284182	GenBank	K.G. Dexter	6202	E, MOL
		Lecythidaceae	*Allantoma Miers	AF077657	GenBank	140037120	RBG	K.G. Dexter	6955	E, INPA, RB, HUEFS
			Asteranthos Desf.	Z80198	GenBank
			*Bertholletia Bonpl.	Z80178	GenBank
			*Cariniana Casar.	Z80179	GenBank	120028310	RBG	K.G. Dexter	6472	E, MOL
			*Corythophora R.Knuth	AF077653	GenBank	140037115	RBG	K.G. Dexter	6917	E, INPA, RB, HUEFS
			*Couratari Aubl.	JQ626050	GenBank	JQ626511	GenBank
			*Couroupita Aubl.	Z80181	GenBank
			*Eschweilera Mart. ex DC.	JQ625971	GenBank	JQ626416	GenBank
			*Grias L.	AF077652	GenBank
			*Gustavia L.	JQ626207	GenBank	GQ982005	GenBank
			*Lecythis Loefl.	JQ626036	GenBank	JQ626453	GenBank
		Loasaceae	Mentzelia L.	JF308670	GenBank	AF503308	GenBank
		Loganiaceae	*Antonia Pohl	JQ625999	GenBank	150038109	RBG	D.M. Neves	1867	E, RB, K, HUEFS, BHCB, CEN
			*Bonyunia M.R.Schomb. ex Progel	AJ235818	GenBank
			*Strychnos L.	JQ626240	GenBank	FJ514680	GenBank
		Loranthaceae	Gaiadendron G.Don	GIDRBCL	GenBank	DQ787445	GenBank
		Marcgraviaceae	Marcgravia L.	Z83148	GenBank	AJ429289	GenBank
			Norantea Aubl.	JQ625952	GenBank	JQ626401	GenBank
			Sarcopera Bedell	AF303124	GenBank
			Schwartzia Vell.	AF303127	GenBank
			Souroubea Aubl.	AF303125	GenBank
		Metteniusaceae	*Calatola Standl.	JQ592254	GenBank	JQ588040	GenBank
			*Dendrobangia Rusby	JQ626064	GenBank	JQ626474	GenBank
			*Emmotum Desv. ex Ham.	JQ626244	GenBank	JQ626549	GenBank
			Metteniusa H. Karst.	AM421128	GenBank
			*Poraqueiba Aubl.	JQ626039	GenBank	JQ626457	GenBank
		Nyctaginaceae	*Bougainvillea Comm. ex Juss.	120028246	RBG	120028246	RBG	K.G. Dexter	5848	E, MOL
			*Guapira Aubl.	120028249	RBG	120028249	RBG	K.G. Dexter	5860	E, MOL
			Mirabilis L.	HM850179	GenBank	HM850884	GenBank
			*Neea Ruiz & Pav.	JQ626040	GenBank	JQ626464	GenBank
			*Pisonia L.	HM446854	GenBank	HM446731	GenBank
			*Reichenbachia Spreng.			140037094	RBG	K.G. Dexter	7183	E, USZ, RB, HUEFS
		Olacaceae	*Aptandra Miers	DQ790141	GenBank	DQ790178	GenBank
			*Cathedra Miers	JQ625808	GenBank	DQ790182	GenBank
			*Chaunochiton Benth.	DQ790142	GenBank	DQ790179	GenBank
			*Curupira G.A.Black	DQ790150	GenBank	DQ790187	GenBank
			*Dulacia Vell.	DQ790137	GenBank	DQ790174	GenBank
			*Heisteria Jacq.	DQ790160	GenBank	DQ790196	GenBank
			*Maburea Maas	DQ790165	GenBank	DQ790201	GenBank
			*Minquartia Aubl.	FJ038137	GenBank	DQ790185	GenBank
			*Ptychopetalum Benth.	JQ626003	GenBank	JQ626439	GenBank
			*Tetrastylidium Engl.	DQ790154	GenBank	DQ790190	GenBank
			*Ximenia L.	DQ790149	GenBank	DQ790186	GenBank
		Oleaceae	*Chionanthus L.	DQ673309	GenBank	HM751206	GenBank
			*Priogymnanthus P.S.Green			140037095	RBG	K.G. Dexter	7195	E, USZ, RB, HUEFS
		Opiliaceae	*Agonandra Miers ex Benth. & Hook.f.	JQ625908	GenBank	JQ626377	GenBank
		Pentaphylacaceae	*Ternstroemia Mutis ex L.f.	AF380065	GenBank	AF380110	GenBank
		Petiveraceae	*Gallesia Casar.	120028302	RBG	AY042590	GenBank	K.G. Dexter	6384	E, MOL
			*Seguieria Loefl.	120028250	RBG	120028250	RBG	K.G. Dexter	5861	E, MOL
		Phytolaccaceae	*Phytolacca L.	120028260	RBG	120028260	RBG	K.G. Dexter	5895	E, MOL
		Polemoniaceae	Cantua Juss. ex Lam.	AY725864	GenBank	L48566	GenBank
		Polygonaceae	*Coccoloba P.Browne	JQ626225	GenBank	JQ626541	GenBank
			*Ruprechtia C.A.Mey.	120028233	RBG	120028233	RBG	R.T. Pennington	1650	E
			*Symmeria Meisn.	GQ206235	GenBank	GQ206209	GenBank
			*Triplaris L.	Y16910	GenBank	AY042668	GenBank
		Primulaceae	*Ardisia Sw.			GU134982	GenBank
			*Clavija Ruiz & Pav.	CLJCPRBCLA	GenBank	120028286	RBG	K.G. Dexter	6112	E, MOL
			*Cybianthus Mart.	130034090	RBG			D.M. Neves	1439	E, RB, K, HUEFS, BHCB
			Embelia Burm. f.	JF738675	GenBank
			*Geissanthus Hook.f.	AF213810	GenBank
			Jacquinia L.	AF213816	GenBank	120029856	RBG	T.E. Sarkinen	3030	E
			*Myrsine L.	120029815	RBG	120029815	RBG	K.G. Dexter	6679	E, MOL
			*Parathesis (A.DC.) Hook.f.	AF213814	GenBank
			*Stylogyne A.DC.	120029827	RBG	120029827	RBG	K.G. Dexter	6805	E, MOL
		Rhabdodendraceae	*Rhabdodendron Gilg & Pilg.	JQ625835	GenBank	JQ626361	GenBank
		Rubiaceae	*Alibertia A.Rich. ex DC.	Z68843	GenBank	GQ981930	GenBank
			*Alseis Schott	Y18709	GenBank	FJ905331	GenBank
			*Amaioua Aubl.	JQ626322	GenBank	GQ981931	GenBank
			*Arachnothryx Planch.	JQ594657	GenBank	JQ589669	GenBank
			*Bathysa C.Presl	AM117206	GenBank	FJ905336	GenBank
			*Bertiera Aubl.	AJ224845	GenBank	HM119515	GenBank
			*Borojoa Cuatrec.	AJ286694	GenBank	GQ981946	GenBank
			Bothriospora Hook.f.			FJ905339	GenBank
			*Botryarrhena Ducke	PER008	GenBank	120029648	RBG	T.R. Baker	2716	CIJH
			*Calycophyllum DC.	120028303	RBG	120028303	RBG	K.G. Dexter	6439	E, MOL
			*Capirona Spruce	JQ626324	GenBank	120029649	RBG	A. Monteagudo	17589	MOL
			*Carapichea Aubl.	AJ002184	GenBank
			*Chimarrhis Jacq.	JQ626106	GenBank	JQ626508	GenBank
			*Chiococca P.Browne	CCWCPRBCL	GenBank	AY538378	GenBank
			*Chione DC.	AM117215	GenBank
			*Chomelia Jacq.	GQ852316	GenBank	140037128	RBG	K.G. Dexter	7007	E, INPA, RB, HUEFS
			Cinchona L.	AY538478	GenBank	AY538379	GenBank
			*Cinchonopsis L.Andersson	AY538482	GenBank	AY538383	GenBank
			Coccocypselum P.Browne	FJ209066	GenBank
			*Condaminea DC.	HM164161	GenBank	FJ905347	GenBank
			*Cordiera A.Rich. ex DC.	150038163	RBG	150038163	RBG	D.M. Neves	1466	E, RB
			*Cosmibuena Ruiz & Pav.	AY538483	GenBank	AY538385	GenBank
			*Coussarea Aubl.	120029824	RBG	120029824	RBG	K.G. Dexter	6792	E, MOL
			*Coutarea Aubl.	AM117221	GenBank	GQ981975	GenBank
			Dendrosipanea Ducke	HM164162	GenBank	FJ905324	GenBank
			*Dialypetalanthus Kuhlm.	AJ251366	GenBank	FJ905348	GenBank
			Dolichodelphys K. Schum. & K. Krause			FJ905350	GenBank
			*Duroia L.f.	JQ626024	GenBank	JQ626449	GenBank
			Elaeagia Wedd.			FJ905355	GenBank
			Erithalis P.Browne	X83635	GenBank
			*Exostema (Pers.) Rich. ex Humb. & Bonpl.	120029810	RBG	120029810	RBG	K.G. Dexter	6648	E, MOL
			*Faramea Aubl.	GQ981734	GenBank	GQ981990	GenBank
			*Ferdinandusa Pohl	JQ625906	GenBank	JQ626376	GenBank
			*Genipa L.	Z68839	GenBank	AY538388	GenBank
			*Gonzalagunia Ruiz & Pav.	HM446803	GenBank	HM446693	GenBank
			*Guettarda L.	GQ981754	GenBank	GQ982004	GenBank
			*Hamelia Jacq.	GQ981757	GenBank	GQ982006	GenBank
			Henriquezia Spruce ex Benth.	140037121	RBG			K.G. Dexter	6958	E, INPA, RB, HUEFS
			*Hillia Jacq.	AM117233	GenBank
			*Hippotis Ruiz & Pav.	HM164165	GenBank	FJ905365	GenBank
			*Isertia Schreb.	AY538489	GenBank	AY538393	GenBank
			*Ixora L.	EU817422	GenBank	HM119545	GenBank
			*Joosia H. Karst.	AY538492	GenBank	AY538396	GenBank
			*Kerianthera J.H.Kirkbr.	AY538493	GenBank	AY538397	GenBank
			*Kutchubaea Fisch. ex DC.	AM117235	GenBank	140037113	RBG	K.G. Dexter	6906	E, INPA, RB, HUEFS
			*Ladenbergia Klotzsch	AY538494	GenBank	AY538398	GenBank
			*Macbrideina Standl.			FJ905366	GenBank
			*Machaonia Humb. & Bonpl.	GQ852339	GenBank	150038129	RBG	K.G. Dexter	7203	E, USZ, RB, HUEFS
			*Macrocnemum P.Browne	120028309	RBG	120028309	RBG	K.G. Dexter	6470	E, MOL
			Malanea Aubl.	AM117245	GenBank
			*Margaritopsis Sauvalle	AM117247	GenBank	140037114	RBG	K.G. Dexter	6916	E, INPA, RB, HUEFS
			*Melanopsidium Cels ex Colla			130032611	RBG	J.G. Jardim	4936	HUEFS
			*Molopanthera Turcz.	HM164172	GenBank
			Morinda L.	AJ318448	GenBank	JF954629	GenBank
			Oxyanthus DC.	Z68836	GenBank	HM119554	GenBank
			*Pagamea Aubl.	PER064	GenBank
			*Palicourea Aubl.	JQ625897	GenBank	GQ982058	GenBank
			Parachimarrhis Ducke			150038526	RBG	T.R. Baker	SFL122	CIJH
			*Pentagonia Benth.	X83658	GenBank	FJ905374	GenBank
			*Pogonopus Klotzsch	120028290	RBG	120028290	RBG	K.G. Dexter	6216	E, MOL
			*Posoqueria Aubl.	Z68850	GenBank	AY538412	GenBank
			*Psychotria L.	JQ625868	GenBank	JQ626366	GenBank
			*Randia L.	Z68832	GenBank	HM119563	GenBank
			*Remijia DC.	AY538505	GenBank	AY538416	GenBank
			*Retiniphyllum Humb. & Bonpl.	AF331654	GenBank
			Rondeletia L.	AM117265	GenBank	HM446741	GenBank
			*Rosenbergiodendron Fagerl.	HM164177	Genbank	HM119566	Genbank
			*Rudgea Salisb.	Z68821	GenBank	130034075	RBG	K.G. Dexter	6050	E, MOL
			*Rustia Klotzsch	Y18716	GenBank	FJ905380	GenBank
			*Salzmannia DC.	130032612	RBG			M.N.S. Stapf	207	HUEFS
			Semaphyllanthe L.Andersson			FJ905387	GenBank
			*Simira Aubl.	HM164179	GenBank	FJ905388	GenBank
			Sommera Schltdl.	AM117278.1	GenBank	FJ905394.1	GenBank
			*Sphinctanthus Benth.	120029834	RBG	120029834	RBG	J.A. Ratter	R6098	E, UB
			*Stachyarrhena Hook.f.	JQ625826	GenBank	JQ626359	GenBank
			Stilpnophyllum Hook. f.	AY538510	GenBank	AY538422	GenBank
			*Tocoyena Aubl.	HM164181	GenBank	HM119571	GenBank
			Uncaria Schreb.	AJ347007	GenBank
			*Warszewiczia Klotzsch	Y18722	GenBank	FJ905398	GenBank
			*Wittmackanthus Kuntze			FJ905399	GenBank
		Santalaceae	*Acanthosyris (Eichler) Griseb.	DQ329172	GenBank	DQ329183	GenBank
			*Jodina Hook. & Arn. ex Meisn.			150038120	RBG	K.G. Dexter	7149	E, USZ, RB, HUEFS
		Sapotaceae	*Chromolucuma Ducke	EF558591	GenBank
			*Chrysophyllum L.	JQ626243	GenBank	JQ626548	GenBank
			Diploon Cronquist	JQ626045	GenBank	JQ626461	GenBank
			*Ecclinusa Mart.	JQ626076	GenBank	150038116	RBG	K.G. Dexter	5676	E, BRG, CAY
			*Elaeoluma Baill.	JQ626242	GenBank	JQ626547	GenBank
			*Manilkara Adans.	JQ625936	GenBank	JQ626390	GenBank
			*Micropholis (Griseb.) Pierre	JQ625973	GenBank	JQ626417	GenBank
			Planchonella Pierre	GQ248683	Genbank	GQ248187	Genbank
			*Pouteria Aubl.	JQ625955	GenBank	JQ626403	GenBank
			*Pradosia Liais	JQ626027	GenBank	JQ626386	GenBank
			*Sarcaulus Radlk.	DQ377537	GenBank	150040018	RBG	W. Castro	MHT-01_140	UFACPZ
			*Sideroxylon L.	Z83136	GenBank	GQ429074	GenBank
		Schoepfiaceae	*Schoepfia Schreb.	SHOCPRBCL	GenBank	AY957454	GenBank
		Scrophulariaceae	*Buddleja L.	AJ001758	GenBank	AJ429346	GenBank
		Solanaceae	*Acnistus Schott	120028239	RBG	120028239	RBG	K.G. Dexter	5832	MOL
			*Aureliana Sendtn.			EF537319	GenBank
			*Brugmansia Pers.	HM849829	GenBank	HM851090	GenBank
			*Brunfelsia L.	HM446761	GenBank	HM446659	GenBank
			*Capsicum L.	120029804	RBG	120029804	RBG	K.G. Dexter	6549	E, MOL
			*Cestrum L.	120028238	RBG	120028238	RBG	K.G. Dexter	5830	E, MOL
			*Duckeodendron Kuhlm.	Y14760	GenBank	140037108	RBG	K.G. Dexter	6881	E, INPA, RB, HUEFS
			Dunalia Kunth			EF438836	GenBank
			Grabowskia Schltdl.	HQ216120	GenBank	140037077	RBG	K.G. Dexter	7147	E, USZ, RB, HUEFS
			*Lycianthes (Dunal) Hassl.	120028243	RBG	120028243	RBG	K.G. Dexter	5837	E, MOL
			*Lycium L.	HQ216128	GenBank	AB036627	GenBank
			*Metternichia J.C.Mikan	AF022182	GenBank
			Nicotiana L.	120029799	RBG	120029799	RBG	K.G. Dexter	6504	E, MOL
			*Solanum L.	HM850361	GenBank	HM851097	GenBank
			*Vassobia Rusby	120028236	RBG	120028236	RBG	R.T. Pennington	1783	E
		Stemonuraceae	*Discophora Miers	JQ625904	GenBank	JQ626375	GenBank
		Styracaceae	*Styrax L.	JQ626303	GenBank	JQ626577	GenBank
		Symplocaceae	*Symplocos Jacq.	JQ625921	GenBank	AY630657	GenBank
		Tamaricaceae	Myricaria Desv.	AY099907	GenBank
		Tetrameristaceae	Pentamerista Maguire	AY725860	GenBank
		Theaceae	*Laplacea Kunth	AF380045	Genbank	AF380088	Genbank
			Gordonia J.Ellis	AF380042	GenBank	AF380085	GenBank
		Verbenaceae	*Aloysia Juss.	120028259	RBG	120028259	RBG	K.G. Dexter	5892	E, MOL
			*Citharexylum L.	HM853911	GenBank	HM853879	GenBank
			*Duranta L.	120028267	RBG	120028267	RBG	K.G. Dexter	5825	E, MOL
			Lantana L.	HM850104	GenBank	HM850972	GenBank
			Lippia L.	HM853891	GenBank	HM853858	GenBank
			Recordia Moldenke	HM853919	GenBank	HM853888	GenBank
			Stachytarpheta Vahl	GU135267	GenBank
