# Supplementary material for: Evolutionary diversity in tropical tree communities peaks at intermediate precipitation
Source: Sci Rep. 2020 Jan 24;10:1188. doi: 10.1038/s41598-019-55621-w (PMC6981197; doi:10.1038/s41598-019-55621-w)
Supplement: Supplementary file 4 — Appendix 3 [file 41598_2019_55621_MOESM4_ESM.xlsx]

## Sheet: Appendix 3
	Clade	Taxa 1	Taxa 2	Minimum age	Mean age	Source
	Acanthaceae	Avicennia	Ruellia	22.72	28.4	Magallon et al. 2015
	Anaxagorea	Anaxagorea	-	72.352	90.44	Baker et al. 2014
	Andira	Andira	-	14.008	17.51	Baker et al. 2014
	Apocynaceae	Potalia	Geissospermum	29.76	37.2	Magallon et al. 2015
	Araliaceae	Schefflera	Dendropanax	29.76	37.2	Magallon et al. 2015
	Arecaceae	Guadua	Mauritia	66.8	83.5	Magallon et al. 2015
	Asteraceae	Lychnophora	Columellia	38.08	47.6	Magallon et al. 2015
	Betulaceae	Ticodendron	Alnus	66.8	83.5	Magallon et al. 2015
	Bignoniaceae	Jacaranda	Tecoma	31.04	38.8	Magallon et al. 2015
	Bocageopsis	Bocageopsis	-	4.784	5.98	Baker et al. 2014
	Brassicales	Capparis	Eriotheca	71.44	89.3	Magallon et al. 2015
	Brosimum	Brosimum	-	38.4	48	Baker et al. 2014
	Burseraceae	Bursera	Protium	38.88	48.6	Magallon et al. 2015
	Carapa	Carapa	-	23.6	29.5	Baker et al. 2014
	Castilla	Castilla	-	17.6	22	Baker et al. 2014
	Cecropia	Cecropia	-	35.2	44	Baker et al. 2014
	Celastraceae	Zinowiewia	Plenckia	29.76	37.2	Magallon et al. 2015
	Clarisia	Clarisia	-	52	65	Baker et al. 2014
	Clusiaceae	Garcinia	Bonnetia	71.44	89.3	Magallon et al. 2015
	Combretaceae	Fuchsia	Terminalia	70	87.5	Magallon et al. 2015
	Cunoniaceae	Weinmannia	Sloanea	63.36	79.2	Magallon et al. 2015
	Cynometra	Cynometra	-	10.344	12.93	Baker et al. 2014
	Dacryodes	Dacryodes	-	30.4	38	Baker et al. 2014
	Dialium	Dialium	-	8.72	10.9	Baker et al. 2014
	Dicorynia	Dicorynia	-	8.72	10.9	Baker et al. 2014
	Dicymbe	Dicymbe	-	9.6	12	Baker et al. 2014
	Dilleniales	Tetracera	Curatella	38.88	48.6	Magallon et al. 2015
	Diplotropis	Diplotropis	-	16.216	20.27	Baker et al. 2014
	Dipteryx	Dipteryx	-	21.152	26.44	Baker et al. 2014
	Duguetia	Duguetia	-	24.512	30.64	Baker et al. 2014
	Ebenaceae	Diospyros	Cybianthus	27.12	33.9	Magallon et al. 2015
	Elaeocarpaceae	Sloanea	Crinodendron	49.36	61.7	Magallon et al. 2015
	Eperua	Eperua	-	9.856	12.32	Baker et al. 2014
	Ericaceae	Agarista	Saurauia	71.44	89.3	Magallon et al. 2015
	Eudicotyledoneae	Abuta	Acalypha	100	125	Magallon et al. 2015
	Euphorbioideae	Hevea	Acalypha	29.76	37.2	Magallon et al. 2015
	Fagales	Anisophyllea	Juglans	70	87.5	Magallon et al. 2015
	Fusaea	Fusaea	-	24.512	30.64	Baker et al. 2014
	Guarea	Guarea	-	11.84	14.8	Baker et al. 2014
	Guatteria	Guatteria	-	44.664	55.83	Baker et al. 2014
	Helicostylis	Helicostylis	-	22.4	28	Baker et al. 2014
	Hymenaea	Hymenaea	-	19.736	24.67	Baker et al. 2014
	Inga	Inga	-	8	10	Baker et al. 2014
	Iryanthera	Iryanthera	-	15.2	19	Baker et al. 2014
	Lamiaceae	Callicarpa	Vitex	22.72	28.4	Magallon et al. 2015
	Lonchocarpus	Lonchocarpus	-	12.056	15.07	Baker et al. 2014
	Loranthaceae	Gaiadendron	Schoepfia	52.4	65.5	Magallon et al. 2015
	Lythraceae	Lafoensia	Physocalymma	56.48	70.6	Magallon et al. 2015
	Macrolobium	Macrolobium	-	25.6	32	Baker et al. 2014
	Magnoliales	Magnolia	Diclinanona	86.4	108	Magallon et al. 2015
	Malmea	Malmea	-	15.992	19.99	Baker et al. 2014
	Malvaceae	Bixa	Theobroma	44.64	55.8	Magallon et al. 2015
	Meliaceae	Swietenia	Trichilia	38.88	48.6	Magallon et al. 2015
	Mimosoideae	Diptychandra	Inga	38.88	48.6	Magallon et al. 2015
	Myrtaceae	Vochysia	Calyptranthes	66.8	83.5	Magallon et al. 2015
	Nyssaceae	Cornus	Mentzelia	70	87.5	Magallon et al. 2015
	Ormosia	Ormosia	-	32.496	40.62	Baker et al. 2014
	Papilionoideae	Dicorynia	Swartzia	44.64	55.8	Magallon et al. 2015
	Parkia	Parkia	-	36.4	45.5	Baker et al. 2014
	Peltogyne	Peltogyne	-	23.04	28.8	Baker et al. 2014
	Pentapetalae	Davilla	Matisia	79.68	99.6	Magallon et al. 2015
	Phytolaccaceae	Guapira	Seguieria	56.48	70.6	Magallon et al. 2015
	Poecilanthe	Poecilanthe	-	32.792	40.99	Baker et al. 2014
	Poulsenia	Poulsenia	-	17.6	22	Baker et al. 2014
	Pourouma	Pourouma	-	35.2	44	Baker et al. 2014
	Protium	Protium	-	42	52.5	Baker et al. 2014
	Pseudolmedia	Pseudolmedia	-	28.8	36	Baker et al. 2014
	Pseudoxandra	Pseudoxandra	-	12.072	15.09	Baker et al. 2014
	Pterocarpus	Pterocarpus	-	13.328	16.66	Baker et al. 2014
	Ranunculales	Bocconia	Abuta	89.6	112	Magallon et al. 2015
	Rhamnaceae	Colletia	Ziziphus	38.88	48.6	Magallon et al. 2015
	Rubiaceae	Cinchonopsis	Psychotria	29.76	37.2	Magallon et al. 2015
	Rutaceae	Spathelia	Zanthoxylum	52.4	65.5	Magallon et al. 2015
	Santalales	Jodina	Pouteria	56.48	70.6	Magallon et al. 2015
	Solanaceae	Solanum	Ipomoea	27.12	33.9	Magallon et al. 2015
	Sorocea	Sorocea	-	47.2	59	Baker et al. 2014
	Swartzia	Swartzia	-	36.768	45.96	Baker et al. 2014
	Tachigali	Tachigali	-	3.72	4.65	Baker et al. 2014
	Tetrapterys	Tetrapterys	Malpighia	22.72	28.4	Magallon et al. 2015
	Ulmaceae	Ampelocera	Maquira	44.64	55.8	Magallon et al. 2015
	Unonopsis	Unonopsis	-	6.352	7.94	Baker et al. 2014
	Virola	Virola	-	13.6	17	Baker et al. 2014
	Vouacapoua	Vouacapoua	-	38.952	48.69	Baker et al. 2014
	Winteraceae	Drimys	Cinnamodendron	100	125	Magallon et al. 2015
	Xylopia	Xylopia	-	39.984	49.98	Baker et al. 2014
	Zygia	Zygia	-	14.256	17.82	Baker et al. 2014
